# Supplementary material for: Systemic proteomics and miRNA profile analysis of exosomes derived from human pluripotent stem cells
Source: Stem Cell Res Ther. 2022 Sep 5;13:449. doi: 10.1186/s13287-022-03142-1 (PMC9444124; doi:10.1186/s13287-022-03142-1)
Supplement: Supplementary file 2 — Additional file 2. The measurement results of TMT assay. [file 13287_2022_3142_MOESM2_ESM.xlsx]

## Sheet: Proteins
Accession	GeneName	Description	Protein FDR Confidence: Combined	Coverage [%]	# Peptides	# PSMs	# Unique Peptides	# AAs	MW [kDa]	calc. pI	Score Mascot: Mascot	Abundances Huc_MSC_1	Abundances Huc_MSC_2	Abundances Huc_MSC_3	Abundances hESC_1	Abundances hESC_2	Abundances hESC_3	Abundances iPSC_1	Abundances iPSC_2	Abundances iPSC_3
P01614	IGKV2D-40	Immunoglobulin kappa variable 2D-40 OS=Homo sapiens OX=9606 GN=IGKV2D-40 PE=1 SV=2	High	22	2	13	1	121	13.3	4.61	434	196.1	199.7	194.4	13.1	52.5	40.9	104.9	26.4	72
Q00577	PURA	Transcriptional activator protein Pur-alpha OS=Homo sapiens OX=9606 GN=PURA PE=1 SV=2	High	3	1	1	1	322	34.9	6.44	41	77.4	74	70.6	139.5	139.8	143.5	83.4	87.2	84.5
Q13185	CBX3	Chromobox protein homolog 3 OS=Homo sapiens OX=9606 GN=CBX3 PE=1 SV=4	High	47	9	11	7	183	20.8	5.33	241	9.2	10.1	10.5	104.1	104.2	106	165.7	238.6	151.6
Q8N5C1	CALHM5	Calcium homeostasis modulator protein 5 OS=Homo sapiens OX=9606 GN=CALHM5 PE=2 SV=1	Medium	3	1	1	1	309	35.1	8.13	20	166.1	141.8	151.3	74.4	99.9	104.2	75.2	47.4	39.6
P45974	USP5	Ubiquitin carboxyl-terminal hydrolase 5 OS=Homo sapiens OX=9606 GN=USP5 PE=1 SV=2	High	6	5	5	5	858	95.7	5.03	63	83.5	79.5	84.7	120.9	119	107.1	121.7	84.2	99.4
P04075	ALDOA	Fructose-bisphosphate aldolase A OS=Homo sapiens OX=9606 GN=ALDOA PE=1 SV=2	High	67	22	33	18	364	39.4	8.09	828	94.9	93	97	92	91.7	85.1	99.9	116.3	130
O43617	TRAPPC3	Trafficking protein particle complex subunit 3 OS=Homo sapiens OX=9606 GN=TRAPPC3 PE=1 SV=1	Low	4	1	1	1	180	20.3	4.96	0	69	72.7	71	119.4	136.3	109.6	116.3	122.3	83.3
P31751	AKT2	RAC-beta serine/threonine-protein kinase OS=Homo sapiens OX=9606 GN=AKT2 PE=1 SV=2	Medium	1	1	1	1	481	55.7	6.37	29	138.3	142.5	147.4	77.8	85.6	79.8	80.4	69.3	79
P04632	CAPNS1	Calpain small subunit 1 OS=Homo sapiens OX=9606 GN=CAPNS1 PE=1 SV=1	High	12	3	3	3	268	28.3	5.2	76	181	184.2	176.8	50.6	53.6	70.5	62.5	53.8	67
Q96FV9	THOC1	THO complex subunit 1 OS=Homo sapiens OX=9606 GN=THOC1 PE=1 SV=1	High	13	8	8	8	657	75.6	4.98	175	41	44.9	44.4	115.6	116	113.5	125.3	182.4	116.9
P63104	YWHAZ	14-3-3 protein zeta/delta OS=Homo sapiens OX=9606 GN=YWHAZ PE=1 SV=1	High	58	16	39	11	245	27.7	4.79	851	154.6	141	139.4	64	68.9	66.3	71.6	86.3	107.8
Q16363	LAMA4	Laminin subunit alpha-4 OS=Homo sapiens OX=9606 GN=LAMA4 PE=1 SV=4	High	9	12	14	12	1823	202.4	6.28	256	78.1	71	80.2	144.2	141.8	137.2	92.3	77.6	77.6
P58546	MTPN	Myotrophin OS=Homo sapiens OX=9606 GN=MTPN PE=1 SV=2	High	31	3	4	3	118	12.9	5.52	165	118.9	108.2	113	93.2	107.8	100	83.4	80.8	94.8
Q9ULZ3	PYCARD	Apoptosis-associated speck-like protein containing a CARD OS=Homo sapiens OX=9606 GN=PYCARD PE=1 SV=2	Low	4	1	1	1	195	21.6	6.34	16	49	44	46.9	113	139.3	146.9	114.6	127.5	118.8
Q14C86	GAPVD1	GTPase-activating protein and VPS9 domain-containing protein 1 OS=Homo sapiens OX=9606 GN=GAPVD1 PE=1 SV=2	Medium	1	1	1	1	1478	164.9	5.22	0
P26641	EEF1G	Elongation factor 1-gamma OS=Homo sapiens OX=9606 GN=EEF1G PE=1 SV=3	High	29	13	16	13	437	50.1	6.67	202	101.4	97.8	101.4	82.1	83	80.3	93.7	129.5	130.8
Q4G0F5	VPS26B	Vacuolar protein sorting-associated protein 26B OS=Homo sapiens OX=9606 GN=VPS26B PE=1 SV=2	Medium	4	1	1	1	336	39.1	7.36	24	122.8	125.2	118.3	114.2	96.7	65.1	93.5	82.4	81.8
Q9BQ67	GRWD1	Glutamate-rich WD repeat-containing protein 1 OS=Homo sapiens OX=9606 GN=GRWD1 PE=1 SV=1	Medium	5	1	1	1	446	49.4	4.92	16	57.1	45.1	60.4	135.6	142	166.9	122.6	90	80.4
P11586	MTHFD1	C-1-tetrahydrofolate synthase, cytoplasmic OS=Homo sapiens OX=9606 GN=MTHFD1 PE=1 SV=3	High	28	24	30	24	935	101.5	7.3	571	79.8	77	76.9	102.8	104.8	100.8	121.7	103	133.2
Q9UNN8	PROCR	Endothelial protein C receptor OS=Homo sapiens OX=9606 GN=PROCR PE=1 SV=1	Medium	4	1	2	1	238	26.7	7.18	0	83.6	90.7	96.7	107.1	114.7	124.5	93.9	76.4	112.5
Q8WUA8	TSKU	Tsukushin OS=Homo sapiens OX=9606 GN=TSKU PE=2 SV=3	High	5	2	3	2	353	37.8	6.87	23	68.1	61.9	66.7	181.6	143.1	105.9	125.8	77.4	69.6
Q2Q1W2	TRIM71	E3 ubiquitin-protein ligase TRIM71 OS=Homo sapiens OX=9606 GN=TRIM71 PE=1 SV=1	High	2	2	2	2	868	93.3	7.61	16	56.9	54.6	64.9	102.3	94.9	92.3	175.2	97.2	161.9
Q99729	HNRNPAB	Heterogeneous nuclear ribonucleoprotein A/B OS=Homo sapiens OX=9606 GN=HNRNPAB PE=1 SV=2	High	11	3	6	2	332	36.2	8.21	161	24.8	27.5	28.6	114.6	108.4	93.2	112.5	226.1	164.5
P01742	IGHV1-69	Immunoglobulin heavy variable 1-69 OS=Homo sapiens OX=9606 GN=IGHV1-69 PE=1 SV=2	High	45	5	13	2	117	12.7	9.17	191	185.2	195.1	178.9	52.6	67.5	76.2	44.5	45	55
Q96BX8	MOB3A	MOB kinase activator 3A OS=Homo sapiens OX=9606 GN=MOB3A PE=1 SV=1	Medium	4	1	1	1	217	25.4	8.63	0	108.7	102.9	102.5	94.7	107.4	141.4	91.9	68.8	81.7
O60234	GMFG	Glia maturation factor gamma OS=Homo sapiens OX=9606 GN=GMFG PE=1 SV=1	High	19	3	3	3	142	16.8	5.26	51	164.5	151.1	154.4	81.6	65.2	69.2	84.2	63.4	66.3
P10644	PRKAR1A	cAMP-dependent protein kinase type I-alpha regulatory subunit OS=Homo sapiens OX=9606 GN=PRKAR1A PE=1 SV=1	High	31	13	17	13	381	43	5.35	288	142.6	135.9	137.4	94.2	92.9	92.1	78.1	60.5	66.4
Q9Y4G6	TLN2	Talin-2 OS=Homo sapiens OX=9606 GN=TLN2 PE=1 SV=4	High	6	20	39	1	2542	271.4	5.57	888	187.7	176.2	197.2	70.7	66.8	67.3	41.3	44.3	48.4
O15498	YKT6	Synaptobrevin homolog YKT6 OS=Homo sapiens OX=9606 GN=YKT6 PE=1 SV=1	High	10	2	2	2	198	22.4	6.92	48	66	61.9	67.1	89.9	102.2	97.7	83	79.6	252.6
Q9UBS4	DNAJB11	DnaJ homolog subfamily B member 11 OS=Homo sapiens OX=9606 GN=DNAJB11 PE=1 SV=1	High	4	1	1	1	358	40.5	6.18	59	94.8	91.4	105	104.8	123.7	120.3	87.9	70.6	101.5
P61026	RAB10	Ras-related protein Rab-10 OS=Homo sapiens OX=9606 GN=RAB10 PE=1 SV=1	High	46	10	19	7	200	22.5	8.38	299	151.7	138.2	134	80.6	73.2	85.2	86.3	67.9	82.8
P08476	INHBA	Inhibin beta A chain OS=Homo sapiens OX=9606 GN=INHBA PE=1 SV=2	High	4	2	2	2	426	47.4	8.03	25	107.5	113.6	105.8	102.5	110.4	133.4	88.3	74.1	64.4
Q8TED0	UTP15	U3 small nucleolar RNA-associated protein 15 homolog OS=Homo sapiens OX=9606 GN=UTP15 PE=1 SV=3	High	5	3	3	3	518	58.4	9.11	66	21.6	21.4	21.6	119.5	135.7	110.5	155.4	161.8	152.6
P61758	VBP1	Prefoldin subunit 3 OS=Homo sapiens OX=9606 GN=VBP1 PE=1 SV=4	High	12	3	4	3	197	22.6	7.11	40	40.7	46.7	44.9	72.2	101.2	118.3	126.6	188.1	161.4
P62633	CNBP	Cellular nucleic acid-binding protein OS=Homo sapiens OX=9606 GN=CNBP PE=1 SV=1	High	44	7	8	7	177	19.5	7.71	113	14.6	15.3	14.7	136.4	112	129.7	162.1	170.7	144.5
O43815	STRN	Striatin OS=Homo sapiens OX=9606 GN=STRN PE=1 SV=4	High	4	2	2	2	780	86.1	5.27	61	64	72.3	67.8	127.7	129.7	152.4	106.4	95.5	84.1
O00501	CLDN5	Claudin-5 OS=Homo sapiens OX=9606 GN=CLDN5 PE=2 SV=1	High	17	3	7	3	218	23.1	7.91	187	180.9	165.1	144.3	82.1	81.7	70.1	63.3	58	54.5
Q9H1E3	NUCKS1	Nuclear ubiquitous casein and cyclin-dependent kinase substrate 1 OS=Homo sapiens OX=9606 GN=NUCKS1 PE=1 SV=1	High	7	2	2	2	243	27.3	5.08	38	20.7	19	22.2	141.6	97.3	137.6	106.5	231.5	123.5
O60645	EXOC3	Exocyst complex component 3 OS=Homo sapiens OX=9606 GN=EXOC3 PE=1 SV=3	Medium	1	1	1	1	745	85.5	6.29	21	64.7	68.7	71.9	129	110.3	116.5	120.8	70.7	147.4
Q9P1F3	ABRACL	Costars family protein ABRACL OS=Homo sapiens OX=9606 GN=ABRACL PE=1 SV=1	Medium	20	1	1	1	81	9.1	6.29	62
Q9NYB9	ABI2	Abl interactor 2 OS=Homo sapiens OX=9606 GN=ABI2 PE=1 SV=1	High	7	3	4	1	513	55.6	6.16	57	105.7	100.5	108.4	90.7	85.2	82.6	110.4	95.8	120.7
Q99590	SCAF11	Protein SCAF11 OS=Homo sapiens OX=9606 GN=SCAF11 PE=1 SV=2	Medium	1	1	1	1	1463	164.6	8.41	0	16.9	24	20.3	130.2	122.5	140.9	124.3	209	111.9
P48739	PITPNB	Phosphatidylinositol transfer protein beta isoform OS=Homo sapiens OX=9606 GN=PITPNB PE=1 SV=2	High	5	1	1	1	271	31.5	6.87	77	95.1	99.3	86.1	97.1	89.8	107.4	86.8	101.5	136.9
P40306	PSMB10	Proteasome subunit beta type-10 OS=Homo sapiens OX=9606 GN=PSMB10 PE=1 SV=1	Medium	4	1	1	1	273	28.9	7.81	16	107.4	136	113.7	76.9	92.9	105.1	77.7	94.2	96.1
Q16836	HADH	Hydroxyacyl-coenzyme A dehydrogenase, mitochondrial OS=Homo sapiens OX=9606 GN=HADH PE=1 SV=3	Medium	3	1	1	1	314	34.3	8.85	0	70.7	101	94.7	81.9	137.3	81.6	91.9	138.5	102.4
Q14532	KRT32	Keratin, type I cuticular Ha2 OS=Homo sapiens OX=9606 GN=KRT32 PE=2 SV=3	High	13	6	6	1	448	50.3	4.84	132	76.4	77.3	85.1	102.6	89.3	99.4	69.1	72.4	228.2
P69905	HBA1	Hemoglobin subunit alpha OS=Homo sapiens OX=9606 GN=HBA1 PE=1 SV=2	High	43	6	14	6	142	15.2	8.68	258	167.5	185.9	181.7	64.7	79.2	70.6	58.1	47.5	44.7
P13473	LAMP2	Lysosome-associated membrane glycoprotein 2 OS=Homo sapiens OX=9606 GN=LAMP2 PE=1 SV=2	Medium	2	1	1	1	410	44.9	5.63	0	122.3	118.4	114.2	133.3	77	95.8	86.4	93.1	59.6
P39023	RPL3	60S ribosomal protein L3 OS=Homo sapiens OX=9606 GN=RPL3 PE=1 SV=2	High	46	21	41	21	403	46.1	10.18	690	19.3	19.1	21.7	105.5	110.3	105.5	219.9	107.2	191.5
Q15642	TRIP10	Cdc42-interacting protein 4 OS=Homo sapiens OX=9606 GN=TRIP10 PE=1 SV=3	Medium	2	1	1	1	601	68.3	5.73	22	66.1	60.7	57.4	139.6	128.8	155.8	100.8	98.3	92.5
P29692	EEF1D	Elongation factor 1-delta OS=Homo sapiens OX=9606 GN=EEF1D PE=1 SV=5	High	30	7	8	6	281	31.1	5.01	245	39.4	37.8	42.4	95.2	96.9	95.7	119.4	198.4	174.8
P36575	ARR3	Arrestin-C OS=Homo sapiens OX=9606 GN=ARR3 PE=1 SV=2	High	6	3	4	1	388	42.8	5.77	79
P05106	ITGB3	Integrin beta-3 OS=Homo sapiens OX=9606 GN=ITGB3 PE=1 SV=2	High	56	34	71	34	788	87	5.24	1735	204.6	181.2	175.8	61.4	69.4	64.9	53.7	46.3	42.7
P51532	SMARCA4	Transcription activator BRG1 OS=Homo sapiens OX=9606 GN=SMARCA4 PE=1 SV=2	High	1	1	1	1	1647	184.5	7.88	30	38.4	31.6	32.6	117.4	128.5	116.8	121.1	176.4	137
P28838	LAP3	Cytosol aminopeptidase OS=Homo sapiens OX=9606 GN=LAP3 PE=1 SV=3	High	33	12	14	12	519	56.1	7.93	381	80.7	78.2	78.2	129	134.5	126	98.6	88.9	85.9
Q06124	PTPN11	Tyrosine-protein phosphatase non-receptor type 11 OS=Homo sapiens OX=9606 GN=PTPN11 PE=1 SV=3	High	8	3	3	3	593	68	7.3	99	71.2	70.5	74.6	103.8	171	102.7	84.8	96.8	124.6
P38606	ATP6V1A	V-type proton ATPase catalytic subunit A OS=Homo sapiens OX=9606 GN=ATP6V1A PE=1 SV=2	High	21	13	15	13	617	68.3	5.52	215	118.4	104.8	110.5	99.6	98.9	97.7	91.5	98.1	80.6
Q9NY12	GAR1	H/ACA ribonucleoprotein complex subunit 1 OS=Homo sapiens OX=9606 GN=GAR1 PE=1 SV=1	High	28	6	7	6	217	22.3	10.92	116	17.8	18.1	19.5	104.5	100.9	106.7	169	217.8	145.7
Q9UI42	CPA4	Carboxypeptidase A4 OS=Homo sapiens OX=9606 GN=CPA4 PE=1 SV=2	High	3	1	2	1	421	47.3	6.7	38	127.8	127.9	123.8	87.8	91.4	116	86.2	72.7	66.5
Q8IV38	ANKMY2	Ankyrin repeat and MYND domain-containing protein 2 OS=Homo sapiens OX=9606 GN=ANKMY2 PE=1 SV=1	Medium	2	1	1	1	441	49.3	6.25	0	57.6	67.3	69.9	199.9	100.1	141.1	96	85.7	82.4
O75508	CLDN11	Claudin-11 OS=Homo sapiens OX=9606 GN=CLDN11 PE=1 SV=2	High	8	2	2	2	207	22	7.9	45	178.5	183.2	160	60	98.4	80.2	54.8	40.7	44.2
P35251	RFC1	Replication factor C subunit 1 OS=Homo sapiens OX=9606 GN=RFC1 PE=1 SV=4	High	2	3	3	3	1148	128.2	9.36	37	8.6	9	9.2	108.3	122.2	118.9	123.9	250.8	149.1
P19823	ITIH2	Inter-alpha-trypsin inhibitor heavy chain H2 OS=Homo sapiens OX=9606 GN=ITIH2 PE=1 SV=2	High	40	34	122	34	946	106.4	6.86	2272	171.4	154	161.4	75.8	85.2	83.9	63.3	52.9	52.3
P18754	RCC1	Regulator of chromosome condensation OS=Homo sapiens OX=9606 GN=RCC1 PE=1 SV=1	High	7	2	2	2	421	44.9	7.52	88	58.1	57.4	57	114.4	106.1	99.5	117.6	192.8	97
Q15631	TSN	Translin OS=Homo sapiens OX=9606 GN=TSN PE=1 SV=1	High	27	6	6	6	228	26.2	6.44	62	41.7	40.4	41.3	121.6	115.4	111.4	115.1	145	168.1
Q96PD5	PGLYRP2	N-acetylmuramoyl-L-alanine amidase OS=Homo sapiens OX=9606 GN=PGLYRP2 PE=1 SV=1	High	19	7	15	7	576	62.2	7.55	473	185.4	172.5	179.3	70.6	72.1	72.8	61.2	46.3	40
P27695	APEX1	DNA-(apurinic or apyrimidinic site) lyase OS=Homo sapiens OX=9606 GN=APEX1 PE=1 SV=2	High	13	3	3	3	318	35.5	8.12	53	25.8	25.7	23.5	153.7	154.3	156.4	132.5	130.5	97.5
Q15063	POSTN	Periostin OS=Homo sapiens OX=9606 GN=POSTN PE=1 SV=2	High	8	5	6	5	836	93.3	7.53	133	116.2	111.3	114.7	125.1	115.5	104.7	78.7	71.7	62
P08133	ANXA6	Annexin A6 OS=Homo sapiens OX=9606 GN=ANXA6 PE=1 SV=3	High	42	29	31	29	673	75.8	5.6	540	84.9	80.4	78.7	82.5	81.9	85.3	117.1	121.8	167.4
P26373	RPL13	60S ribosomal protein L13 OS=Homo sapiens OX=9606 GN=RPL13 PE=1 SV=4	High	32	8	14	8	211	24.2	11.65	268	21.4	23.4	24.8	81.9	79.4	85.8	232.7	159.8	190.7
Q12792	TWF1	Twinfilin-1 OS=Homo sapiens OX=9606 GN=TWF1 PE=1 SV=3	High	4	2	2	1	350	40.3	6.96	22	52.8	61.5	44.8	156	131.9	76.5	143.1	110.4	123
P48426	PIP4K2A	Phosphatidylinositol 5-phosphate 4-kinase type-2 alpha OS=Homo sapiens OX=9606 GN=PIP4K2A PE=1 SV=2	High	27	9	13	8	406	46.2	6.99	349	129.9	121.5	129.8	95.1	96.9	88.7	90.6	71.6	75.9
Q12906	ILF3	Interleukin enhancer-binding factor 3 OS=Homo sapiens OX=9606 GN=ILF3 PE=1 SV=3	High	18	15	21	12	894	95.3	8.76	328	22.9	26.9	25.3	107.8	104.3	111	108.6	264.1	129
P78417	GSTO1	Glutathione S-transferase omega-1 OS=Homo sapiens OX=9606 GN=GSTO1 PE=1 SV=2	High	45	13	24	13	241	27.5	6.6	417	180.6	166.5	161.3	78.5	76.5	76.6	56.5	51.7	51.7
A0A0A0MS14	IGHV1-45	Immunoglobulin heavy variable 1-45 OS=Homo sapiens OX=9606 GN=IGHV1-45 PE=3 SV=1	High	15	2	2	2	117	13.5	9.1	40	177.9	180.5	184.4	59.2	72.2	49.9	45.4	65.2	65.2
P48556	PSMD8	26S proteasome non-ATPase regulatory subunit 8 OS=Homo sapiens OX=9606 GN=PSMD8 PE=1 SV=2	High	23	7	8	7	350	39.6	9.7	111	46	42.3	45.1	94	98.1	100.7	132.6	214.9	126.3
Q8IWJ2	GCC2	GRIP and coiled-coil domain-containing protein 2 OS=Homo sapiens OX=9606 GN=GCC2 PE=1 SV=4	High	0	1	1	1	1684	195.8	5.14	38	24	40.2	29.8	122.6	121.6	126.7	113.3	188.5	133.2
P54578	USP14	Ubiquitin carboxyl-terminal hydrolase 14 OS=Homo sapiens OX=9606 GN=USP14 PE=1 SV=3	High	20	8	9	8	494	56	5.3	137	91.9	85.2	84.6	97.2	103.2	100.2	110.7	103.5	123.5
P07305	H1-0	Histone H1.0 OS=Homo sapiens OX=9606 GN=H1-0 PE=1 SV=3	High	28	6	8	6	194	20.9	10.84	179	20.6	20.9	21.9	126.4	124.4	119.1	119.1	201.1	146.6
O14936	CASK	Peripheral plasma membrane protein CASK OS=Homo sapiens OX=9606 GN=CASK PE=1 SV=3	High	4	3	3	3	926	105.1	6.43	80	72.8	74.8	70.9	112.6	123.5	134.5	112.1	94.1	104.6
Q9BWJ5	SF3B5	Splicing factor 3B subunit 5 OS=Homo sapiens OX=9606 GN=SF3B5 PE=1 SV=1	High	56	4	5	4	86	10.1	6.35	72	29	33.1	34.9	135.7	134.6	126.7	114.1	156	136
P48740	MASP1	Mannan-binding lectin serine protease 1 OS=Homo sapiens OX=9606 GN=MASP1 PE=1 SV=3	High	28	16	25	16	699	79.2	5.49	581	151.4	156	151.6	91.1	90.1	78	74	56.4	51.5
A0A0B4J2D9	IGKV1D-13	Immunoglobulin kappa variable 1D-13 OS=Homo sapiens OX=9606 GN=IGKV1D-13 PE=3 SV=1	High	14	1	1	1	117	12.6	7.84	70	156.2	247.2	170.6	64.3	62.8	57.8	49.9	34.1	57.1
P84243	H3-3A	Histone H3.3 OS=Homo sapiens OX=9606 GN=H3-3A PE=1 SV=2	High	32	7	35	2	136	15.3	11.27	319	3.3	5.4	3	105.2	102.2	127.7	161.2	225.2	166.6
Q99961	SH3GL1	Endophilin-A2 OS=Homo sapiens OX=9606 GN=SH3GL1 PE=1 SV=1	High	20	7	9	7	368	41.5	5.43	152	65.6	64.2	64.3	101.5	100.2	100.7	117	136.8	149.7
Q9Y6Z7	COLEC10	Collectin-10 OS=Homo sapiens OX=9606 GN=COLEC10 PE=1 SV=2	High	17	5	6	5	277	30.7	7.33	87	126.8	120.4	121.4	92.6	98.7	101.8	86.7	65	86.5
A0A075B6S5	IGKV1-27	Immunoglobulin kappa variable 1-27 OS=Homo sapiens OX=9606 GN=IGKV1-27 PE=3 SV=1	High	29	2	3	1	117	12.7	8.29	106	217.9	207.5	214.5	47.2	64.5	41.7	40.6	38.2	27.9
Q9UIB8	CD84	SLAM family member 5 OS=Homo sapiens OX=9606 GN=CD84 PE=1 SV=1	High	5	1	1	1	345	38.8	7.06	30	70.4	64.8	74.4	150.4	146.1	111	110.2	98.2	74.5
P20020	ATP2B1	Plasma membrane calcium-transporting ATPase 1 OS=Homo sapiens OX=9606 GN=ATP2B1 PE=1 SV=4	High	2	3	3	1	1220	134.6	5.91	36
Q96QD8	SLC38A2	Sodium-coupled neutral amino acid transporter 2 OS=Homo sapiens OX=9606 GN=SLC38A2 PE=1 SV=2	High	6	2	2	2	506	56	8	86	102	90.6	82.9	77.6	87.3	69.5	133.9	117.7	138.6
Q06481	APLP2	Amyloid-like protein 2 OS=Homo sapiens OX=9606 GN=APLP2 PE=1 SV=2	High	2	2	2	1	763	86.9	4.79	54	83.8	71.2	76.4	105.4	142.4	116.7	104.9	85.3	113.9
P46926	GNPDA1	Glucosamine-6-phosphate isomerase 1 OS=Homo sapiens OX=9606 GN=GNPDA1 PE=1 SV=1	High	8	2	2	2	289	32.6	6.92	36	40.2	40.6	44	113.6	120.9	117.7	108.2	143.7	171.1
Q13103	SPP2	Secreted phosphoprotein 24 OS=Homo sapiens OX=9606 GN=SPP2 PE=1 SV=1	High	17	3	4	3	211	24.3	8.32	105	132.1	102.6	126.8	94.1	103.7	107.6	82	74	77.1
P05156	CFI	Complement factor I OS=Homo sapiens OX=9606 GN=CFI PE=1 SV=2	High	33	15	27	15	583	65.7	7.5	755	150.4	158.9	157.4	89.2	96.2	80	63.4	53.6	50.9
Q86VP6	CAND1	Cullin-associated NEDD8-dissociated protein 1 OS=Homo sapiens OX=9606 GN=CAND1 PE=1 SV=2	High	11	14	15	14	1230	136.3	5.78	296	96.1	86.3	89.5	105.4	107.2	108.4	102.1	93.2	111.8
Q13561	DCTN2	Dynactin subunit 2 OS=Homo sapiens OX=9606 GN=DCTN2 PE=1 SV=4	High	15	5	5	5	401	44.2	5.21	121	51.7	52.3	53.1	118.4	112.7	122.7	103.9	132.6	152.5
P24844	MYL9	Myosin regulatory light polypeptide 9 OS=Homo sapiens OX=9606 GN=MYL9 PE=1 SV=4	High	48	6	10	1	172	19.8	4.92	163	61.1	59.3	60.9	154.1	135	134.2	83.2	114.5	97.7
P62820	RAB1A	Ras-related protein Rab-1A OS=Homo sapiens OX=9606 GN=RAB1A PE=1 SV=3	High	49	10	18	4	205	22.7	6.21	380	120.7	110.6	122.1	103.2	78.1	84.4	83.2	90.9	106.7
O15327	INPP4B	Inositol polyphosphate 4-phosphatase type II OS=Homo sapiens OX=9606 GN=INPP4B PE=1 SV=4	High	1	1	2	1	924	104.7	6.27	32	111.4	99.7	105.4	131.3	124.4	109.7	88.9	60.1	69.2
P48059	LIMS1	LIM and senescent cell antigen-like-containing domain protein 1 OS=Homo sapiens OX=9606 GN=LIMS1 PE=1 SV=4	High	58	17	39	17	325	37.2	8.05	808	202	191.3	190.5	58.5	63.2	57.6	50.2	44.3	42.5
Q86UX7	FERMT3	Fermitin family homolog 3 OS=Homo sapiens OX=9606 GN=FERMT3 PE=1 SV=1	High	58	29	73	29	667	75.9	6.98	1873	177.9	156.8	161.2	79	79.7	78.3	63	52.2	51.8
P11388	TOP2A	DNA topoisomerase 2-alpha OS=Homo sapiens OX=9606 GN=TOP2A PE=1 SV=3	High	27	43	57	30	1531	174.3	8.72	908	19	20.4	20.8	121.3	119.8	126.6	131.6	208.3	132.1
P13010	XRCC5	X-ray repair cross-complementing protein 5 OS=Homo sapiens OX=9606 GN=XRCC5 PE=1 SV=3	High	50	33	60	33	732	82.7	5.81	1090	15	15.8	16.5	153.2	151.9	159.5	108.9	189	90.4
P21283	ATP6V1C1	V-type proton ATPase subunit C 1 OS=Homo sapiens OX=9606 GN=ATP6V1C1 PE=1 SV=4	High	7	3	3	3	382	43.9	7.46	81	103	88.2	94.9	91.6	87.2	82.5	90.8	135.3	126.6
P05026	ATP1B1	Sodium/potassium-transporting ATPase subunit beta-1 OS=Homo sapiens OX=9606 GN=ATP1B1 PE=1 SV=1	High	16	4	5	4	303	35	8.53	101	55.6	54	49.9	103.9	92.8	106.2	123.4	127	187.1
Q96KG9	SCYL1	N-terminal kinase-like protein OS=Homo sapiens OX=9606 GN=SCYL1 PE=1 SV=1	High	2	2	2	2	808	89.6	6.3	27	100.2	90.2	95.1	97.2	111.9	86.9	120.2	107.8	90.6
A0A075B6I9	IGLV7-46	Immunoglobulin lambda variable 7-46 OS=Homo sapiens OX=9606 GN=IGLV7-46 PE=3 SV=4	High	21	3	9	1	117	12.5	7.2	118	197.2	189.7	193	55	75.4	60	52.1	39.1	38.5
Q8NBI3	DRAXIN	Draxin OS=Homo sapiens OX=9606 GN=DRAXIN PE=1 SV=2	High	14	4	4	4	349	38.6	7.69	59	35.2	38.8	39.3	149.3	155.7	165.1	96.1	90.6	129.9
P21741	MDK	Midkine OS=Homo sapiens OX=9606 GN=MDK PE=1 SV=1	High	46	6	11	6	143	15.6	9.79	269	11.4	10.2	13.1	195.8	210.3	217.4	90.2	45.1	106.6
Q9H444	CHMP4B	Charged multivesicular body protein 4b OS=Homo sapiens OX=9606 GN=CHMP4B PE=1 SV=1	High	16	4	4	4	224	24.9	4.82	23	66.5	61.9	61.4	114.8	111.7	115.5	127.9	104.2	136
P03951	F11	Coagulation factor XI OS=Homo sapiens OX=9606 GN=F11 PE=1 SV=1	High	26	15	16	15	625	70.1	8.1	352	145.5	143.5	144.5	91.4	93.9	85.5	71.9	61.7	62.1
P05121	SERPINE1	Plasminogen activator inhibitor 1 OS=Homo sapiens OX=9606 GN=SERPINE1 PE=1 SV=1	High	48	16	24	16	402	45	7.2	626	170.9	168.5	168.8	76.2	81.6	73.4	62.7	51.6	46.2
P08621	SNRNP70	U1 small nuclear ribonucleoprotein 70 kDa OS=Homo sapiens OX=9606 GN=SNRNP70 PE=1 SV=2	High	11	6	6	6	437	51.5	9.94	99	35.5	34.5	37	105	98.2	103	142.1	181.8	162.8
Q969P0	IGSF8	Immunoglobulin superfamily member 8 OS=Homo sapiens OX=9606 GN=IGSF8 PE=1 SV=1	High	18	9	11	9	613	65	8	336	67.7	65	65.3	119.8	107.1	120.7	129.9	96.1	128.6
O95810	CAVIN2	Caveolae-associated protein 2 OS=Homo sapiens OX=9606 GN=CAVIN2 PE=1 SV=3	High	25	10	21	10	425	47.1	5.21	591	176.4	166.1	175.5	69.1	76.5	75.3	66.6	44.2	50.3
Q7Z2K8	GPRIN1	G protein-regulated inducer of neurite outgrowth 1 OS=Homo sapiens OX=9606 GN=GPRIN1 PE=1 SV=2	Medium	1	1	3	1	1008	102.3	8.06	0	15.1	13.6	14.4	166.3	187.5	193.5	120.8	84.8	103.9
P15531	NME1	Nucleoside diphosphate kinase A OS=Homo sapiens OX=9606 GN=NME1 PE=1 SV=1	High	57	8	11	4	152	17.1	6.19	126	43.2	46.2	41	105.6	99.7	103.2	115.8	147.6	197.6
O43854	EDIL3	EGF-like repeat and discoidin I-like domain-containing protein 3 OS=Homo sapiens OX=9606 GN=EDIL3 PE=1 SV=1	High	53	26	55	26	480	53.7	7.28	1149	161.9	163.6	144.7	76.8	83.7	83.7	71.6	54.9	59
Q9BY76	ANGPTL4	Angiopoietin-related protein 4 OS=Homo sapiens OX=9606 GN=ANGPTL4 PE=1 SV=2	High	8	2	2	2	406	45.2	8.85	64	132	143.3	146.7	86.8	78.5	107.5	72.8	57.5	74.9
P26196	DDX6	Probable ATP-dependent RNA helicase DDX6 OS=Homo sapiens OX=9606 GN=DDX6 PE=1 SV=2	High	16	6	7	6	483	54.4	8.66	112	72.7	74.2	72.7	111.3	103.1	100	120.7	132.4	112.9
Q9NQT5	EXOSC3	Exosome complex component RRP40 OS=Homo sapiens OX=9606 GN=EXOSC3 PE=1 SV=3	High	8	1	1	1	275	29.6	8.1	47	21.5	22	16.1	175.9	128.5	136	134.5	149.6	115.8
P02747	C1QC	Complement C1q subcomponent subunit C OS=Homo sapiens OX=9606 GN=C1QC PE=1 SV=3	High	25	5	15	5	245	25.8	8.41	342	133.5	241.9	157.2	68.2	65.3	71.1	60.2	49.7	53
Q9NRL3	STRN4	Striatin-4 OS=Homo sapiens OX=9606 GN=STRN4 PE=1 SV=2	High	1	1	1	1	753	80.5	5.4	45	94.6	83.2	77.1	128.4	106.4	91.8	109.7	82.6	126.3
O75695	RP2	Protein XRP2 OS=Homo sapiens OX=9606 GN=RP2 PE=1 SV=4	High	11	5	7	5	350	39.6	5.12	68	83.6	82.7	76	100.5	89	94.7	102.4	109.1	161.8
P55103	INHBC	Inhibin beta C chain OS=Homo sapiens OX=9606 GN=INHBC PE=2 SV=1	High	13	3	3	3	352	38.2	7.11	108	42.9	50.2	41.6	157.5	158.3	124.9	136.4	94.4	93.8
O00629	KPNA4	Importin subunit alpha-3 OS=Homo sapiens OX=9606 GN=KPNA4 PE=1 SV=1	High	8	3	3	2	521	57.9	4.96	67	70.8	69.2	64.5	119.4	110.9	108.2	97.1	125.1	134.9
P22792	CPN2	Carboxypeptidase N subunit 2 OS=Homo sapiens OX=9606 GN=CPN2 PE=1 SV=3	High	29	13	25	13	545	60.5	5.99	604	152.6	157.3	165	74.4	77.9	69.6	84.5	44.2	74.5
P02760	AMBP	Protein AMBP OS=Homo sapiens OX=9606 GN=AMBP PE=1 SV=1	High	40	11	29	11	352	39	6.25	950	127.6	127.8	127.7	97.6	107.3	99.6	79.5	64.1	68.9
O00159	MYO1C	Unconventional myosin-Ic OS=Homo sapiens OX=9606 GN=MYO1C PE=1 SV=4	High	11	10	11	10	1063	121.6	9.41	245	88.9	81.3	86.3	114.2	134.3	109.8	95.2	84.4	105.6
Q9NZJ4	SACS	Sacsin OS=Homo sapiens OX=9606 GN=SACS PE=1 SV=2	High	0	1	5	1	4579	520.8	7.05	0	12.2	13.9	15.8	202.1	178.2	191.3	104.9	88.1	93.4
P05388	RPLP0	60S acidic ribosomal protein P0 OS=Homo sapiens OX=9606 GN=RPLP0 PE=1 SV=1	High	46	11	22	11	317	34.3	5.97	658	32.9	35	33.6	44.4	41.7	46.4	100.7	391.3	174
Q9BXJ9	NAA15	N-alpha-acetyltransferase 15, NatA auxiliary subunit OS=Homo sapiens OX=9606 GN=NAA15 PE=1 SV=1	High	9	7	8	7	866	101.2	7.42	182	48.9	50.4	49.7	126.8	127.7	107.6	123	136.2	129.8
P01031	C5	Complement C5 OS=Homo sapiens OX=9606 GN=C5 PE=1 SV=4	High	36	58	96	58	1676	188.2	6.52	1874	184	188	179.7	64.9	66.9	69	58.4	46.2	42.8
P17302	GJA1	Gap junction alpha-1 protein OS=Homo sapiens OX=9606 GN=GJA1 PE=1 SV=2	High	6	2	2	2	382	43	8.76	43	90.1	83.6	78.8	71.7	79.7	83.3	142.3	119.5	151
Q9Y333	LSM2	U6 snRNA-associated Sm-like protein LSm2 OS=Homo sapiens OX=9606 GN=LSM2 PE=1 SV=1	High	20	1	1	1	95	10.8	6.52	56	49	48.3	43.9	159.2	117.1	188.2	85.2	104.9	104.2
O75347	TBCA	Tubulin-specific chaperone A OS=Homo sapiens OX=9606 GN=TBCA PE=1 SV=3	High	48	5	5	5	108	12.8	5.29	75	41.4	44.3	43.5	91.3	111.5	100.3	136.3	158.6	172.8
P14625	HSP90B1	Endoplasmin OS=Homo sapiens OX=9606 GN=HSP90B1 PE=1 SV=1	High	30	22	29	21	803	92.4	4.84	637	125.2	110.8	116	93.1	95.6	93.7	83.7	101.6	80.3
O95633	FSTL3	Follistatin-related protein 3 OS=Homo sapiens OX=9606 GN=FSTL3 PE=1 SV=1	Medium	5	1	1	1	263	27.6	6.77	14	69.6	76	81.1	141	135.3	143.3	114.5	71.9	67.4
Q14203	DCTN1	Dynactin subunit 1 OS=Homo sapiens OX=9606 GN=DCTN1 PE=1 SV=3	High	7	9	9	9	1278	141.6	5.81	184	95.3	80.1	86.2	102.5	114.5	96.4	104.6	110.8	109.5
Q12959	DLG1	Disks large homolog 1 OS=Homo sapiens OX=9606 GN=DLG1 PE=1 SV=2	High	1	1	1	1	904	100.4	5.76	0	61.4	59	63.7	140.9	150	155.9	78	89.8	101.3
Q96AE4	FUBP1	Far upstream element-binding protein 1 OS=Homo sapiens OX=9606 GN=FUBP1 PE=1 SV=3	High	10	6	6	4	644	67.5	7.61	82	44.7	47.9	45.1	112.2	107.4	107.9	161.6	122.2	151
Q14683	SMC1A	Structural maintenance of chromosomes protein 1A OS=Homo sapiens OX=9606 GN=SMC1A PE=1 SV=2	High	20	23	28	23	1233	143.1	7.64	435	26	28.7	29.2	132.5	124	127.1	136.5	159.5	136.6
Q6PCE3	PGM2L1	Glucose 1,6-bisphosphate synthase OS=Homo sapiens OX=9606 GN=PGM2L1 PE=1 SV=3	High	3	2	2	1	622	70.4	7.15	0	127.5	115.4	112.5	105.7	77.7	88.2	67.6	95.5	109.9
Q6ZN30	BNC2	Zinc finger protein basonuclin-2 OS=Homo sapiens OX=9606 GN=BNC2 PE=1 SV=1	Low	1	1	1	1	1099	122.3	6.52	0	152.3	152.1	146.7	52.7	79.8	108.2	70.1	75.8	62.4
Q9BVP2	GNL3	Guanine nucleotide-binding protein-like 3 OS=Homo sapiens OX=9606 GN=GNL3 PE=1 SV=2	Medium	2	1	1	1	549	62	9.16	23	55.8	55.6	56.4	111.7	114.8	111.5	146.9	123.8	123.6
Q9HAV0	GNB4	Guanine nucleotide-binding protein subunit beta-4 OS=Homo sapiens OX=9606 GN=GNB4 PE=1 SV=3	High	27	8	11	3	340	37.5	6	286	108.7	103.3	104.5	100.2	98.1	103.5	80.3	76.3	125.1
Q5SZK8	FREM2	FRAS1-related extracellular matrix protein 2 OS=Homo sapiens OX=9606 GN=FREM2 PE=1 SV=2	High	0	1	1	1	3169	350.9	5.03	32	40.4	39.9	48.4	175.8	152.8	102.2	101.4	107.7	131.3
O14727	APAF1	Apoptotic protease-activating factor 1 OS=Homo sapiens OX=9606 GN=APAF1 PE=1 SV=2	High	1	1	1	1	1248	141.7	6.4	18	104.2	99.5	106.2	120.4	106.4	102.4	96.1	83.8	81.1
P40763	STAT3	Signal transducer and activator of transcription 3 OS=Homo sapiens OX=9606 GN=STAT3 PE=1 SV=2	High	10	6	8	6	770	88	6.3	159	140.8	129.1	134.2	102.2	96.2	85.6	76.1	70.4	65.4
Q9H3U1	UNC45A	Protein unc-45 homolog A OS=Homo sapiens OX=9606 GN=UNC45A PE=1 SV=1	High	8	7	8	7	944	103	6.07	177	112.1	106.1	109.3	90.9	96.7	89.1	110.6	96.2	88.9
P27816	MAP4	Microtubule-associated protein 4 OS=Homo sapiens OX=9606 GN=MAP4 PE=1 SV=3	High	2	3	3	3	1152	120.9	5.43	27	31	31.2	34.7	123	112.2	108.9	123	200	136.1
Q8WZ82	OVCA2	Esterase OVCA2 OS=Homo sapiens OX=9606 GN=OVCA2 PE=1 SV=1	Medium	4	1	1	1	227	24.4	6.89	20	49.2	46	48.8	138	169	156.6	115.7	83.5	93.1
P11216	PYGB	Glycogen phosphorylase, brain form OS=Homo sapiens OX=9606 GN=PYGB PE=1 SV=5	High	44	33	49	29	843	96.6	6.86	858	135.6	125.8	130.5	105.3	97.2	97.5	79.8	66.6	61.9
P02655	APOC2	Apolipoprotein C-II OS=Homo sapiens OX=9606 GN=APOC2 PE=1 SV=1	High	36	4	7	4	101	11.3	4.72	131	127.8	139.8	146.7	98.1	103.5	103.2	69.6	57.9	53.3
Q8NF50	DOCK8	Dedicator of cytokinesis protein 8 OS=Homo sapiens OX=9606 GN=DOCK8 PE=1 SV=3	Medium	0	1	1	1	2099	238.4	6.87	0	115.4	102.6	106.7	132	102.6	141.8	72.2	57.9	68.7
P30050	RPL12	60S ribosomal protein L12 OS=Homo sapiens OX=9606 GN=RPL12 PE=1 SV=1	High	55	8	15	8	165	17.8	9.42	355	26.4	29.9	29.5	49	48	54.2	120.4	366.9	175.7
Q7Z2W4	ZC3HAV1	Zinc finger CCCH-type antiviral protein 1 OS=Homo sapiens OX=9606 GN=ZC3HAV1 PE=1 SV=3	High	9	8	8	8	902	101.4	8.4	85	81.3	76.8	79.1	119.2	117.2	107.9	111.6	102.2	104.9
P0DP03	IGHV3-30-5	Immunoglobulin heavy variable 3-30-5 OS=Homo sapiens OX=9606 GN=IGHV3-30-5 PE=3 SV=1	High	38	4	17	2	117	12.9	8.92	257	157.5	157.7	150.3	86.2	101.4	100.4	58.3	47.4	40.7
Q14192	FHL2	Four and a half LIM domains protein 2 OS=Homo sapiens OX=9606 GN=FHL2 PE=1 SV=3	High	6	2	2	2	279	32.2	7.55	23	74	73.9	72.2	86.3	88.9	87.1	133.2	136	148.5
P13671	C6	Complement component C6 OS=Homo sapiens OX=9606 GN=C6 PE=1 SV=3	High	40	36	56	36	934	104.7	6.76	933	160.1	162.4	155.2	77	82.6	82.4	67.2	57.5	55.7
Q13126	MTAP	S-methyl-5'-thioadenosine phosphorylase OS=Homo sapiens OX=9606 GN=MTAP PE=1 SV=2	High	6	1	1	1	283	31.2	7.18	50	92.8	83.1	90.3	94.1	122.7	53.7	94.7	148.2	120.4
Q14554	PDIA5	Protein disulfide-isomerase A5 OS=Homo sapiens OX=9606 GN=PDIA5 PE=1 SV=1	High	3	1	1	1	519	59.6	7.91	30	187.7	159	162	110.1	55.4	66.3	54.1	70.7	34.8
Q9BQA1	WDR77	Methylosome protein 50 OS=Homo sapiens OX=9606 GN=WDR77 PE=1 SV=1	High	6	2	3	2	342	36.7	5.17	81	52.3	53.5	55.4	132.1	117.7	104	130	117.1	138
Q86X55	CARM1	Histone-arginine methyltransferase CARM1 OS=Homo sapiens OX=9606 GN=CARM1 PE=1 SV=3	High	5	3	3	3	608	65.8	6.73	53	42.9	50.5	53.5	112.5	83	119.7	106.5	194	137.4
P28074	PSMB5	Proteasome subunit beta type-5 OS=Homo sapiens OX=9606 GN=PSMB5 PE=1 SV=3	High	43	10	15	10	263	28.5	6.92	424	30.3	31.8	32.3	124.5	125	117.7	120.5	182.4	135.5
Q9ULH1	ASAP1	Arf-GAP with SH3 domain, ANK repeat and PH domain-containing protein 1 OS=Homo sapiens OX=9606 GN=ASAP1 PE=1 SV=4	High	6	6	6	5	1129	125.4	7.31	94	143.1	128.6	136.4	97.6	98	104.4	72.4	67.4	52.2
P17677	GAP43	Neuromodulin OS=Homo sapiens OX=9606 GN=GAP43 PE=1 SV=1	High	5	1	1	1	238	24.8	4.72	55	86.4	92.4	89.4	46.8	47.2	61.7	148.5	129.1	198.5
P09619	PDGFRB	Platelet-derived growth factor receptor beta OS=Homo sapiens OX=9606 GN=PDGFRB PE=1 SV=1	Medium	1	1	1	1	1106	123.9	4.98	0
Q9NZI8	IGF2BP1	Insulin-like growth factor 2 mRNA-binding protein 1 OS=Homo sapiens OX=9606 GN=IGF2BP1 PE=1 SV=2	High	14	8	8	6	577	63.4	9.2	112	32	31.3	33.9	114.2	109.4	106.6	185.1	118.4	169.2
P01889	HLA-B	HLA class I histocompatibility antigen, B alpha chain OS=Homo sapiens OX=9606 GN=HLA-B PE=1 SV=3	High	26	7	9	2	362	40.4	5.85	282	163.8	140.2	142.7	73.9	94.4	87.8	73	64.4	59.8
Q04771	ACVR1	Activin receptor type-1 OS=Homo sapiens OX=9606 GN=ACVR1 PE=1 SV=1	High	4	2	2	2	509	57.1	7.33	44	86.1	87.5	84.5	117.2	112	116.7	106.9	95.6	93.5
P98194	ATP2C1	Calcium-transporting ATPase type 2C member 1 OS=Homo sapiens OX=9606 GN=ATP2C1 PE=1 SV=3	High	4	3	3	3	919	100.5	6.74	29	69.1	53.6	62.6	115.3	98.7	96	120.2	139.9	144.7
Q01844	EWSR1	RNA-binding protein EWS OS=Homo sapiens OX=9606 GN=EWSR1 PE=1 SV=1	High	3	1	1	1	656	68.4	9.33	21	71.6	71.3	76	129.2	121.1	141	106.1	97.7	86.2
Q6V1X1	DPP8	Dipeptidyl peptidase 8 OS=Homo sapiens OX=9606 GN=DPP8 PE=1 SV=1	High	2	1	2	1	898	103.3	5.8	17	13.7	16.3	18.6	201.7	185.9	143.2	143.9	106.6	70.2
P06307	CCK	Cholecystokinin OS=Homo sapiens OX=9606 GN=CCK PE=1 SV=1	Medium	8	1	1	1	115	12.7	9.01	24	78.7	89.7	84.1	37.7	52.8	40	188.2	54.2	274.5
Q96E17	RAB3C	Ras-related protein Rab-3C OS=Homo sapiens OX=9606 GN=RAB3C PE=1 SV=1	High	12	3	7	1	227	25.9	5.24	124
P43121	MCAM	Cell surface glycoprotein MUC18 OS=Homo sapiens OX=9606 GN=MCAM PE=1 SV=2	High	3	2	2	2	646	71.6	5.76	44	74.8	87.6	84.6	98.4	121.6	117.3	112.2	91.9	111.6
Q92614	MYO18A	Unconventional myosin-XVIIIa OS=Homo sapiens OX=9606 GN=MYO18A PE=1 SV=3	High	1	2	2	2	2054	233	6.3	26	116	94.1	107.9	92.7	95.5	85.7	77.8	121.5	108.8
Q13131	PRKAA1	5'-AMP-activated protein kinase catalytic subunit alpha-1 OS=Homo sapiens OX=9606 GN=PRKAA1 PE=1 SV=4	High	8	3	3	3	559	64	8.12	61	74.2	73	75.8	131.5	123.5	123.5	99.2	102.4	96.8
Q9UKV3	ACIN1	Apoptotic chromatin condensation inducer in the nucleus OS=Homo sapiens OX=9606 GN=ACIN1 PE=1 SV=2	High	4	5	5	5	1341	151.8	6.43	62	31.2	21.9	24.8	115.8	111.4	110.7	192.1	153.6	138.4
P49257	LMAN1	Protein ERGIC-53 OS=Homo sapiens OX=9606 GN=LMAN1 PE=1 SV=2	Low	1	1	1	1	510	57.5	6.77	20	117.4	107.5	110	72.3	72.9	83.4	163.9	90.1	82.5
P02042	HBD	Hemoglobin subunit delta OS=Homo sapiens OX=9606 GN=HBD PE=1 SV=2	High	52	8	14	2	147	16	8.05	357	87.6	104.7	102	123.1	132.1	119.6	88.8	67.8	74.1
Q9NPE3	NOP10	H/ACA ribonucleoprotein complex subunit 3 OS=Homo sapiens OX=9606 GN=NOP10 PE=1 SV=1	High	20	1	2	1	64	7.7	9.99	59	43.6	48.1	56.8	119.8	120.1	136.7	125.6	156.4	92.9
Q99832	CCT7	T-complex protein 1 subunit eta OS=Homo sapiens OX=9606 GN=CCT7 PE=1 SV=2	High	63	28	41	28	543	59.3	7.65	1191	39.3	36.4	37.5	94.1	108.3	95.8	130.7	209.9	148
P51991	HNRNPA3	Heterogeneous nuclear ribonucleoprotein A3 OS=Homo sapiens OX=9606 GN=HNRNPA3 PE=1 SV=2	High	11	5	6	4	378	39.6	9.01	61	40.7	38.2	39.6	99.1	103.4	97.6	182.9	171.1	127.4
Q9Y6D9	MAD1L1	Mitotic spindle assembly checkpoint protein MAD1 OS=Homo sapiens OX=9606 GN=MAD1L1 PE=1 SV=2	Low	1	1	4	1	718	83	5.92	0	33.9	35.1	35.2	157	156.4	158.4	108.7	72.2	143
O43432	EIF4G3	Eukaryotic translation initiation factor 4 gamma 3 OS=Homo sapiens OX=9606 GN=EIF4G3 PE=1 SV=2	High	2	3	3	1	1585	176.5	5.38	42	78.7	231.3	142.1	95.8	96.4	65.5	58.1	73	59.1
P61201	COPS2	COP9 signalosome complex subunit 2 OS=Homo sapiens OX=9606 GN=COPS2 PE=1 SV=1	High	9	4	4	4	443	51.6	5.53	47	70.8	65.3	66.8	118.6	118.6	98.1	112.2	118.3	131.4
Q9Y230	RUVBL2	RuvB-like 2 OS=Homo sapiens OX=9606 GN=RUVBL2 PE=1 SV=3	High	19	8	13	8	463	51.1	5.64	377	45	45.2	46.5	97	97.4	92.8	144.3	184.3	147.5
Q9H223	EHD4	EH domain-containing protein 4 OS=Homo sapiens OX=9606 GN=EHD4 PE=1 SV=1	High	21	10	14	7	541	61.1	6.76	325	106.2	99.5	101.5	100.2	93.1	93.5	94.1	87.4	124.4
P53801	PTTG1IP	Pituitary tumor-transforming gene 1 protein-interacting protein OS=Homo sapiens OX=9606 GN=PTTG1IP PE=1 SV=1	High	18	3	7	3	180	20.3	8.79	94	190.7	168.6	165.7	54.3	58.1	54	65.1	78.2	65.3
Q14392	LRRC32	Transforming growth factor beta activator LRRC32 OS=Homo sapiens OX=9606 GN=LRRC32 PE=1 SV=1	High	4	2	2	2	662	71.9	6.13	41	89.3	100.5	110.5	100.4	129.3	111.8	86.9	79.5	91.9
Q92954	PRG4	Proteoglycan 4 OS=Homo sapiens OX=9606 GN=PRG4 PE=1 SV=3	High	20	15	20	15	1404	151	9.51	344	142.2	136.4	140.7	90.2	101	101.6	69.8	60.8	57.2
Q13347	EIF3I	Eukaryotic translation initiation factor 3 subunit I OS=Homo sapiens OX=9606 GN=EIF3I PE=1 SV=1	High	17	5	5	5	325	36.5	5.64	139	53.1	47.4	49.4	110.7	121	102.8	117.8	164.5	133.4
Q9BX10	GTPBP2	GTP-binding protein 2 OS=Homo sapiens OX=9606 GN=GTPBP2 PE=1 SV=1	High	19	10	10	10	602	65.7	8.05	202	133.3	125.8	127.7	101.8	93	101.7	74.2	66.6	75.9
Q9Y5C1	ANGPTL3	Angiopoietin-related protein 3 OS=Homo sapiens OX=9606 GN=ANGPTL3 PE=1 SV=1	High	2	1	1	1	460	53.6	6.7	43	138.8	140.5	134	100	90.7	84	82.8	67.7	61.4
Q14517	FAT1	Protocadherin Fat 1 OS=Homo sapiens OX=9606 GN=FAT1 PE=1 SV=2	High	0	1	1	1	4588	506	5	21	65.2	74.6	64.5	143	119.2	126.4	126	93.7	87.4
A6NHL2	TUBAL3	Tubulin alpha chain-like 3 OS=Homo sapiens OX=9606 GN=TUBAL3 PE=1 SV=2	High	9	4	7	1	446	49.9	6.05	152	88.3	67.1	78	96.3	92.6	100.1	119.6	95.4	162.4
Q9HAB8	PPCS	Phosphopantothenate--cysteine ligase OS=Homo sapiens OX=9606 GN=PPCS PE=1 SV=2	High	8	3	3	3	311	34	6.71	34	124.2	108.7	110.1	109.4	116.7	104.1	80.8	76.8	69.2
P27169	PON1	Serum paraoxonase/arylesterase 1 OS=Homo sapiens OX=9606 GN=PON1 PE=1 SV=3	High	38	10	28	8	355	39.7	5.22	714	170.2	171.1	166.8	78.9	77.6	71.7	65.5	52.1	46.2
Q16775	HAGH	Hydroxyacylglutathione hydrolase, mitochondrial OS=Homo sapiens OX=9606 GN=HAGH PE=1 SV=2	High	5	2	2	2	308	33.8	8.12	29	47.4	51.5	47.8	166.6	148.6	98.8	147.1	112.6	79.6
Q86YW5	TREML1	Trem-like transcript 1 protein OS=Homo sapiens OX=9606 GN=TREML1 PE=1 SV=2	High	7	2	2	2	311	32.7	6.05	52	131.9	108.7	141.7	95.3	127.3	91.4	86.6	62.5	54.6
Q8NE71	ABCF1	ATP-binding cassette sub-family F member 1 OS=Homo sapiens OX=9606 GN=ABCF1 PE=1 SV=2	High	4	2	2	2	845	95.9	6.8	31	51.3	49.2	50.3	125.4	135.7	125.2	132.4	110.3	120.3
Q9NVG8	TBC1D13	TBC1 domain family member 13 OS=Homo sapiens OX=9606 GN=TBC1D13 PE=1 SV=3	Medium	3	1	1	1	400	46.5	5.24	16	79.4	82.6	89.2	125.3	134.3	101.9	105.6	89.5	92.2
O43182	ARHGAP6	Rho GTPase-activating protein 6 OS=Homo sapiens OX=9606 GN=ARHGAP6 PE=1 SV=3	High	4	4	4	4	974	105.9	7.36	63	128.2	114.7	126.9	91.7	104.1	115.4	75.9	78.9	64.1
P19387	POLR2C	DNA-directed RNA polymerase II subunit RPB3 OS=Homo sapiens OX=9606 GN=POLR2C PE=1 SV=2	High	5	1	1	1	275	31.4	4.92	34
O75976	CPD	Carboxypeptidase D OS=Homo sapiens OX=9606 GN=CPD PE=1 SV=2	Medium	1	1	1	1	1380	152.8	6.05	0
P0DOX6		Immunoglobulin mu heavy chain OS=Homo sapiens OX=9606 PE=1 SV=2	High	38	19	250	1	576	63.4	7.87	4675	139.4	137.8	134.6	78.7	59.5	99.4	117.1	44.1	89.3
Q53GS9	USP39	U4/U6.U5 tri-snRNP-associated protein 2 OS=Homo sapiens OX=9606 GN=USP39 PE=1 SV=2	High	3	1	1	1	565	65.3	8.91	43	27.1	28.9	20.3	123.1	138.1	96	124.2	224.1	118.3
Q9HCN6	GP6	Platelet glycoprotein VI OS=Homo sapiens OX=9606 GN=GP6 PE=1 SV=4	High	10	2	2	2	339	36.8	9.2	34	74.2	78.5	81.6	136.5	132.8	125.2	93.6	86.3	91.2
Q2M389	WASHC4	WASH complex subunit 4 OS=Homo sapiens OX=9606 GN=WASHC4 PE=1 SV=2	High	1	1	7	1	1173	136.3	7.44	48	13.1	13.8	13.1	157.4	150	143.1	119.3	98.3	191.9
O75487	GPC4	Glypican-4 OS=Homo sapiens OX=9606 GN=GPC4 PE=1 SV=4	High	31	14	20	13	556	62.4	6.68	596	15.3	17.1	17.3	128.6	139.2	147.6	153.6	135	146.2
P17980	PSMC3	26S proteasome regulatory subunit 6A OS=Homo sapiens OX=9606 GN=PSMC3 PE=1 SV=3	High	31	12	14	12	439	49.2	5.24	184	59.9	55.4	58.6	110.3	119	112.1	131.3	138.4	115
P19086	GNAZ	Guanine nucleotide-binding protein G(z) subunit alpha OS=Homo sapiens OX=9606 GN=GNAZ PE=1 SV=3	High	14	4	4	3	355	40.9	7.61	73	162.1	147.2	136	68.6	89.7	105	73.2	57.5	60.6
Q8N5I2	ARRDC1	Arrestin domain-containing protein 1 OS=Homo sapiens OX=9606 GN=ARRDC1 PE=1 SV=1	Medium	2	1	1	1	433	46	7.02	0	97.1	99.9	89.1	140.8	93.5	109	112.2	84.7	73.6
A0A075B6I0	IGLV8-61	Immunoglobulin lambda variable 8-61 OS=Homo sapiens OX=9606 GN=IGLV8-61 PE=3 SV=7	High	15	2	4	2	122	12.8	4.55	74	214.3	224.3	209.7	46	57.6	51.3	43	26.3	27.5
Q9Y5Y0	FLVCR1	Feline leukemia virus subgroup C receptor-related protein 1 OS=Homo sapiens OX=9606 GN=FLVCR1 PE=1 SV=1	High	5	1	1	1	555	59.8	5.97	65	35.3	41	45.4	140.8	129.8	153	134.8	124.2	95.8
Q8IUE6	HIST2H2AB	Histone H2A type 2-B OS=Homo sapiens OX=9606 GN=HIST2H2AB PE=1 SV=3	High	29	5	28	3	130	14	10.89	289	10.5	11.3	12.8	113.5	107.7	138.7	117.8	186.6	201.2
O95292	VAPB	Vesicle-associated membrane protein-associated protein B/C OS=Homo sapiens OX=9606 GN=VAPB PE=1 SV=3	High	11	2	3	2	243	27.2	7.3	82	69.6	60.9	63.4	119.7	129.7	95.6	123.9	132.7	104.4
Q9NR30	DDX21	Nucleolar RNA helicase 2 OS=Homo sapiens OX=9606 GN=DDX21 PE=1 SV=5	High	27	21	32	21	783	87.3	9.28	828	22.6	23.1	24.3	97.7	103.6	86.1	159.5	225.5	157.5
Q9BZ72	PITPNM2	Membrane-associated phosphatidylinositol transfer protein 2 OS=Homo sapiens OX=9606 GN=PITPNM2 PE=1 SV=1	Medium	1	1	1	1	1349	148.8	7.17	0	102.1	92.9	100.8	140.6	117.2	107.7	94.7	73.2	70.9
P02765	AHSG	Alpha-2-HS-glycoprotein OS=Homo sapiens OX=9606 GN=AHSG PE=1 SV=2	High	28	8	25	8	367	39.3	5.72	558	163.5	174.5	170.1	70	76	80	63.2	47.6	55.1
O00571	DDX3X	ATP-dependent RNA helicase DDX3X OS=Homo sapiens OX=9606 GN=DDX3X PE=1 SV=3	High	23	14	18	13	662	73.2	7.18	315	65.9	64.1	63.9	150.9	104.2	97.9	124.4	110.4	118.4
P04183	TK1	Thymidine kinase, cytosolic OS=Homo sapiens OX=9606 GN=TK1 PE=1 SV=2	High	6	1	1	1	234	25.5	8.51	22	51.8	52	64.4	150.2	152.5	148.5	94.3	101.1	85.2
P08865	RPSA	40S ribosomal protein SA OS=Homo sapiens OX=9606 GN=RPSA PE=1 SV=4	High	53	12	23	12	295	32.8	4.87	720	47.4	46.7	47.5	79.2	80.9	86.2	85.8	314.6	111.7
Q6XQN6	NAPRT	Nicotinate phosphoribosyltransferase OS=Homo sapiens OX=9606 GN=NAPRT PE=1 SV=2	High	11	5	5	5	538	57.5	5.68	100	129.8	123	119.8	112	99.8	81.4	88.7	72.8	72.6
P18031	PTPN1	Tyrosine-protein phosphatase non-receptor type 1 OS=Homo sapiens OX=9606 GN=PTPN1 PE=1 SV=1	High	8	3	4	3	435	49.9	6.27	112	132	121.9	122.9	98.9	113.5	96.1	76.7	69.6	68.3
P30085	CMPK1	UMP-CMP kinase OS=Homo sapiens OX=9606 GN=CMPK1 PE=1 SV=3	Medium	4	1	1	1	196	22.2	5.57	15
O60264	SMARCA5	SWI/SNF-related matrix-associated actin-dependent regulator of chromatin subfamily A member 5 OS=Homo sapiens OX=9606 GN=SMARCA5 PE=1 SV=1	High	13	15	16	15	1052	121.8	8.09	152	40.3	44.1	44.7	117.4	118.6	119.5	136.2	165.6	113.7
O43684	BUB3	Mitotic checkpoint protein BUB3 OS=Homo sapiens OX=9606 GN=BUB3 PE=1 SV=1	High	23	7	11	7	328	37.1	6.84	179	33.6	36.9	35.3	96.8	112	101.9	156.6	180.8	146.2
P78539	SRPX	Sushi repeat-containing protein SRPX OS=Homo sapiens OX=9606 GN=SRPX PE=1 SV=1	High	18	8	11	8	464	51.5	8.66	214	96.9	91.9	93.6	121.4	121.7	120.7	86.3	71.9	95.7
Q9H0H5	RACGAP1	Rac GTPase-activating protein 1 OS=Homo sapiens OX=9606 GN=RACGAP1 PE=1 SV=1	Medium	1	1	1	1	632	71	8.88	0
Q92734	TFG	Protein TFG OS=Homo sapiens OX=9606 GN=TFG PE=1 SV=2	High	11	4	4	4	400	43.4	5.1	61	47.5	49.5	47.7	128	99.8	109.1	126.9	113.9	177.7
Q8IZ83	ALDH16A1	Aldehyde dehydrogenase family 16 member A1 OS=Homo sapiens OX=9606 GN=ALDH16A1 PE=1 SV=2	High	10	7	8	7	802	85.1	6.79	143	89	92.2	93.3	102	109.5	109.7	104	100	100.1
O75954	TSPAN9	Tetraspanin-9 OS=Homo sapiens OX=9606 GN=TSPAN9 PE=1 SV=1	High	24	5	6	5	239	26.8	7.68	93	127.7	113.4	102.3	110.6	118.4	120.2	77.9	62.7	66.9
P07996	THBS1	Thrombospondin-1 OS=Homo sapiens OX=9606 GN=THBS1 PE=1 SV=2	High	51	54	139	50	1170	129.3	4.94	2987	175.7	154.9	175.3	74.2	78.3	74.7	65.2	51	50.7
Q13043	STK4	Serine/threonine-protein kinase 4 OS=Homo sapiens OX=9606 GN=STK4 PE=1 SV=2	High	9	4	4	1	487	55.6	5.07	70	111.2	109.4	114.1	108.1	102.6	120.6	83.2	73.5	77.4
Q5VWZ2	LYPLAL1	Lysophospholipase-like protein 1 OS=Homo sapiens OX=9606 GN=LYPLAL1 PE=1 SV=3	Medium	3	1	1	1	237	26.3	7.84	28	150	144.5	148.3	56.9	66.3	78.4	85.3	65.8	104.6
Q17RR3	PNLIPRP3	Pancreatic lipase-related protein 3 OS=Homo sapiens OX=9606 GN=PNLIPRP3 PE=2 SV=2	Low	2	1	1	1	467	52.2	8.27	0	23.2	30.9	22.8	99.9	91.7	100.2	122.4	226.5	182.3
P26572	MGAT1	Alpha-1,3-mannosyl-glycoprotein 2-beta-N-acetylglucosaminyltransferase OS=Homo sapiens OX=9606 GN=MGAT1 PE=1 SV=2	High	5	2	2	2	445	50.8	9.16	32	67.7	66.4	66.5	92.3	81.7	117.7	118.6	86.4	202.7
Q3LXA3	TKFC	Triokinase/FMN cyclase OS=Homo sapiens OX=9606 GN=TKFC PE=1 SV=2	High	11	5	5	5	575	58.9	7.49	75	92.4	82.9	83.6	119.1	133.8	144.2	88.6	76	79.4
P13667	PDIA4	Protein disulfide-isomerase A4 OS=Homo sapiens OX=9606 GN=PDIA4 PE=1 SV=2	High	16	9	12	9	645	72.9	5.07	127	66.9	67.8	70.7	98.8	135.9	117.6	105.9	132.5	103.9
P18669	PGAM1	Phosphoglycerate mutase 1 OS=Homo sapiens OX=9606 GN=PGAM1 PE=1 SV=2	High	44	10	16	10	254	28.8	7.18	455	76.5	74.4	72.2	74.4	80.5	79.7	103.5	135.6	203.2
P04908	H2AC4	Histone H2A type 1-B/E OS=Homo sapiens OX=9606 GN=H2AC4 PE=1 SV=2	High	46	8	48	1	130	14.1	11.05	662	15.9	16.2	19.1	307.5	68.2	117.6	193.4	81.1	81
O15347	HMGB3	High mobility group protein B3 OS=Homo sapiens OX=9606 GN=HMGB3 PE=1 SV=4	High	18	3	3	3	200	23	8.37	31	18.5	32.8	21.8	128.3	128.2	146.3	126.8	140.8	156.5
P13798	APEH	Acylamino-acid-releasing enzyme OS=Homo sapiens OX=9606 GN=APEH PE=1 SV=4	High	10	7	8	7	732	81.2	5.48	177	74.5	72.7	74.8	106.5	101.7	103.1	99.9	128.7	138.2
Q96EY4	TMA16	Translation machinery-associated protein 16 OS=Homo sapiens OX=9606 GN=TMA16 PE=1 SV=2	High	11	3	3	3	203	23.8	9.26	43	25.7	27.3	29.8	112.3	115.4	117.2	137.8	202.7	131.8
P48061	CXCL12	Stromal cell-derived factor 1 OS=Homo sapiens OX=9606 GN=CXCL12 PE=1 SV=1	High	24	2	2	2	93	10.7	9.88	66	55	53.5	55.1	155.8	153.3	138	109.8	82.9	96.4
P08697	SERPINF2	Alpha-2-antiplasmin OS=Homo sapiens OX=9606 GN=SERPINF2 PE=1 SV=3	High	29	11	17	11	491	54.5	6.29	368	158.5	162	166	84.5	90.9	86	60.4	46.9	44.8
Q9H2H9	SLC38A1	Sodium-coupled neutral amino acid transporter 1 OS=Homo sapiens OX=9606 GN=SLC38A1 PE=1 SV=1	High	4	2	3	2	487	54	7.02	45	49.2	45.6	46.7	111.9	97.1	102.1	140.8	123.4	183.3
P61204	ARF3	ADP-ribosylation factor 3 OS=Homo sapiens OX=9606 GN=ARF3 PE=1 SV=2	High	43	7	15	3	181	20.6	7.43	362	183.5	154.2	144.6	53.9	56.2	55.7	67.3	73.3	111.4
O75602	SPAG6	Sperm-associated antigen 6 OS=Homo sapiens OX=9606 GN=SPAG6 PE=2 SV=1	Low	2	1	1	1	509	55.4	6.83	0	136	158.8	143.7	100.3	95.8	102.6	60.9	47.6	54.3
P23352	ANOS1	Anosmin-1 OS=Homo sapiens OX=9606 GN=ANOS1 PE=1 SV=3	High	11	6	8	6	680	76.1	9.16	167	18.9	18.5	19.9	133.3	125.3	116.7	151.4	126.7	189.3
Q9BZE4	GTPBP4	Nucleolar GTP-binding protein 1 OS=Homo sapiens OX=9606 GN=GTPBP4 PE=1 SV=3	High	5	3	3	3	634	73.9	9.5	27	29.8	38.6	36	126.5	148.4	105.8	166	122.6	126.3
Q96DI7	SNRNP40	U5 small nuclear ribonucleoprotein 40 kDa protein OS=Homo sapiens OX=9606 GN=SNRNP40 PE=1 SV=1	High	14	4	4	4	357	39.3	8.1	47	36.1	39.7	39.6	125.1	120.5	123.1	117.1	191.3	107.4
Q96IY4	CPB2	Carboxypeptidase B2 OS=Homo sapiens OX=9606 GN=CPB2 PE=1 SV=2	High	28	11	15	11	423	48.4	7.71	196	126.1	119	122.5	104.9	114.6	105.5	83.9	66.4	57
P14174	MIF	Macrophage migration inhibitory factor OS=Homo sapiens OX=9606 GN=MIF PE=1 SV=4	Medium	8	1	1	1	115	12.5	7.88	25	53.2	66.2	51.6	83.6	100.2	93.9	109.8	160.4	181.2
P43487	RANBP1	Ran-specific GTPase-activating protein OS=Homo sapiens OX=9606 GN=RANBP1 PE=1 SV=1	High	30	5	6	5	201	23.3	5.29	88	50	52.9	53.8	105.1	107.7	113.5	131.5	130.2	155.4
P01116	KRAS	GTPase KRas OS=Homo sapiens OX=9606 GN=KRAS PE=1 SV=1	High	33	4	8	1	189	21.6	6.77	242	83.9	75.3	81	126.2	110.2	122.5	90.7	104.2	106.1
Q7Z2T5	TRMT1L	TRMT1-like protein OS=Homo sapiens OX=9606 GN=TRMT1L PE=1 SV=2	Medium	2	1	1	1	733	81.7	7.88	14	11.2	12.4	12	203	217.8	88.7	146.1	85.9	122.8
Q9BV40	VAMP8	Vesicle-associated membrane protein 8 OS=Homo sapiens OX=9606 GN=VAMP8 PE=1 SV=1	High	8	1	2	1	100	11.4	7.34	20	59.3	50.5	49.3	107.5	108.2	129.9	128.4	135.3	131.5
P09486	SPARC	SPARC OS=Homo sapiens OX=9606 GN=SPARC PE=1 SV=1	High	50	14	22	14	303	34.6	4.84	474	142.6	163.2	153.6	87.3	93.7	93.6	57.2	50.6	58.1
P32019	INPP5B	Type II inositol 1,4,5-trisphosphate 5-phosphatase OS=Homo sapiens OX=9606 GN=INPP5B PE=1 SV=4	Medium	1	1	1	1	993	112.8	5.57	0	64.1	65.3	54.2	158.8	163.7	103.6	127.2	83.3	79.8
Q7L5N1	COPS6	COP9 signalosome complex subunit 6 OS=Homo sapiens OX=9606 GN=COPS6 PE=1 SV=1	High	2	1	1	1	327	36.1	5.73	44
P62891	RPL39	60S ribosomal protein L39 OS=Homo sapiens OX=9606 GN=RPL39 PE=1 SV=2	High	20	1	2	1	51	6.4	12.56	31	32.9	40.4	40	86.2	92.4	92.3	204.8	172.8	138.3
O15118	NPC1	NPC intracellular cholesterol transporter 1 OS=Homo sapiens OX=9606 GN=NPC1 PE=1 SV=2	Medium	1	1	1	1	1278	142.1	5.36	22	37.1	34.8	38.4	144.9	132.4	117.7	124.2	155.1	115.3
P00390	GSR	Glutathione reductase, mitochondrial OS=Homo sapiens OX=9606 GN=GSR PE=1 SV=2	Medium	1	1	1	1	522	56.2	8.5	17	101.4	92.5	109.1	71.4	98.8	63	101.4	137.1	125.5
P13674	P4HA1	Prolyl 4-hydroxylase subunit alpha-1 OS=Homo sapiens OX=9606 GN=P4HA1 PE=1 SV=2	Medium	1	1	1	1	534	61	6.01	22	67.8	71.9	70.4	150.9	133.5	123.9	103.1	87.4	91.2
O76009	KRT33A	Keratin, type I cuticular Ha3-I OS=Homo sapiens OX=9606 GN=KRT33A PE=2 SV=2	High	31	13	14	1	404	45.9	4.82	283	202.1	36.2	32.9	72.8	74.1	67.5	91.9	58.6	263.8
Q9Y5Y7	LYVE1	Lymphatic vessel endothelial hyaluronic acid receptor 1 OS=Homo sapiens OX=9606 GN=LYVE1 PE=1 SV=2	High	5	2	2	2	322	35.2	8.28	60	116.9	128.8	132.2	100.8	107.1	96.2	97.6	67.2	53.1
P0DMN0	SULT1A4	Sulfotransferase 1A4 OS=Homo sapiens OX=9606 GN=SULT1A4 PE=1 SV=1	High	38	10	11	3	295	34.2	6.01	180	134.9	119.4	132.7	112.5	104.7	111.4	67.8	58.9	57.7
Q15393	SF3B3	Splicing factor 3B subunit 3 OS=Homo sapiens OX=9606 GN=SF3B3 PE=1 SV=4	High	22	25	36	25	1217	135.5	5.26	753	27.9	32.5	31.9	91	83.3	80.4	134.1	241.1	177.8
Q9HCM3	KIAA1549	UPF0606 protein KIAA1549 OS=Homo sapiens OX=9606 GN=KIAA1549 PE=1 SV=4	High	1	1	1	1	1950	210.6	6.11	16
P41227	NAA10	N-alpha-acetyltransferase 10 OS=Homo sapiens OX=9606 GN=NAA10 PE=1 SV=1	High	4	1	1	1	235	26.4	5.64	41	93.9	88.9	114	142	82	80	83.6	127.5	88.1
P01861	IGHG4	Immunoglobulin heavy constant gamma 4 OS=Homo sapiens OX=9606 GN=IGHG4 PE=1 SV=1	High	60	12	112	6	327	35.9	7.36	3126	163.4	174.7	172.3	79.1	90.6	79	56.8	42.6	41.5
Q9Y624	F11R	Junctional adhesion molecule A OS=Homo sapiens OX=9606 GN=F11R PE=1 SV=1	High	39	10	13	10	299	32.6	7.9	313	100.5	88.6	87	84.9	85.8	91.1	102.5	110.6	148.9
Q7LG56	RRM2B	Ribonucleoside-diphosphate reductase subunit M2 B OS=Homo sapiens OX=9606 GN=RRM2B PE=1 SV=1	High	2	1	1	1	351	40.7	4.97	21	57.3	56.7	50.7	121.1	101.2	103.2	165.5	107.8	136.6
Q96KN2	CNDP1	Beta-Ala-His dipeptidase OS=Homo sapiens OX=9606 GN=CNDP1 PE=1 SV=4	High	23	10	14	10	507	56.7	5.3	350	142.1	132.9	137.3	93	98.1	100.7	77.1	59.7	59.1
P29350	PTPN6	Tyrosine-protein phosphatase non-receptor type 6 OS=Homo sapiens OX=9606 GN=PTPN6 PE=1 SV=1	High	28	16	20	16	595	67.5	7.78	393	169.9	157.4	164.7	70.7	77.5	79.3	70	53.8	56.7
P49792	RANBP2	E3 SUMO-protein ligase RanBP2 OS=Homo sapiens OX=9606 GN=RANBP2 PE=1 SV=2	Medium	1	1	1	1	3224	358	6.2	19	63.1	68.6	67.2	96.2	102.8	76	128	143.3	154.7
Q9NV31	IMP3	U3 small nucleolar ribonucleoprotein protein IMP3 OS=Homo sapiens OX=9606 GN=IMP3 PE=1 SV=1	High	9	1	1	1	184	21.8	9.5	16	67.3	72.4	70.2	155.7	128.4	139.5	88.9	100.4	77.2
P12110	COL6A2	Collagen alpha-2(VI) chain OS=Homo sapiens OX=9606 GN=COL6A2 PE=1 SV=4	High	21	22	40	22	1019	108.5	6.21	916	159.6	181.4	183	72.5	69.4	64.8	57.6	55.4	56.3
Q14974	KPNB1	Importin subunit beta-1 OS=Homo sapiens OX=9606 GN=KPNB1 PE=1 SV=2	High	12	10	12	10	876	97.1	4.78	212	70.8	66.9	70	108.5	96.3	96.3	115.8	124.5	151
Q9Y224	RTRAF	RNA transcription, translation and transport factor protein OS=Homo sapiens OX=9606 GN=RTRAF PE=1 SV=1	High	11	3	3	3	244	28.1	6.65	62	38.8	36.9	36.7	96.7	90.8	94.5	167.3	189.8	148.3
P19367	HK1	Hexokinase-1 OS=Homo sapiens OX=9606 GN=HK1 PE=1 SV=3	High	40	36	49	36	917	102.4	6.8	1029	135.1	120.8	124.1	109.1	102.8	97.9	80.8	67.9	61.4
P50991	CCT4	T-complex protein 1 subunit delta OS=Homo sapiens OX=9606 GN=CCT4 PE=1 SV=4	High	46	23	30	22	539	57.9	7.83	712	50.1	47.7	49.4	68.6	79.2	67.6	125.6	246.9	164.9
Q8IZP0	ABI1	Abl interactor 1 OS=Homo sapiens OX=9606 GN=ABI1 PE=1 SV=4	High	6	3	4	1	508	55	7.06	52	52.3	50	47.1	150.7	150.5	159	104.8	79.7	106
P35998	PSMC2	26S proteasome regulatory subunit 7 OS=Homo sapiens OX=9606 GN=PSMC2 PE=1 SV=3	High	30	12	16	12	433	48.6	5.95	286	64.7	61.8	60.9	110	116.9	110.7	135.6	131.9	107.7
P29373	CRABP2	Cellular retinoic acid-binding protein 2 OS=Homo sapiens OX=9606 GN=CRABP2 PE=1 SV=2	High	7	1	1	1	138	15.7	5.4	25	67.5	55	47.3	108.9	109.8	117	108.8	116.7	169
Q9H0A0	NAT10	RNA cytidine acetyltransferase OS=Homo sapiens OX=9606 GN=NAT10 PE=1 SV=2	High	8	7	7	7	1025	115.7	8.27	110	24.6	26.1	26.9	147.6	149.7	151	140.9	109.8	123.3
Q04837	SSBP1	Single-stranded DNA-binding protein, mitochondrial OS=Homo sapiens OX=9606 GN=SSBP1 PE=1 SV=1	High	45	6	7	6	148	17.2	9.6	147	44.3	47.9	48.8	106.3	96.4	108.4	103.5	234.5	109.9
P56747	CLDN6	Claudin-6 OS=Homo sapiens OX=9606 GN=CLDN6 PE=1 SV=2	High	9	2	5	2	220	23.3	8	103	29.4	34.7	34.8	91.4	66.9	94.1	158.1	122.1	268.7
P55058	PLTP	Phospholipid transfer protein OS=Homo sapiens OX=9606 GN=PLTP PE=1 SV=1	High	12	5	7	5	493	54.7	7.01	174	105.8	104.6	112.8	109.4	107.3	93.4	106.4	78.6	81.7
Q13630	TSTA3	GDP-L-fucose synthase OS=Homo sapiens OX=9606 GN=TSTA3 PE=1 SV=1	Medium	2	1	1	1	321	35.9	6.6	0	92.9	89.8	84.3	81.7	82.5	81.6	204.1	96.2	87
O95747	OXSR1	Serine/threonine-protein kinase OSR1 OS=Homo sapiens OX=9606 GN=OXSR1 PE=1 SV=1	High	6	3	4	2	527	58	6.43	117	85.6	79.6	89.3	122.9	107.2	96.3	110.5	92	116.8
Q15651	HMGN3	High mobility group nucleosome-binding domain-containing protein 3 OS=Homo sapiens OX=9606 GN=HMGN3 PE=1 SV=2	High	9	2	2	2	99	10.7	9.66	40	16.6	20.2	22.5	104.7	65.1	153.5	95.4	325.3	96.7
O75882	ATRN	Attractin OS=Homo sapiens OX=9606 GN=ATRN PE=1 SV=2	High	17	21	27	21	1429	158.4	7.31	699	150.4	159.6	153.9	77.3	84.3	81.1	71.3	59	63
Q9UP38	FZD1	Frizzled-1 OS=Homo sapiens OX=9606 GN=FZD1 PE=1 SV=2	Medium	1	1	1	1	647	71.1	7.99	26	50.4	41	64.5	57.3	31	45.4	194.9	126.1	289.4
P11172	UMPS	Uridine 5'-monophosphate synthase OS=Homo sapiens OX=9606 GN=UMPS PE=1 SV=1	High	7	3	3	3	480	52.2	7.24	52	80.2	75.6	85.5	111.1	101.5	112.3	121.7	92.5	119.6
A0A0C4DH29	IGHV1-3	Immunoglobulin heavy variable 1-3 OS=Homo sapiens OX=9606 GN=IGHV1-3 PE=3 SV=1	High	28	3	7	1	117	13	9.55	186	161	152.7	147.5	92	94.1	70.2	63.9	67.6	51
P09382	LGALS1	Galectin-1 OS=Homo sapiens OX=9606 GN=LGALS1 PE=1 SV=2	High	66	7	8	7	135	14.7	5.5	193	168.2	158.6	154.7	72.5	77.5	80.7	69	61.4	57.6
B5MCY1	TDRD15	Tudor domain-containing protein 15 OS=Homo sapiens OX=9606 GN=TDRD15 PE=2 SV=1	Low	0	1	1	1	1934	221.6	7.03	0
P08670	VIM	Vimentin OS=Homo sapiens OX=9606 GN=VIM PE=1 SV=4	High	24	11	12	10	466	53.6	5.12	208	96	94.2	104.9	111.5	108.1	107.7	115.2	82.8	79.6
Q9UJW0	DCTN4	Dynactin subunit 4 OS=Homo sapiens OX=9606 GN=DCTN4 PE=1 SV=1	High	3	1	1	1	460	52.3	7.34	42
Q03701	CEBPZ	CCAAT/enhancer-binding protein zeta OS=Homo sapiens OX=9606 GN=CEBPZ PE=1 SV=3	High	2	2	2	2	1054	120.9	5.94	63	30.8	32.7	36	129.8	120.8	110.2	143.1	151.3	145.2
P09012	SNRPA	U1 small nuclear ribonucleoprotein A OS=Homo sapiens OX=9606 GN=SNRPA PE=1 SV=3	Medium	3	1	1	1	282	31.3	9.83	27	30.4	33.8	34.5	95	107.3	106	114.5	248.8	129.7
O95793	STAU1	Double-stranded RNA-binding protein Staufen homolog 1 OS=Homo sapiens OX=9606 GN=STAU1 PE=1 SV=2	High	8	4	5	4	577	63.1	9.44	90	25.4	26.7	28.1	81.8	85.1	85.9	116	288.5	162.5
Q16658	FSCN1	Fascin OS=Homo sapiens OX=9606 GN=FSCN1 PE=1 SV=3	High	35	14	19	14	493	54.5	7.24	383	50.2	53.4	52.7	96.2	92.8	98.3	118.7	149.1	188.6
P19320	VCAM1	Vascular cell adhesion protein 1 OS=Homo sapiens OX=9606 GN=VCAM1 PE=1 SV=1	High	1	1	1	1	739	81.2	5.22	20	67.8	70.4	76.3	163.1	135.2	145.4	94.5	72.1	75.2
O60462	NRP2	Neuropilin-2 OS=Homo sapiens OX=9606 GN=NRP2 PE=1 SV=3	High	5	4	4	4	931	104.8	5.17	41	89.2	95.6	91.4	119.2	116.7	128.2	97.8	79.5	82.2
Q9NR45	NANS	Sialic acid synthase OS=Homo sapiens OX=9606 GN=NANS PE=1 SV=2	High	5	2	2	2	359	40.3	6.74	22	80.8	71.8	77.5	127.7	124.4	91.4	125.1	104.8	96.5
P50914	RPL14	60S ribosomal protein L14 OS=Homo sapiens OX=9606 GN=RPL14 PE=1 SV=4	High	44	10	19	10	215	23.4	10.93	387	18.5	18.7	21.1	168.7	170.9	160.1	144.3	93.1	104.5
P07900	HSP90AA1	Heat shock protein HSP 90-alpha OS=Homo sapiens OX=9606 GN=HSP90AA1 PE=1 SV=5	High	49	38	61	23	732	84.6	5.02	1505	85.8	77.1	80.7	91.1	91.2	97.9	102.1	123.3	150.9
P02768	ALB	Serum albumin OS=Homo sapiens OX=9606 GN=ALB PE=1 SV=2	High	86	71	1747	71	609	69.3	6.28	35365	112	132.4	127.2	107.8	111.5	108.5	81.8	60.2	58.6
Q13885	TUBB2A	Tubulin beta-2A chain OS=Homo sapiens OX=9606 GN=TUBB2A PE=1 SV=1	High	56	20	61	1	445	49.9	4.89	1393	15.1	18.3	20.2	116.5	130.3	111.5	197	115.6	175.5
Q8NCP5	ZBTB44	Zinc finger and BTB domain-containing protein 44 OS=Homo sapiens OX=9606 GN=ZBTB44 PE=1 SV=1	Medium	2	1	1	1	570	63.8	6.61	0	109.5	100.1	119.8	139.2	118.6	101.1	90.1	63.7	58
P63220	RPS21	40S ribosomal protein S21 OS=Homo sapiens OX=9606 GN=RPS21 PE=1 SV=1	High	33	3	4	3	83	9.1	8.5	70	21.2	24.5	21.9	49.1	52.7	69.6	88.5	445.4	127.1
A0A075B6H9	IGLV4-69	Immunoglobulin lambda variable 4-69 OS=Homo sapiens OX=9606 GN=IGLV4-69 PE=1 SV=1	High	22	3	7	2	119	12.8	6.51	99	146.4	149.3	142.9	81.5	88.6	85	80.1	68.4	57.9
Q1ED39	KNOP1	Lysine-rich nucleolar protein 1 OS=Homo sapiens OX=9606 GN=KNOP1 PE=1 SV=1	High	8	3	3	3	458	51.6	9.86	63	20.7	20.5	21.1	117.6	120.6	132.7	123.9	199.6	143.3
P36980	CFHR2	Complement factor H-related protein 2 OS=Homo sapiens OX=9606 GN=CFHR2 PE=1 SV=1	High	39	9	14	5	270	30.6	6.38	246	155.3	171	176.4	83	85.3	76.7	60.6	48.2	43.6
P18206	VCL	Vinculin OS=Homo sapiens OX=9606 GN=VCL PE=1 SV=4	High	59	64	115	64	1134	123.7	5.66	2698	142.8	132.5	138.9	81.7	80.6	78.2	80.2	77.1	88
Q9Y324	FCF1	rRNA-processing protein FCF1 homolog OS=Homo sapiens OX=9606 GN=FCF1 PE=2 SV=1	High	6	1	1	1	198	23.4	9.7	30	29.2	38.2	36.9	107.7	146.7	106.4	166.6	136.7	131.6
Q16531	DDB1	DNA damage-binding protein 1 OS=Homo sapiens OX=9606 GN=DDB1 PE=1 SV=1	High	9	10	11	10	1140	126.9	5.26	153	54.1	50.1	55.7	107.1	99.8	103.7	114.1	182.6	132.8
Q5JSH3	WDR44	WD repeat-containing protein 44 OS=Homo sapiens OX=9606 GN=WDR44 PE=1 SV=1	High	11	10	12	10	913	101.3	5.45	226	137.2	123.6	135.1	114.5	104.5	84.4	76.4	63.3	61
P17948	FLT1	Vascular endothelial growth factor receptor 1 OS=Homo sapiens OX=9606 GN=FLT1 PE=1 SV=2	High	8	10	14	10	1338	150.7	8.38	169	50.3	52.9	53.9	147.3	145.1	144.7	118.2	77.5	110.1
P62714	PPP2CB	Serine/threonine-protein phosphatase 2A catalytic subunit beta isoform OS=Homo sapiens OX=9606 GN=PPP2CB PE=1 SV=1	High	34	8	9	2	309	35.6	5.43	146	89.8	86.5	85.6	73.9	99.2	94.2	109.8	121.9	139
P31946	YWHAB	14-3-3 protein beta/alpha OS=Homo sapiens OX=9606 GN=YWHAB PE=1 SV=3	High	44	11	25	4	246	28.1	4.83	408	64.1	56.6	62.2	123.4	110.6	115.2	106.3	115.5	146.1
Q969T9	WBP2	WW domain-binding protein 2 OS=Homo sapiens OX=9606 GN=WBP2 PE=1 SV=1	High	4	1	1	1	261	28.1	5.91	0	152.9	143.7	138.7	70.8	64	71.6	89.6	87	81.5
P56192	MARS	Methionine--tRNA ligase, cytoplasmic OS=Homo sapiens OX=9606 GN=MARS PE=1 SV=2	High	6	5	5	5	900	101.1	6.16	110	59.2	55.6	60	124	114.2	98.3	142.8	121.1	124.9
P52565	ARHGDIA	Rho GDP-dissociation inhibitor 1 OS=Homo sapiens OX=9606 GN=ARHGDIA PE=1 SV=3	High	45	6	9	6	204	23.2	5.11	129	128.8	111.6	119.3	79.4	84.3	86.2	78.4	93.1	118.8
P11908	PRPS2	Ribose-phosphate pyrophosphokinase 2 OS=Homo sapiens OX=9606 GN=PRPS2 PE=1 SV=2	High	21	7	8	7	318	34.7	6.61	235	100.2	94.7	92.5	100.8	94.9	96.5	116.3	90.1	113.9
Q86VM9	ZC3H18	Zinc finger CCCH domain-containing protein 18 OS=Homo sapiens OX=9606 GN=ZC3H18 PE=1 SV=2	Medium	1	1	1	1	953	106.3	8.32	0	23.1	24.7	23.5	140.9	124.8	151	103.2	160.3	148.5
P60033	CD81	CD81 antigen OS=Homo sapiens OX=9606 GN=CD81 PE=1 SV=1	High	28	4	10	4	236	25.8	5.29	474	114.3	116.6	98.1	88.3	78.9	83.2	106.7	77.1	136.9
Q02880	TOP2B	DNA topoisomerase 2-beta OS=Homo sapiens OX=9606 GN=TOP2B PE=1 SV=3	High	30	45	59	32	1626	183.2	8	1099	27.3	28.5	31.3	120.5	116.9	120.3	127.6	191.2	136.4
Q9UJU6	DBNL	Drebrin-like protein OS=Homo sapiens OX=9606 GN=DBNL PE=1 SV=1	High	5	1	1	1	430	48.2	5.05	60	158.9	146.8	125	100.8	98.4	66.3	49.2	74.3	80.4
P04003	C4BPA	C4b-binding protein alpha chain OS=Homo sapiens OX=9606 GN=C4BPA PE=1 SV=2	High	50	26	105	26	597	67	7.3	2081	152.6	150.3	149.7	89	91.4	87.1	66.3	54.5	59
P04004	VTN	Vitronectin OS=Homo sapiens OX=9606 GN=VTN PE=1 SV=1	High	39	14	68	14	478	54.3	5.8	1169	157.5	147.7	150.5	84.1	91.2	87.6	66.6	59.8	55.1
Q9H2E6	SEMA6A	Semaphorin-6A OS=Homo sapiens OX=9606 GN=SEMA6A PE=1 SV=2	High	2	1	2	1	1030	114.3	8.41	46	36.6	37	38.7	147.9	149.2	137.9	102.6	114.3	135.7
Q01105	SET	Protein SET OS=Homo sapiens OX=9606 GN=SET PE=1 SV=3	High	13	3	5	3	290	33.5	4.32	148	11.1	11.2	11.3	128.1	134.7	147.3	113.9	170.6	171.9
A0A0B4J1U7	IGHV6-1	Immunoglobulin heavy variable 6-1 OS=Homo sapiens OX=9606 GN=IGHV6-1 PE=3 SV=1	High	21	3	7	3	121	13.5	9.2	81	169.2	175.9	167.5	75	85.8	72.1	61.6	43.4	49.5
P55072	VCP	Transitional endoplasmic reticulum ATPase OS=Homo sapiens OX=9606 GN=VCP PE=1 SV=4	High	44	31	50	31	806	89.3	5.26	1100	64.8	59.5	63.6	124.7	117.1	124	94.9	138.1	113.5
Q14165	MLEC	Malectin OS=Homo sapiens OX=9606 GN=MLEC PE=1 SV=1	Medium	3	1	1	1	292	32.2	5.41	0
Q9H832	UBE2Z	Ubiquitin-conjugating enzyme E2 Z OS=Homo sapiens OX=9606 GN=UBE2Z PE=1 SV=2	High	5	1	1	1	354	38.2	5.62	44	97.4	86.4	90.5	116.6	91	78.5	100.9	94.2	144.5
Q5VTL8	PRPF38B	Pre-mRNA-splicing factor 38B OS=Homo sapiens OX=9606 GN=PRPF38B PE=1 SV=1	Medium	1	1	1	1	546	64.4	10.54	0
Q86Y46	KRT73	Keratin, type II cytoskeletal 73 OS=Homo sapiens OX=9606 GN=KRT73 PE=1 SV=1	High	5	4	9	1	540	58.9	7.23	64	51.8	71.9	88.9	141.4	110.6	177.6	98.5	79.1	80.2
O43278	SPINT1	Kunitz-type protease inhibitor 1 OS=Homo sapiens OX=9606 GN=SPINT1 PE=1 SV=2	High	7	4	4	4	529	58.4	6.29	46	32.6	35.9	35.4	134.8	136.4	132.7	118.6	121.3	152.2
O15427	SLC16A3	Monocarboxylate transporter 4 OS=Homo sapiens OX=9606 GN=SLC16A3 PE=1 SV=1	High	3	2	3	2	465	49.4	7.96	32	106.6	102.4	90.2	113.1	121.5	121.6	86.8	70.2	87.6
Q96AM1	MRGPRF	Mas-related G-protein coupled receptor member F OS=Homo sapiens OX=9606 GN=MRGPRF PE=2 SV=1	High	4	1	1	1	343	38.1	8.56	49	94.1	101.7	91.3	118.2	117.3	84.1	122.9	88.9	81.6
Q15818	NPTX1	Neuronal pentraxin-1 OS=Homo sapiens OX=9606 GN=NPTX1 PE=2 SV=2	High	2	1	1	1	432	47.1	6.55	29	52.3	49.7	50.4	108.5	99.7	108.8	253.3	80	97.2
A0A0B4J1V2	IGHV2-26	Immunoglobulin heavy variable 2-26 OS=Homo sapiens OX=9606 GN=IGHV2-26 PE=3 SV=1	High	66	5	6	5	119	13.2	8.29	180	163.2	160.5	156.9	79.2	70.8	80.1	63	64.5	61.8
O43657	TSPAN6	Tetraspanin-6 OS=Homo sapiens OX=9606 GN=TSPAN6 PE=1 SV=1	High	14	3	3	3	245	27.5	8.1	32	51.6	52.3	55.1	128.6	131.7	150.1	136.4	86.3	107.8
P21246	PTN	Pleiotrophin OS=Homo sapiens OX=9606 GN=PTN PE=1 SV=1	High	45	6	9	6	168	18.9	9.6	191	21.3	22.1	23.7	157.7	152.4	175	141.9	59	146.9
Q15043	SLC39A14	Zinc transporter ZIP14 OS=Homo sapiens OX=9606 GN=SLC39A14 PE=1 SV=3	High	7	2	4	2	492	54.2	5.33	106	119.3	107.6	104	73.1	61.6	75.1	95.8	103.6	159.9
P23381	WARS	Tryptophan--tRNA ligase, cytoplasmic OS=Homo sapiens OX=9606 GN=WARS PE=1 SV=2	High	22	9	12	9	471	53.1	6.23	194	132.9	132.1	133.7	85.9	84.2	86.1	84.5	76.4	84.2
P07585	DCN	Decorin OS=Homo sapiens OX=9606 GN=DCN PE=1 SV=1	High	35	12	22	11	359	39.7	8.54	448	112.9	120	121.7	113	116.1	111.2	76.3	58.1	70.7
P22413	ENPP1	Ectonucleotide pyrophosphatase/phosphodiesterase family member 1 OS=Homo sapiens OX=9606 GN=ENPP1 PE=1 SV=2	High	6	5	5	5	925	104.9	7.14	39	71.2	66.8	70.9	122.1	118.5	101.6	120	107.6	121.4
P10155	RO60	60 kDa SS-A/Ro ribonucleoprotein OS=Homo sapiens OX=9606 GN=RO60 PE=1 SV=2	High	8	5	5	5	538	60.6	8.03	50	67.9	63.6	72.4	115.2	107.3	107.1	110	126.9	129.6
Q9Y2X3	NOP58	Nucleolar protein 58 OS=Homo sapiens OX=9606 GN=NOP58 PE=1 SV=1	High	9	4	4	4	529	59.5	8.92	58	31.2	33.4	32.8	142.3	148.9	132.2	152.8	111	115.4
Q15758	SLC1A5	Neutral amino acid transporter B(0) OS=Homo sapiens OX=9606 GN=SLC1A5 PE=1 SV=2	High	18	9	17	9	541	56.6	5.48	436	99.2	95.3	91.3	73.2	71.5	78.8	109.4	100.1	181.3
Q96G03	PGM2	Phosphoglucomutase-2 OS=Homo sapiens OX=9606 GN=PGM2 PE=1 SV=4	High	8	4	4	3	612	68.2	6.73	64	91.8	81.2	83.3	115.1	110.8	115.5	113.3	89	100.1
Q99848	EBNA1BP2	Probable rRNA-processing protein EBP2 OS=Homo sapiens OX=9606 GN=EBNA1BP2 PE=1 SV=2	High	37	11	13	11	306	34.8	10.1	218	25.4	27.9	29	83.6	89.8	78	177.8	217.1	171.3
Q9P126	CLEC1B	C-type lectin domain family 1 member B OS=Homo sapiens OX=9606 GN=CLEC1B PE=1 SV=2	High	5	1	1	1	229	26.6	8.5	20	104.9	95.5	100.7	108.6	126.3	123.6	87.8	82.8	69.8
Q9UNF0	PACSIN2	Protein kinase C and casein kinase substrate in neurons protein 2 OS=Homo sapiens OX=9606 GN=PACSIN2 PE=1 SV=2	High	20	9	10	9	486	55.7	5.2	246	93.8	86.7	89.8	115.4	116.2	112.3	102.8	86.1	97
P0DN79	CBSL	Cystathionine beta-synthase-like protein OS=Homo sapiens OX=9606 GN=CBSL PE=1 SV=1	High	9	6	6	6	551	60.5	6.65	81	36.3	39.2	42.4	107.6	95.7	98.7	134.7	148.6	196.8
Q9NVP1	DDX18	ATP-dependent RNA helicase DDX18 OS=Homo sapiens OX=9606 GN=DDX18 PE=1 SV=2	High	17	11	14	11	670	75.4	9.5	264	29.2	31.7	33	126.9	127	111.2	120.7	193.2	127.1
P49720	PSMB3	Proteasome subunit beta type-3 OS=Homo sapiens OX=9606 GN=PSMB3 PE=1 SV=2	High	23	5	8	5	205	22.9	6.55	173	62.4	61.6	60.8	93.9	85.8	98.8	111.4	179.9	145.4
Q96K17	BTF3L4	Transcription factor BTF3 homolog 4 OS=Homo sapiens OX=9606 GN=BTF3L4 PE=1 SV=1	High	9	3	3	1	158	17.3	6.35	29
Q9HBH0	RHOF	Rho-related GTP-binding protein RhoF OS=Homo sapiens OX=9606 GN=RHOF PE=1 SV=1	High	17	3	4	3	211	23.6	8.65	110	116.8	105.2	103.9	110.7	117.9	113.1	89.4	68.3	74.8
Q9C0I1	MTMR12	Myotubularin-related protein 12 OS=Homo sapiens OX=9606 GN=MTMR12 PE=1 SV=2	High	5	3	3	3	747	86.1	6.62	77	106.6	103.4	107.2	113.9	113.5	108.2	90.2	69.4	87.6
Q9P265	DIP2B	Disco-interacting protein 2 homolog B OS=Homo sapiens OX=9606 GN=DIP2B PE=1 SV=3	High	2	2	2	2	1576	171.4	8.09	57	75.7	69.9	81.1	126.5	135.1	130.5	95.4	90.6	95.1
P21399	ACO1	Cytoplasmic aconitate hydratase OS=Homo sapiens OX=9606 GN=ACO1 PE=1 SV=3	High	16	12	12	12	889	98.3	6.68	175	133.3	126.9	133.2	94	88	86.2	78	78.1	82.4
P16989	YBX3	Y-box-binding protein 3 OS=Homo sapiens OX=9606 GN=YBX3 PE=1 SV=4	High	13	5	6	1	372	40.1	9.77	171	34	54.1	46.3	127.2	99.9	128.7	114	144.5	151.2
Q9NX58	LYAR	Cell growth-regulating nucleolar protein OS=Homo sapiens OX=9606 GN=LYAR PE=1 SV=2	High	15	7	8	7	379	43.6	9.54	115	17.8	20.4	19.7	98.7	103.9	105.1	157	205.6	171.9
Q13617	CUL2	Cullin-2 OS=Homo sapiens OX=9606 GN=CUL2 PE=1 SV=2	High	3	3	4	3	745	86.9	6.92	50	87.6	87.2	78.2	120	120.1	132.4	92	98	84.5
P08567	PLEK	Pleckstrin OS=Homo sapiens OX=9606 GN=PLEK PE=1 SV=3	High	23	6	12	6	350	40.1	8.28	361	219.6	203	203.6	46.5	66.1	49.9	48	30.4	32.7
P21281	ATP6V1B2	V-type proton ATPase subunit B, brain isoform OS=Homo sapiens OX=9606 GN=ATP6V1B2 PE=1 SV=3	High	9	4	5	4	511	56.5	5.81	153	64	62	63.1	94.6	104.5	105.8	117.3	144.9	143.8
P13224	GP1BB	Platelet glycoprotein Ib beta chain OS=Homo sapiens OX=9606 GN=GP1BB PE=1 SV=1	High	24	5	6	5	206	21.7	9.31	106	127.2	113.9	110.8	110.6	119.9	111.1	90.9	68.4	47.2
O43865	AHCYL1	S-adenosylhomocysteine hydrolase-like protein 1 OS=Homo sapiens OX=9606 GN=AHCYL1 PE=1 SV=2	High	10	6	7	4	530	58.9	6.89	128	131	106.9	127.2	84	93.9	81.1	89.9	79.4	106.7
Q6P3W7	SCYL2	SCY1-like protein 2 OS=Homo sapiens OX=9606 GN=SCYL2 PE=1 SV=1	High	3	3	3	3	929	103.6	8.22	51	102.6	103.8	106.2	121.6	103.3	115.9	87.9	78.9	79.9
P41440	SLC19A1	Reduced folate transporter OS=Homo sapiens OX=9606 GN=SLC19A1 PE=1 SV=3	Medium	2	1	1	1	591	64.8	8.95	26	54.6	56	57.1	149.6	144.9	126.3	105.8	86.4	119.3
Q13451	FKBP5	Peptidyl-prolyl cis-trans isomerase FKBP5 OS=Homo sapiens OX=9606 GN=FKBP5 PE=1 SV=2	High	6	2	2	2	457	51.2	5.9	27	73.1	68.6	73.9	114.1	134.4	101.8	122.2	112	99.9
Q92820	GGH	Gamma-glutamyl hydrolase OS=Homo sapiens OX=9606 GN=GGH PE=1 SV=2	High	6	2	2	2	318	35.9	7.11	49	88.1	91	89.7	124.6	124.7	128.4	95.1	84.2	74.2
P0C0S5	H2AZ1	Histone H2A.Z OS=Homo sapiens OX=9606 GN=H2AZ1 PE=1 SV=2	High	31	4	27	2	128	13.5	10.58	499	18.7	22.4	22.4	108.7	119.8	128.4	125.6	212.7	141.4
Q9P273	TENM3	Teneurin-3 OS=Homo sapiens OX=9606 GN=TENM3 PE=2 SV=3	High	1	2	2	2	2699	300.8	6.42	31	74.9	78.7	67.8	131.5	106.8	93	108.6	100.3	138.3
Q08209	PPP3CA	Serine/threonine-protein phosphatase 2B catalytic subunit alpha isoform OS=Homo sapiens OX=9606 GN=PPP3CA PE=1 SV=1	High	7	3	3	3	521	58.7	5.86	71	72.9	63.7	70.1	143.1	125.4	134.3	95	92.6	103
Q8NAB2	KBTBD3	Kelch repeat and BTB domain-containing protein 3 OS=Homo sapiens OX=9606 GN=KBTBD3 PE=2 SV=3	Medium	1	1	1	1	612	69.8	5.35	27	42.9	43.1	42.3	117.9	101.6	111.7	173.9	115.1	151.5
Q9Y371	SH3GLB1	Endophilin-B1 OS=Homo sapiens OX=9606 GN=SH3GLB1 PE=1 SV=1	High	2	1	1	1	365	40.8	6.04	24	80.5	79.4	80.1	128.4	127.2	112.3	101.7	93	97.5
Q86X29	LSR	Lipolysis-stimulated lipoprotein receptor OS=Homo sapiens OX=9606 GN=LSR PE=1 SV=4	Medium	1	1	1	1	649	71.4	7.97	24	29.5	27.1	26	117.1	89.3	86.4	171.5	134.2	218.9
P62318	SNRPD3	Small nuclear ribonucleoprotein Sm D3 OS=Homo sapiens OX=9606 GN=SNRPD3 PE=1 SV=1	High	40	3	4	3	126	13.9	10.32	162	22.8	22.7	21.9	118.3	119.2	142.9	124.2	205.5	122.6
P33176	KIF5B	Kinesin-1 heavy chain OS=Homo sapiens OX=9606 GN=KIF5B PE=1 SV=1	High	13	12	14	12	963	109.6	6.51	252	78.7	74.5	79.1	112.9	115.2	112.7	114.1	101.4	111.4
Q8N163	CCAR2	Cell cycle and apoptosis regulator protein 2 OS=Homo sapiens OX=9606 GN=CCAR2 PE=1 SV=2	High	2	2	2	2	923	102.8	5.22	16	52.7	68.9	59.2	79.5	82	83.1	140.3	178.3	156.1
P00742	F10	Coagulation factor X OS=Homo sapiens OX=9606 GN=F10 PE=1 SV=2	High	26	11	17	11	488	54.7	5.94	322	150.4	131.2	138.6	97.4	101.9	90.6	69.7	59.5	60.8
Q93084	ATP2A3	Sarcoplasmic/endoplasmic reticulum calcium ATPase 3 OS=Homo sapiens OX=9606 GN=ATP2A3 PE=1 SV=2	High	7	6	6	4	1043	113.9	5.57	105	164.5	166.5	170.2	70.4	72.8	71.1	69.1	58.4	57
Q02985	CFHR3	Complement factor H-related protein 3 OS=Homo sapiens OX=9606 GN=CFHR3 PE=1 SV=2	High	6	2	4	1	330	37.3	7.55	22	71.2	61.3	81.1	113.3	101.5	112.5	101.1	120.6	137.5
P35908	KRT2	Keratin, type II cytoskeletal 2 epidermal OS=Homo sapiens OX=9606 GN=KRT2 PE=1 SV=2	High	59	33	59	23	639	65.4	8	1598	46.8	72.1	74.4	141.2	107.2	197	99.3	77.7	84.3
Q9UDY2	TJP2	Tight junction protein ZO-2 OS=Homo sapiens OX=9606 GN=TJP2 PE=1 SV=2	High	11	13	16	12	1190	133.9	7.4	166	73.7	67.5	73.6	103.1	95.9	99.7	109.1	144	133.3
P29508	SERPINB3	Serpin B3 OS=Homo sapiens OX=9606 GN=SERPINB3 PE=1 SV=2	High	8	4	4	4	390	44.5	6.81	52	208.1	58.3	65.8	93.2	114.6	136	96.7	59.2	68.1
Q10471	GALNT2	Polypeptide N-acetylgalactosaminyltransferase 2 OS=Homo sapiens OX=9606 GN=GALNT2 PE=1 SV=1	High	9	3	3	3	571	64.7	8.35	63	66.2	74.5	73.9	136.1	103.3	103.3	123.3	116.3	102.9
Q9NTK5	OLA1	Obg-like ATPase 1 OS=Homo sapiens OX=9606 GN=OLA1 PE=1 SV=2	High	30	11	14	11	396	44.7	7.81	202	117	111.2	112.3	93	91.7	101.7	88.8	90.8	93.4
P39019	RPS19	40S ribosomal protein S19 OS=Homo sapiens OX=9606 GN=RPS19 PE=1 SV=2	High	49	10	21	10	145	16.1	10.32	397	12.4	13.1	13.3	73.3	84.7	80.6	197.6	267	157.9
Q01433	AMPD2	AMP deaminase 2 OS=Homo sapiens OX=9606 GN=AMPD2 PE=1 SV=2	High	11	9	10	9	879	100.6	6.93	133	139.3	140.8	140.2	87.6	92.3	83.2	80	68	68.7
Q9Y3A3	MOB4	MOB-like protein phocein OS=Homo sapiens OX=9606 GN=MOB4 PE=1 SV=1	High	20	4	4	4	225	26	5.78	84	110	104.1	105.1	89.6	101.8	89.9	97.8	99.9	101.8
Q96C24	SYTL4	Synaptotagmin-like protein 4 OS=Homo sapiens OX=9606 GN=SYTL4 PE=1 SV=2	High	17	12	12	12	671	76	8.98	129	117.9	110.8	117.9	127.9	111.4	106.8	79.7	69.7	58
Q8N884	CGAS	Cyclic GMP-AMP synthase OS=Homo sapiens OX=9606 GN=CGAS PE=1 SV=2	High	4	3	3	3	522	58.8	9.48	25	32.7	32.9	33.3	142	102.9	108.5	156.5	161.3	130
P48723	HSPA13	Heat shock 70 kDa protein 13 OS=Homo sapiens OX=9606 GN=HSPA13 PE=1 SV=1	Medium	1	1	1	1	471	51.9	5.76	28	89.4	89.9	84.4	127.2	111.5	115.9	108	77.2	96.5
Q76MJ5	ERN2	Serine/threonine-protein kinase/endoribonuclease IRE2 OS=Homo sapiens OX=9606 GN=ERN2 PE=1 SV=4	Low	2	1	1	1	926	102.4	7.2	0	52	54.2	49.1	163.8	133.9	121.8	133.3	119.9	71.9
Q92542	NCSTN	Nicastrin OS=Homo sapiens OX=9606 GN=NCSTN PE=1 SV=2	High	4	3	3	3	709	78.4	5.99	27	59.7	59.6	61.7	107.2	103.1	116.8	130.6	121.3	139.9
O15145	ARPC3	Actin-related protein 2/3 complex subunit 3 OS=Homo sapiens OX=9606 GN=ARPC3 PE=1 SV=3	High	16	3	4	3	178	20.5	8.59	33	142.5	135.4	133.1	81	86.3	96.6	75.6	77.6	71.9
O94985	CLSTN1	Calsyntenin-1 OS=Homo sapiens OX=9606 GN=CLSTN1 PE=1 SV=1	High	6	6	6	6	981	109.7	4.91	110	69.3	75.5	72.5	148	149.5	147.3	81.9	70.7	85.3
Q13509	TUBB3	Tubulin beta-3 chain OS=Homo sapiens OX=9606 GN=TUBB3 PE=1 SV=2	High	36	15	44	1	450	50.4	4.93	931	55.2	57.7	56.1	92.1	104.4	109.4	161.2	111.3	152.6
Q9NZ94	NLGN3	Neuroligin-3 OS=Homo sapiens OX=9606 GN=NLGN3 PE=1 SV=2	High	1	1	1	1	848	93.8	6.39	33	19.4	21.3	19.2	106	93.2	113.4	157.9	170.4	199.2
Q99523	SORT1	Sortilin OS=Homo sapiens OX=9606 GN=SORT1 PE=1 SV=3	High	1	1	1	1	831	92	5.74	27	44.1	43	42	91.1	96.4	112.4	149.5	168	153.3
Q5TCZ1	SH3PXD2A	SH3 and PX domain-containing protein 2A OS=Homo sapiens OX=9606 GN=SH3PXD2A PE=1 SV=1	Medium	1	1	1	1	1133	125.2	8.9	0	92.6	91.7	89.8	103.4	106.2	100.3	98.2	106	111.8
P01876	IGHA1	Immunoglobulin heavy constant alpha 1 OS=Homo sapiens OX=9606 GN=IGHA1 PE=1 SV=2	High	63	15	157	10	353	37.6	6.51	5804	179	186.1	183.4	70.4	71.2	65.1	56.3	45	43.5
Q03154	ACY1	Aminoacylase-1 OS=Homo sapiens OX=9606 GN=ACY1 PE=1 SV=1	Medium	2	1	1	1	408	45.9	6.18	16	109.3	119.9	111.4	85.9	100.7	104.4	76.2	94.5	97.7
Q99615	DNAJC7	DnaJ homolog subfamily C member 7 OS=Homo sapiens OX=9606 GN=DNAJC7 PE=1 SV=2	High	3	2	2	2	494	56.4	6.96	18	48.2	53.2	49.2	127.1	126	143.4	145.1	91.5	116.3
O15392	BIRC5	Baculoviral IAP repeat-containing protein 5 OS=Homo sapiens OX=9606 GN=BIRC5 PE=1 SV=3	High	9	1	1	1	142	16.4	5.9	29	16.9	17.1	24.5	110	96.9	98.8	153.2	229	153.5
Q9UL15	BAG5	BAG family molecular chaperone regulator 5 OS=Homo sapiens OX=9606 GN=BAG5 PE=1 SV=1	Medium	2	1	1	1	447	51.2	6.05	0
O75610	LEFTY1	Left-right determination factor 1 OS=Homo sapiens OX=9606 GN=LEFTY1 PE=2 SV=1	High	12	5	5	2	366	40.9	8.27	58	32.9	36.5	36.1	164.4	162.3	157.2	110.7	88.5	111.4
Q9NSD9	FARSB	Phenylalanine--tRNA ligase beta subunit OS=Homo sapiens OX=9606 GN=FARSB PE=1 SV=3	High	9	6	6	6	589	66.1	6.84	44	53.7	54.3	56.5	129.4	119.8	110.6	121.9	138.1	115.7
P04792	HSPB1	Heat shock protein beta-1 OS=Homo sapiens OX=9606 GN=HSPB1 PE=1 SV=2	High	54	8	12	8	205	22.8	6.4	267	192.4	176.9	189.5	70.8	60.3	66.2	55.4	44	44.5
O95967	EFEMP2	EGF-containing fibulin-like extracellular matrix protein 2 OS=Homo sapiens OX=9606 GN=EFEMP2 PE=1 SV=3	High	9	4	5	4	443	49.4	4.94	53	113.3	107.1	119.4	112.4	113	118.9	89.7	65.6	60.6
O00468	AGRN	Agrin OS=Homo sapiens OX=9606 GN=AGRN PE=1 SV=6	High	38	60	92	60	2068	217.2	6.39	2608	27.9	27.7	29.2	169.2	168	180	121.2	69.1	107.7
Q9H3K6	BOLA2	BolA-like protein 2 OS=Homo sapiens OX=9606 GN=BOLA2 PE=1 SV=1	High	19	1	1	1	86	10.1	6.52	29	27.6	34.2	39.2	164.1	169.1	142.6	110.7	114	98.5
P17301	ITGA2	Integrin alpha-2 OS=Homo sapiens OX=9606 GN=ITGA2 PE=1 SV=1	High	24	23	28	23	1181	129.2	5.31	778	172.1	159.1	149.6	72.7	93.5	72	66.5	54.9	59.5
Q9H4G4	GLIPR2	Golgi-associated plant pathogenesis-related protein 1 OS=Homo sapiens OX=9606 GN=GLIPR2 PE=1 SV=3	High	33	4	5	4	154	17.2	9.41	135	102.4	102.5	94.9	113.7	116.2	105.2	99.9	71.2	94
Q96SW2	CRBN	Protein cereblon OS=Homo sapiens OX=9606 GN=CRBN PE=1 SV=1	High	5	1	1	1	442	50.5	5.63	21	122.7	102.9	119.3	101.5	99	107	81.7	62	103.9
O75131	CPNE3	Copine-3 OS=Homo sapiens OX=9606 GN=CPNE3 PE=1 SV=1	High	20	10	11	10	537	60.1	5.85	164	77	76.5	73.9	107	110	101	97.1	129.8	127.7
P48960	CD97	CD97 antigen OS=Homo sapiens OX=9606 GN=CD97 PE=1 SV=4	High	2	2	2	2	835	91.8	6.87	24	89.5	79	77.9	113.4	99.8	97.7	122.2	94.5	125.9
P62070	RRAS2	Ras-related protein R-Ras2 OS=Homo sapiens OX=9606 GN=RRAS2 PE=1 SV=1	High	48	8	10	6	204	23.4	6.01	220	42.5	39.8	42.2	107.2	76.5	81.3	130.1	145.3	235.1
P67775	PPP2CA	Serine/threonine-protein phosphatase 2A catalytic subunit alpha isoform OS=Homo sapiens OX=9606 GN=PPP2CA PE=1 SV=1	High	34	8	9	2	309	35.6	5.54	170	75.9	68.9	69.6	101.4	109.7	102.8	110.9	119.2	141.6
Q8TF01	PNISR	Arginine/serine-rich protein PNISR OS=Homo sapiens OX=9606 GN=PNISR PE=1 SV=2	Medium	1	1	1	1	805	92.5	10.02	16	16.5	25.1	14.5	84.2	104.8	73.2	195.5	185.4	200.9
Q8WV99	ZFAND2B	AN1-type zinc finger protein 2B OS=Homo sapiens OX=9606 GN=ZFAND2B PE=1 SV=1	High	6	2	2	2	257	28	6.92	0	145.2	133.8	119.4	69.2	85.4	88.5	91.2	72.1	95.3
P01602	IGKV1-5	Immunoglobulin kappa variable 1-5 OS=Homo sapiens OX=9606 GN=IGKV1-5 PE=1 SV=2	High	25	2	6	1	117	12.8	8.28	161	194	186.6	204.5	71.1	69.5	61.5	35.5	37.7	39.6
Q9NQ79	CRTAC1	Cartilage acidic protein 1 OS=Homo sapiens OX=9606 GN=CRTAC1 PE=1 SV=2	High	16	8	8	8	661	71.4	5.12	203	129.7	133.5	133.3	85.3	101.8	86.1	96.3	71.6	62.3
Q9UHY7	ENOPH1	Enolase-phosphatase E1 OS=Homo sapiens OX=9606 GN=ENOPH1 PE=1 SV=1	High	8	1	1	1	261	28.9	4.78	45	39.6	35.9	38.1	154.7	157.8	135.1	116.4	110	112.2
P06132	UROD	Uroporphyrinogen decarboxylase OS=Homo sapiens OX=9606 GN=UROD PE=1 SV=2	High	13	4	5	4	367	40.8	6.14	135	92.6	89.1	83.1	160.8	116.9	108.6	91	81.6	76.3
P39656	DDOST	Dolichyl-diphosphooligosaccharide--protein glycosyltransferase 48 kDa subunit OS=Homo sapiens OX=9606 GN=DDOST PE=1 SV=4	High	7	4	4	4	456	50.8	6.55	41	63.4	52.6	59.7	130.8	131.9	119.1	110.3	120	112.2
Q9NR31	SAR1A	GTP-binding protein SAR1a OS=Homo sapiens OX=9606 GN=SAR1A PE=1 SV=1	High	14	3	4	3	198	22.4	6.68	77	217	173.7	169.2	56	63.4	54.4	57.6	55.1	53.5
P62906	RPL10A	60S ribosomal protein L10a OS=Homo sapiens OX=9606 GN=RPL10A PE=1 SV=2	High	47	11	16	11	217	24.8	9.94	337	16.8	17.7	17.3	123.9	127.9	116.3	153.8	163.4	162.9
P49327	FASN	Fatty acid synthase OS=Homo sapiens OX=9606 GN=FASN PE=1 SV=3	High	30	61	90	61	2511	273.3	6.44	1933	55.1	52.3	54.7	113.6	104.4	106.6	124	132.2	157.2
Q9NZW5	MPP6	MAGUK p55 subfamily member 6 OS=Homo sapiens OX=9606 GN=MPP6 PE=1 SV=2	High	4	2	2	2	540	61.1	6.18	29	41.8	39.2	40.2	137.4	142.3	129.6	127.6	110.7	131.1
P48169	GABRA4	Gamma-aminobutyric acid receptor subunit alpha-4 OS=Homo sapiens OX=9606 GN=GABRA4 PE=2 SV=2	Medium	3	1	1	1	554	61.6	9.55	0
O94874	UFL1	E3 UFM1-protein ligase 1 OS=Homo sapiens OX=9606 GN=UFL1 PE=1 SV=2	High	6	5	5	5	794	89.5	6.79	76	84.5	82.5	85.1	131.3	128.5	132.4	95.9	79.6	80.1
Q86Y13	DZIP3	E3 ubiquitin-protein ligase DZIP3 OS=Homo sapiens OX=9606 GN=DZIP3 PE=1 SV=2	Low	1	1	1	1	1208	138.5	6.87	0	6.7	7	6	165.2	181	190.2	136.8	95.4	111.6
Q9NV96	TMEM30A	Cell cycle control protein 50A OS=Homo sapiens OX=9606 GN=TMEM30A PE=1 SV=1	High	5	2	2	2	361	40.7	8.59	37	64.2	57.8	63	135	140.2	159	102.5	83.4	94.9
Q9H269	VPS16	Vacuolar protein sorting-associated protein 16 homolog OS=Homo sapiens OX=9606 GN=VPS16 PE=1 SV=2	High	2	1	1	1	839	94.6	6.77	17	63.3	58	74.2	123.5	135.4	147.1	95.3	110.8	92.4
Q96P31	FCRL3	Fc receptor-like protein 3 OS=Homo sapiens OX=9606 GN=FCRL3 PE=1 SV=1	Low	1	1	2	1	734	80.8	7.03	31	74	75.8	67.2	114.4	112.9	104.8	108.9	152.8	89.1
A0A0C4DH26	IGKV6D-41	Probable non-functional immunoglobulin kappa variable 6D-41 OS=Homo sapiens OX=9606 GN=IGKV6D-41 PE=5 SV=1	High	10	1	2	1	115	12.6	7.12	76	117.5	116.6	118.3	81.3	94.9	90.2	110.4	68.8	101.8
P30043	BLVRB	Flavin reductase (NADPH) OS=Homo sapiens OX=9606 GN=BLVRB PE=1 SV=3	High	7	1	2	1	206	22.1	7.65	91	55.2	63.9	55.9	130.3	165.2	125.6	134.4	86.4	83.1
P05186	ALPL	Alkaline phosphatase, tissue-nonspecific isozyme OS=Homo sapiens OX=9606 GN=ALPL PE=1 SV=4	High	31	13	18	13	524	57.3	6.67	399	32.8	33.8	34.7	80	72	74.1	140.7	165.3	266.7
Q96HC4	PDLIM5	PDZ and LIM domain protein 5 OS=Homo sapiens OX=9606 GN=PDLIM5 PE=1 SV=5	High	5	3	4	3	596	63.9	8.21	54	137.6	132.2	133.1	87.7	74.2	85.3	89.8	75.1	85.1
O60513	B4GALT4	Beta-1,4-galactosyltransferase 4 OS=Homo sapiens OX=9606 GN=B4GALT4 PE=1 SV=1	High	10	2	2	2	344	40	9.07	48	99.3	102.1	108.8	112.5	112.8	113.8	92.3	76.5	81.9
Q96BY6	DOCK10	Dedicator of cytokinesis protein 10 OS=Homo sapiens OX=9606 GN=DOCK10 PE=1 SV=3	High	3	6	7	5	2186	249.4	7.14	51	153.5	147.8	155.8	80.1	90.1	90	61.7	60.8	60.1
P55145	MANF	Mesencephalic astrocyte-derived neurotrophic factor OS=Homo sapiens OX=9606 GN=MANF PE=1 SV=3	High	4	1	1	1	182	20.7	8.69	37	113.3	108.8	107.6	94.9	121	105.2	84.9	93	71.4
Q7L7X3	TAOK1	Serine/threonine-protein kinase TAO1 OS=Homo sapiens OX=9606 GN=TAOK1 PE=1 SV=1	High	6	7	7	6	1001	116	7.65	26	60	58.4	58.7	153.4	155.5	121.8	99.9	92	100.3
Q9BXX3	ANKRD30A	Ankyrin repeat domain-containing protein 30A OS=Homo sapiens OX=9606 GN=ANKRD30A PE=2 SV=3	High	1	2	2	2	1397	158.7	6.48	0	43.4	40.6	44.5	133.9	118.9	139.6	121.6	125.4	132.2
Q93034	CUL5	Cullin-5 OS=Homo sapiens OX=9606 GN=CUL5 PE=1 SV=4	High	3	3	3	3	780	90.9	7.94	25	76.5	69.8	70.9	125.3	130.5	141.5	107.7	90.3	87.5
P01033	TIMP1	Metalloproteinase inhibitor 1 OS=Homo sapiens OX=9606 GN=TIMP1 PE=1 SV=1	High	31	5	7	5	207	23.2	8.1	159	55.3	55	55.7	153.4	163.6	159	106.9	74.3	76.7
P02533	KRT14	Keratin, type I cytoskeletal 14 OS=Homo sapiens OX=9606 GN=KRT14 PE=1 SV=4	High	49	25	35	11	472	51.5	5.16	736	62.7	85.6	83.3	144.5	114.8	148.8	96.3	76.6	87.3
P01706	IGLV2-11	Immunoglobulin lambda variable 2-11 OS=Homo sapiens OX=9606 GN=IGLV2-11 PE=1 SV=2	High	13	2	9	1	119	12.6	7.24	110	200.7	206.2	200.7	55.8	56.6	51.5	53.1	40.4	35.1
P36959	GMPR	GMP reductase 1 OS=Homo sapiens OX=9606 GN=GMPR PE=1 SV=1	High	16	6	7	4	345	37.4	7.06	124	162.9	146.7	151.4	79.5	80.7	83.6	73.2	59.8	62.1
Q00535	CDK5	Cyclin-dependent-like kinase 5 OS=Homo sapiens OX=9606 GN=CDK5 PE=1 SV=3	High	5	2	3	1	292	33.3	7.66	66	84.1	81.2	77.3	107.4	97.2	125.5	104.4	91.4	131.6
Q9Y263	PLAA	Phospholipase A-2-activating protein OS=Homo sapiens OX=9606 GN=PLAA PE=1 SV=2	High	6	4	5	4	795	87.1	6.37	65	83.5	85.2	89.5	95.9	83.2	143.8	104.6	108.8	105.4
Q9UNH7	SNX6	Sorting nexin-6 OS=Homo sapiens OX=9606 GN=SNX6 PE=1 SV=1	High	6	3	3	3	406	46.6	6.16	46	109.5	97.9	103.4	115.1	101	109.6	82.3	84.5	96.6
Q9UKP4	ADAMTS7	A disintegrin and metalloproteinase with thrombospondin motifs 7 OS=Homo sapiens OX=9606 GN=ADAMTS7 PE=1 SV=2	High	7	7	7	7	1686	184	6.2	126	23	25.9	25.2	194.1	193.1	208.9	81.3	64.7	83.8
Q99808	SLC29A1	Equilibrative nucleoside transporter 1 OS=Homo sapiens OX=9606 GN=SLC29A1 PE=1 SV=3	High	11	4	7	4	456	50.2	8.29	188	57.8	56.2	53.3	67.2	90.8	64.4	141.4	150	218.8
P08637	FCGR3A	Low affinity immunoglobulin gamma Fc region receptor III-A OS=Homo sapiens OX=9606 GN=FCGR3A PE=1 SV=2	High	9	2	2	2	254	29.1	8.07	28	132.8	142.5	141.2	92.5	82.1	92.5	74.2	54.6	87.5
P14151	SELL	L-selectin OS=Homo sapiens OX=9606 GN=SELL PE=1 SV=2	High	4	2	2	2	372	42.2	6.6	48	141.9	161.4	167.2	60.4	70	70.6	92.6	51.5	84.3
P36507	MAP2K2	Dual specificity mitogen-activated protein kinase kinase 2 OS=Homo sapiens OX=9606 GN=MAP2K2 PE=1 SV=1	High	7	3	3	3	400	44.4	6.55	0	116.2	114.7	106.8	96.3	96.2	104.3	97.5	76.6	91.4
P07225	PROS1	Vitamin K-dependent protein S OS=Homo sapiens OX=9606 GN=PROS1 PE=1 SV=1	High	36	19	33	19	676	75.1	5.67	789	180.1	181.9	181.4	59.7	70.8	69.4	60	48.5	48.2
P46821	MAP1B	Microtubule-associated protein 1B OS=Homo sapiens OX=9606 GN=MAP1B PE=1 SV=2	Medium	0	1	1	1	2468	270.5	4.81	0	45.1	47.1	42.7	153.8	149.7	165.1	100.4	106.6	89.5
Q9H8M9	EVA1A	Protein eva-1 homolog A OS=Homo sapiens OX=9606 GN=EVA1A PE=1 SV=1	High	7	1	1	1	152	17.5	6.93	43	112.4	105.4	99.8	128.3	130.5	111	82.5	70.5	59.5
O00429	DNM1L	Dynamin-1-like protein OS=Homo sapiens OX=9606 GN=DNM1L PE=1 SV=2	High	24	17	22	17	736	81.8	6.81	387	134.1	117.8	128.8	95.1	100.5	97.3	86.3	67.9	72.2
Q14137	BOP1	Ribosome biogenesis protein BOP1 OS=Homo sapiens OX=9606 GN=BOP1 PE=1 SV=2	High	2	2	2	2	746	83.6	6.19	13	39.3	41	39.7	128.5	121.8	110.6	149.1	160.7	109.3
P50225	SULT1A1	Sulfotransferase 1A1 OS=Homo sapiens OX=9606 GN=SULT1A1 PE=1 SV=3	High	34	10	12	3	295	34.1	6.62	143	150	160.5	141.8	106.4	97.9	85.2	62	48.3	47.9
Q96AC1	FERMT2	Fermitin family homolog 2 OS=Homo sapiens OX=9606 GN=FERMT2 PE=1 SV=1	High	4	3	3	3	680	77.8	6.7	29	81.1	75.2	75.3	105.5	111.3	113.9	107.6	102.4	127.8
Q9UNF1	MAGED2	Melanoma-associated antigen D2 OS=Homo sapiens OX=9606 GN=MAGED2 PE=1 SV=2	High	13	8	9	8	606	64.9	9.32	111	137.3	127.9	133.5	87.5	82.4	80.3	89.7	71.7	89.6
Q99747	NAPG	Gamma-soluble NSF attachment protein OS=Homo sapiens OX=9606 GN=NAPG PE=1 SV=1	High	8	3	4	3	312	34.7	5.41	71	77.3	71.3	73.9	113.6	111.4	115.4	104.6	101.5	131
P26640	VARS	Valine--tRNA ligase OS=Homo sapiens OX=9606 GN=VARS PE=1 SV=4	High	7	7	7	7	1264	140.4	7.59	71	73.4	71.2	76.1	123.3	115.2	109.5	105.2	112.8	113.3
P61513	RPL37A	60S ribosomal protein L37a OS=Homo sapiens OX=9606 GN=RPL37A PE=1 SV=2	High	46	5	11	5	92	10.3	10.43	295	11.8	12.7	12.2	90	101.4	86.5	194.6	164.9	225.9
Q9Y617	PSAT1	Phosphoserine aminotransferase OS=Homo sapiens OX=9606 GN=PSAT1 PE=1 SV=2	High	22	7	8	7	370	40.4	7.66	175	31	31.3	33.4	105.9	101.6	101.8	115.2	164.4	215.4
Q15363	TMED2	Transmembrane emp24 domain-containing protein 2 OS=Homo sapiens OX=9606 GN=TMED2 PE=1 SV=1	High	6	1	1	1	201	22.7	5.17	0	42.3	33.2	38.2	129.2	134.1	127.2	126.1	149.5	120.1
O75116	ROCK2	Rho-associated protein kinase 2 OS=Homo sapiens OX=9606 GN=ROCK2 PE=1 SV=4	High	19	27	29	22	1388	160.8	6.02	431	126.8	119.2	119.6	94.4	93	88.8	85.4	86.6	86.2
Q01581	HMGCS1	Hydroxymethylglutaryl-CoA synthase, cytoplasmic OS=Homo sapiens OX=9606 GN=HMGCS1 PE=1 SV=2	High	17	8	10	8	520	57.3	5.41	174	35.5	36.7	38.4	95.4	94.9	102.8	140.8	159.4	196.2
Q7L2H7	EIF3M	Eukaryotic translation initiation factor 3 subunit M OS=Homo sapiens OX=9606 GN=EIF3M PE=1 SV=1	High	24	7	8	7	374	42.5	5.63	145	55.9	46.4	52.6	120.3	119.8	108.6	112.8	137.8	145.8
Q92522	H1FX	Histone H1x OS=Homo sapiens OX=9606 GN=H1FX PE=1 SV=1	High	37	8	11	8	213	22.5	10.76	229	30.8	33	30.7	124.9	127.8	131.4	111.6	179.4	130.4
Q9BRJ6	C7orf50	Uncharacterized protein C7orf50 OS=Homo sapiens OX=9606 GN=C7orf50 PE=1 SV=1	High	10	2	2	2	194	22.1	9.64	29	30.6	36.2	41.1	77	73.3	76.3	104.2	355.2	106.2
P25787	PSMA2	Proteasome subunit alpha type-2 OS=Homo sapiens OX=9606 GN=PSMA2 PE=1 SV=2	High	44	8	12	8	234	25.9	7.43	397	55.3	61.6	54.3	116.8	114.2	116.9	100.6	161.7	118.7
O95819	MAP4K4	Mitogen-activated protein kinase kinase kinase kinase 4 OS=Homo sapiens OX=9606 GN=MAP4K4 PE=1 SV=2	High	3	4	4	2	1239	142	7.46	29	129.9	112.3	117.5	120.4	88.8	80.9	97.9	67.9	84.4
P01782	IGHV3-9	Immunoglobulin heavy variable 3-9 OS=Homo sapiens OX=9606 GN=IGHV3-9 PE=1 SV=2	High	53	4	17	3	118	12.9	7.08	395	172.5	175.6	166.9	68.1	86.6	82	57.9	44.3	46.1
O43765	SGTA	Small glutamine-rich tetratricopeptide repeat-containing protein alpha OS=Homo sapiens OX=9606 GN=SGTA PE=1 SV=1	High	7	2	2	2	313	34	4.87	61	83.6	80	84	101.7	88.2	96.9	113.3	108	144.3
Q13637	RAB32	Ras-related protein Rab-32 OS=Homo sapiens OX=9606 GN=RAB32 PE=1 SV=3	High	14	3	3	3	225	25	6.54	63	81.6	84.4	75.8	121.4	109.1	111.1	92	118.7	105.8
Q96SM3	CPXM1	Probable carboxypeptidase X1 OS=Homo sapiens OX=9606 GN=CPXM1 PE=2 SV=2	High	4	2	3	2	734	81.6	6.67	46	70.5	63.3	63.8	150.3	160.6	150.6	78.6	69.6	92.6
Q13200	PSMD2	26S proteasome non-ATPase regulatory subunit 2 OS=Homo sapiens OX=9606 GN=PSMD2 PE=1 SV=3	High	8	7	8	7	908	100.1	5.2	176	77.6	73.3	70.5	86.3	78.6	82.1	124.4	167.7	139.6
Q9NQ29	LUC7L	Putative RNA-binding protein Luc7-like 1 OS=Homo sapiens OX=9606 GN=LUC7L PE=1 SV=1	High	14	5	7	2	371	43.7	9.92	163	31.9	35.8	39.3	97.1	85.7	85	145.7	198.8	180.7
Q99435	NELL2	Protein kinase C-binding protein NELL2 OS=Homo sapiens OX=9606 GN=NELL2 PE=1 SV=1	High	1	1	1	1	816	91.3	5.73	27
P19971	TYMP	Thymidine phosphorylase OS=Homo sapiens OX=9606 GN=TYMP PE=1 SV=2	High	34	14	18	14	482	49.9	5.53	453	108.2	100.3	101.5	119.1	115.2	104.3	95.6	78.2	77.7
P49591	SARS	Serine--tRNA ligase, cytoplasmic OS=Homo sapiens OX=9606 GN=SARS PE=1 SV=3	High	19	8	8	8	514	58.7	6.43	135	136.9	130.5	133.8	74.4	82.3	80.4	74.7	84.4	102.7
P27708	CAD	CAD protein OS=Homo sapiens OX=9606 GN=CAD PE=1 SV=3	High	4	9	9	9	2225	242.8	6.46	158	72.6	69.5	68.9	109.9	106.2	100.6	149.7	96	126.7
O95400	CD2BP2	CD2 antigen cytoplasmic tail-binding protein 2 OS=Homo sapiens OX=9606 GN=CD2BP2 PE=1 SV=1	High	3	1	1	1	341	37.6	4.61	35	23.5	25.7	36	87.4	84.2	103.5	103.2	303.9	132.6
P61077	UBE2D3	Ubiquitin-conjugating enzyme E2 D3 OS=Homo sapiens OX=9606 GN=UBE2D3 PE=1 SV=1	High	7	1	2	1	147	16.7	7.8	70	92.4	78.7	91	87.5	101.1	75.5	103.1	123.7	147
P36405	ARL3	ADP-ribosylation factor-like protein 3 OS=Homo sapiens OX=9606 GN=ARL3 PE=1 SV=2	High	21	3	3	3	182	20.4	7.24	80	62.3	73.4	67.3	122	125.9	106.1	102.1	95.7	145.1
P17936	IGFBP3	Insulin-like growth factor-binding protein 3 OS=Homo sapiens OX=9606 GN=IGFBP3 PE=1 SV=2	High	24	6	6	6	291	31.7	8.69	101	126.9	107.9	118	111.1	112.2	108.2	85.4	65.5	64.8
P11277	SPTB	Spectrin beta chain, erythrocytic OS=Homo sapiens OX=9606 GN=SPTB PE=1 SV=5	High	3	6	8	4	2137	246.3	5.27	81	108.1	101	106.7	110.5	103.7	119	83.4	87.8	79.9
O15230	LAMA5	Laminin subunit alpha-5 OS=Homo sapiens OX=9606 GN=LAMA5 PE=1 SV=8	High	19	54	67	54	3695	399.5	7.02	1468	36	36.5	38.5	181	159.9	169.8	112.2	71.2	94.8
P61081	UBE2M	NEDD8-conjugating enzyme Ubc12 OS=Homo sapiens OX=9606 GN=UBE2M PE=1 SV=1	High	11	2	2	2	183	20.9	7.69	24	132.1	132.7	149.5	54.1	66.6	76.4	88.1	94.8	105.8
Q9HC35	EML4	Echinoderm microtubule-associated protein-like 4 OS=Homo sapiens OX=9606 GN=EML4 PE=1 SV=3	High	2	3	3	3	981	108.8	6.4	39	90.6	94.2	92.2	99.8	115.1	112.9	91.3	104.4	99.6
Q9BZG1	RAB34	Ras-related protein Rab-34 OS=Homo sapiens OX=9606 GN=RAB34 PE=1 SV=1	High	7	2	2	2	259	29	7.88	50	55.2	50.2	51.9	134.7	95.5	102.9	133.3	139	137.4
Q15050	RRS1	Ribosome biogenesis regulatory protein homolog OS=Homo sapiens OX=9606 GN=RRS1 PE=1 SV=2	High	18	9	9	9	365	41.2	10.7	89	35	34.7	37.3	107.6	101.7	102.1	157	184.7	139.9
Q9GZR7	DDX24	ATP-dependent RNA helicase DDX24 OS=Homo sapiens OX=9606 GN=DDX24 PE=1 SV=1	High	2	2	2	2	859	96.3	9.06	61	27.4	32.9	32.1	118.8	129	122.9	157.5	156.5	122.9
Q14764	MVP	Major vault protein OS=Homo sapiens OX=9606 GN=MVP PE=1 SV=4	High	12	9	10	9	893	99.3	5.48	231	113.5	142.1	129.2	95.4	101	99.3	81.1	73.2	65.2
P55056	APOC4	Apolipoprotein C-IV OS=Homo sapiens OX=9606 GN=APOC4 PE=1 SV=1	High	30	5	6	5	127	14.5	8.92	73	146.3	136.8	141.1	89.8	88	76.9	90.1	66.3	64.7
P62328	TMSB4X	Thymosin beta-4 OS=Homo sapiens OX=9606 GN=TMSB4X PE=1 SV=2	High	64	3	4	1	44	5.1	5.06	33	136.5	106.4	132.3	118.2	104.7	96	75.2	79.4	51.3
O15160	POLR1C	DNA-directed RNA polymerases I and III subunit RPAC1 OS=Homo sapiens OX=9606 GN=POLR1C PE=1 SV=1	Medium	3	1	1	1	346	39.2	5.5	26	68.6	64.1	69.3	144.8	120.5	109.4	129.8	82.5	111
P46109	CRKL	Crk-like protein OS=Homo sapiens OX=9606 GN=CRKL PE=1 SV=1	High	20	5	6	5	303	33.8	6.74	158	83.4	84.1	91.4	121.2	95.9	103.7	116.2	101.4	102.7
Q10588	BST1	ADP-ribosyl cyclase/cyclic ADP-ribose hydrolase 2 OS=Homo sapiens OX=9606 GN=BST1 PE=1 SV=2	High	8	3	3	3	318	35.7	7.8	37	115.9	117.2	109	106.1	93.1	90.7	94.2	79	94.7
Q96QS1	TSPAN32	Tetraspanin-32 OS=Homo sapiens OX=9606 GN=TSPAN32 PE=2 SV=1	High	5	1	1	1	320	34.6	8.4	51	81.5	71.8	67.9	140.7	144.7	161.6	104.4	64.3	63
P01763	IGHV3-48	Immunoglobulin heavy variable 3-48 OS=Homo sapiens OX=9606 GN=IGHV3-48 PE=1 SV=2	High	54	4	17	2	117	12.8	5.36	317	225.6	200.1	199.4	52.3	37.2	62.8	47.1	38	37.6
P07858	CTSB	Cathepsin B OS=Homo sapiens OX=9606 GN=CTSB PE=1 SV=3	High	14	4	4	4	339	37.8	6.3	45	134.4	131.3	117.2	108.8	108.5	92	78.8	69.2	59.7
Q99436	PSMB7	Proteasome subunit beta type-7 OS=Homo sapiens OX=9606 GN=PSMB7 PE=1 SV=1	High	22	5	6	5	277	29.9	7.68	138	47.2	49.8	47.6	101.7	105.8	115.6	126.1	192.8	113.2
Q15323	KRT31	Keratin, type I cuticular Ha1 OS=Homo sapiens OX=9606 GN=KRT31 PE=1 SV=3	High	29	13	13	1	416	47.2	4.88	261	101.3	66.8	62.8	140.9	122.4	114.7	111.3	82.5	97.2
Q7RTV0	PHF5A	PHD finger-like domain-containing protein 5A OS=Homo sapiens OX=9606 GN=PHF5A PE=1 SV=1	High	41	5	7	5	110	12.4	8.41	76	19.2	21.7	22.4	89.5	88.6	78.8	155.3	216.7	207.7
A0A0G2JS06	IGLV5-39	Immunoglobulin lambda variable 5-39 OS=Homo sapiens OX=9606 GN=IGLV5-39 PE=3 SV=1	High	20	3	3	3	123	13.4	8.63	27	243.3	243.7	243.5	10.1	33.2	42.7	40.3	20.8	22.4
Q15746	MYLK	Myosin light chain kinase, smooth muscle OS=Homo sapiens OX=9606 GN=MYLK PE=1 SV=4	High	8	13	14	12	1914	210.6	6.15	318	119.7	118.4	119.1	106.7	108	105.4	89.3	64.9	68.5
P46783	RPS10	40S ribosomal protein S10 OS=Homo sapiens OX=9606 GN=RPS10 PE=1 SV=1	High	56	9	18	8	165	18.9	10.15	216	31.1	43.8	32.5	75.8	65	73.4	128.4	299.3	150.8
Q16555	DPYSL2	Dihydropyrimidinase-related protein 2 OS=Homo sapiens OX=9606 GN=DPYSL2 PE=1 SV=1	High	36	15	20	12	572	62.3	6.38	605	57	55.3	58.5	108.9	108.6	102.3	121.9	141.6	146
Q02878	RPL6	60S ribosomal protein L6 OS=Homo sapiens OX=9606 GN=RPL6 PE=1 SV=3	High	39	14	37	14	288	32.7	10.58	346	13.8	14.3	15	101.7	103.3	108	228.2	138.6	177.2
P22061	PCMT1	Protein-L-isoaspartate(D-aspartate) O-methyltransferase OS=Homo sapiens OX=9606 GN=PCMT1 PE=1 SV=4	High	44	6	8	6	227	24.6	7.21	213	82.5	74	78.2	130.2	122	123.4	101.1	94.5	94.3
P61421	ATP6V0D1	V-type proton ATPase subunit d 1 OS=Homo sapiens OX=9606 GN=ATP6V0D1 PE=1 SV=1	Medium	2	1	1	1	351	40.3	5	0	52.8	52.4	57.5	137.4	136.5	99.7	110.5	129.9	123.4
P61764	STXBP1	Syntaxin-binding protein 1 OS=Homo sapiens OX=9606 GN=STXBP1 PE=1 SV=1	High	3	2	3	1	594	67.5	6.96	77	89.7	86.5	98.9	108.9	92.4	90.1	101.3	101	131.1
P49903	SEPHS1	Selenide, water dikinase 1 OS=Homo sapiens OX=9606 GN=SEPHS1 PE=1 SV=2	High	7	2	2	2	392	42.9	5.97	49	32.9	35.7	36.1	138.7	138.6	135.6	116.3	144.9	121.1
O43294	TGFB1I1	Transforming growth factor beta-1-induced transcript 1 protein OS=Homo sapiens OX=9606 GN=TGFB1I1 PE=1 SV=2	High	22	9	10	9	461	49.8	7.03	149	130.7	127.4	135.3	100.7	96.1	104.9	75.7	62.3	67
P11279	LAMP1	Lysosome-associated membrane glycoprotein 1 OS=Homo sapiens OX=9606 GN=LAMP1 PE=1 SV=3	High	6	3	4	3	417	44.9	8.75	67	91.5	96.9	101.6	76.3	66.5	79.6	82.9	183	121.9
O00161	SNAP23	Synaptosomal-associated protein 23 OS=Homo sapiens OX=9606 GN=SNAP23 PE=1 SV=1	High	27	5	7	5	211	23.3	5.01	245	95.3	85.5	89.5	93	87.1	85.6	104.6	108.8	150.6
Q16270	IGFBP7	Insulin-like growth factor-binding protein 7 OS=Homo sapiens OX=9606 GN=IGFBP7 PE=1 SV=1	High	29	6	6	6	282	29.1	7.9	111	105.7	105.6	111.9	135.8	98.2	112.6	91.7	69.9	68.5
O75534	CSDE1	Cold shock domain-containing protein E1 OS=Homo sapiens OX=9606 GN=CSDE1 PE=1 SV=2	High	9	6	6	6	798	88.8	6.25	86	37.8	39.2	42.6	131.6	123.7	114.6	146.8	112.6	151.1
Q13769	THOC5	THO complex subunit 5 homolog OS=Homo sapiens OX=9606 GN=THOC5 PE=1 SV=2	High	4	2	2	2	683	78.5	6.87	33	33.7	40.7	33.3	116.6	81.1	80.4	142.9	228.6	142.7
Q9GZZ8	LACRT	Extracellular glycoprotein lacritin OS=Homo sapiens OX=9606 GN=LACRT PE=1 SV=1	Medium	7	1	1	1	138	14.2	5.5	0
Q13939	CCIN	Calicin OS=Homo sapiens OX=9606 GN=CCIN PE=2 SV=3	Low	1	1	1	1	588	66.5	8.18	0	160.2	173.6	156.9	53.3	68.2	64.5	143.5	38.5	41.1
P01871	IGHM	Immunoglobulin heavy constant mu OS=Homo sapiens OX=9606 GN=IGHM PE=1 SV=4	High	65	26	361	9	453	49.4	6.77	7135	162.4	162.3	155.6	83.4	83.5	82.5	64.9	52.7	52.7
P36957	DLST	Dihydrolipoyllysine-residue succinyltransferase component of 2-oxoglutarate dehydrogenase complex, mitochondrial OS=Homo sapiens OX=9606 GN=DLST PE=1 SV=4	High	7	2	2	2	453	48.7	8.95	49	70.7	70.6	70.4	122.9	113.5	108.7	86.4	152.9	104
P02461	COL3A1	Collagen alpha-1(III) chain OS=Homo sapiens OX=9606 GN=COL3A1 PE=1 SV=4	High	8	10	17	10	1466	138.5	6.61	553	146.3	215.3	184	66.5	72.2	68.4	58.3	48.2	40.7
P28676	GCA	Grancalcin OS=Homo sapiens OX=9606 GN=GCA PE=1 SV=2	High	14	3	5	3	217	24	5.21	116	112.2	123.6	127	92.3	70.3	71.9	91.1	91.1	120.6
Q99685	MGLL	Monoglyceride lipase OS=Homo sapiens OX=9606 GN=MGLL PE=1 SV=2	High	24	5	8	5	303	33.2	6.99	129	109.4	99.5	102.7	118.7	118.2	122.3	91.2	67.1	70.7
Q9UBV8	PEF1	Peflin OS=Homo sapiens OX=9606 GN=PEF1 PE=1 SV=1	High	4	1	1	1	284	30.4	6.54	39	152.1	140.3	141.4	58.1	79.7	73.1	95.4	65	95
Q8WXE9	STON2	Stonin-2 OS=Homo sapiens OX=9606 GN=STON2 PE=1 SV=1	High	3	2	2	2	905	101.1	5.39	54	149.1	149.8	148.3	82.3	81.3	89.5	62.2	73.2	64.2
O75674	TOM1L1	TOM1-like protein 1 OS=Homo sapiens OX=9606 GN=TOM1L1 PE=1 SV=2	High	2	1	1	1	476	53	5.24	39	72.4	67.4	74.4	96.4	100	98.5	124.9	115.6	150.3
Q9H0P0	NT5C3A	Cytosolic 5'-nucleotidase 3A OS=Homo sapiens OX=9606 GN=NT5C3A PE=1 SV=3	High	5	1	1	1	336	37.9	7.12	47	120.4	107	116.9	85.7	114.5	88.5	118.1	52.7	96.1
Q9Y383	LUC7L2	Putative RNA-binding protein Luc7-like 2 OS=Homo sapiens OX=9606 GN=LUC7L2 PE=1 SV=2	High	26	10	15	7	392	46.5	10.01	406	27.1	29.7	30.9	79.3	72	74.8	203.1	188.1	195
O14617	AP3D1	AP-3 complex subunit delta-1 OS=Homo sapiens OX=9606 GN=AP3D1 PE=1 SV=1	High	3	4	4	4	1153	130.1	8.48	48	127.4	119.1	123	104.9	78.4	82.1	88.1	96.9	80.2
A0A075B6H7	IGKV3-7	Probable non-functional immunoglobulin kappa variable 3-7 OS=Homo sapiens OX=9606 GN=IGKV3-7 PE=5 SV=1	High	42	3	7	3	116	12.8	5.25	123	147	152	149.8	102.7	97.6	91.2	71.1	49.7	38.9
E9PRG8	C11orf98	Uncharacterized protein C11orf98 OS=Homo sapiens OX=9606 GN=C11orf98 PE=4 SV=2	High	16	2	3	2	123	14.2	11.53	73	16.6	17.3	21.2	122.5	115.1	129.7	160.3	187.3	130
P25786	PSMA1	Proteasome subunit alpha type-1 OS=Homo sapiens OX=9606 GN=PSMA1 PE=1 SV=1	High	47	14	19	14	263	29.5	6.61	424	53.8	54	55.6	103.6	99.2	109.5	108.6	178.1	137.7
Q9H4B7	TUBB1	Tubulin beta-1 chain OS=Homo sapiens OX=9606 GN=TUBB1 PE=1 SV=1	High	47	17	52	12	451	50.3	5.17	1116	145.5	139.6	142.8	97.4	94.2	90.8	74.8	59	55.9
Q9BPX5	ARPC5L	Actin-related protein 2/3 complex subunit 5-like protein OS=Homo sapiens OX=9606 GN=ARPC5L PE=1 SV=1	High	9	2	2	2	153	16.9	6.6	24	25.3	26	26	132.7	128.3	132.9	115.4	154.2	159.1
P98160	HSPG2	Basement membrane-specific heparan sulfate proteoglycan core protein OS=Homo sapiens OX=9606 GN=HSPG2 PE=1 SV=4	High	28	88	118	88	4391	468.5	6.51	2426	82.1	79.3	82.8	141.4	135.8	141.3	90.6	65.7	81
P18065	IGFBP2	Insulin-like growth factor-binding protein 2 OS=Homo sapiens OX=9606 GN=IGFBP2 PE=1 SV=2	High	25	6	6	6	325	34.8	7.5	158	21	23	23	159	166.1	180.1	105	92.9	130.1
P61962	DCAF7	DDB1- and CUL4-associated factor 7 OS=Homo sapiens OX=9606 GN=DCAF7 PE=1 SV=1	High	4	1	1	1	342	38.9	5.52	42	61.5	65	68.1	104.7	122.2	116.5	134	103.8	124.3
P11233	RALA	Ras-related protein Ral-A OS=Homo sapiens OX=9606 GN=RALA PE=1 SV=1	High	43	7	11	4	206	23.6	7.11	243	61.6	52.2	54.3	82.9	76	86.6	117	153.5	215.9
P59998	ARPC4	Actin-related protein 2/3 complex subunit 4 OS=Homo sapiens OX=9606 GN=ARPC4 PE=1 SV=3	High	28	5	8	5	168	19.7	8.43	88	143.5	128.7	136.5	70.6	84	84.1	84.1	82.2	86.2
Q9NWH9	SLTM	SAFB-like transcription modulator OS=Homo sapiens OX=9606 GN=SLTM PE=1 SV=2	High	4	4	4	4	1034	117.1	7.87	65	32	33.4	33.7	125.7	132.8	108	125	171	138.3
Q04637	EIF4G1	Eukaryotic translation initiation factor 4 gamma 1 OS=Homo sapiens OX=9606 GN=EIF4G1 PE=1 SV=4	High	3	4	4	2	1599	175.4	5.33	102	42.7	42	42.1	145.8	126.4	152.5	112.8	115.6	120.2
Q9NRN7	AASDHPPT	L-aminoadipate-semialdehyde dehydrogenase-phosphopantetheinyl transferase OS=Homo sapiens OX=9606 GN=AASDHPPT PE=1 SV=2	High	8	2	2	2	309	35.8	6.8	27	85.8	82.6	82	119.1	111.7	75.2	147.1	99.3	97.3
Q05397	PTK2	Focal adhesion kinase 1 OS=Homo sapiens OX=9606 GN=PTK2 PE=1 SV=2	High	4	5	5	5	1052	119.2	6.62	59	110.9	101.8	104.7	107.2	113.4	98.1	91.4	95.7	76.7
P42224	STAT1	Signal transducer and activator of transcription 1-alpha/beta OS=Homo sapiens OX=9606 GN=STAT1 PE=1 SV=2	High	4	3	4	3	750	87.3	6.05	75	105.4	93.9	98.2	133.3	122.7	97.9	86.7	77.9	84
A0A0B4J2H0	IGHV1-69D	Immunoglobulin heavy variable 1-69D OS=Homo sapiens OX=9606 GN=IGHV1-69D PE=1 SV=1	High	45	4	10	1	117	12.7	8.47	195	54.9	50.4	72.5	222.8	82.9	136.4	77.8	64.4	137.9
P09936	UCHL1	Ubiquitin carboxyl-terminal hydrolase isozyme L1 OS=Homo sapiens OX=9606 GN=UCHL1 PE=1 SV=2	High	43	8	12	8	223	24.8	5.48	240	35	35.4	33.9	84.2	84.6	82.6	129.1	178.8	236.6
Q8IYB3	SRRM1	Serine/arginine repetitive matrix protein 1 OS=Homo sapiens OX=9606 GN=SRRM1 PE=1 SV=2	High	29	22	29	22	904	102.3	11.84	389	25.8	26.3	27.1	104.1	92.7	110.6	137.2	223.2	152.9
Q99536	VAT1	Synaptic vesicle membrane protein VAT-1 homolog OS=Homo sapiens OX=9606 GN=VAT1 PE=1 SV=2	High	13	4	5	4	393	41.9	6.29	146	55.7	56	52.1	109.2	100.1	97.6	120.5	147.1	161.6
Q13740	ALCAM	CD166 antigen OS=Homo sapiens OX=9606 GN=ALCAM PE=1 SV=2	High	17	8	9	8	583	65.1	6.25	161	162.9	159.6	152.1	71.1	77.1	90.3	66.3	52.1	68.4
P02656	APOC3	Apolipoprotein C-III OS=Homo sapiens OX=9606 GN=APOC3 PE=1 SV=1	High	27	2	5	2	99	10.8	5.41	274	112.7	139.9	142.6	88.8	108.8	94.7	90.3	60.2	62
P01834	IGKC	Immunoglobulin kappa constant OS=Homo sapiens OX=9606 GN=IGKC PE=1 SV=2	High	87	8	142	2	107	11.8	6.52	6158	203.7	207.8	207.1	56.6	59.2	52.6	42.8	36.3	33.8
A0A0B4J1V0	IGHV3-15	Immunoglobulin heavy variable 3-15 OS=Homo sapiens OX=9606 GN=IGHV3-15 PE=3 SV=1	High	22	3	7	3	119	12.9	8.62	187	197.3	201.9	198.8	61.7	62.3	57.7	46.5	36.7	37.1
Q15046	KARS1	Lysine--tRNA ligase OS=Homo sapiens OX=9606 GN=KARS1 PE=1 SV=3	High	14	7	7	7	597	68	6.35	87	59.5	64	62.9	109.1	120.1	110.2	116.7	147	110.5
P54819	AK2	Adenylate kinase 2, mitochondrial OS=Homo sapiens OX=9606 GN=AK2 PE=1 SV=2	Medium	3	1	1	1	239	26.5	7.81	29	57.5	55.2	58.7	125	105.8	128.4	121.1	116.1	132.2
P08575	PTPRC	Receptor-type tyrosine-protein phosphatase C OS=Homo sapiens OX=9606 GN=PTPRC PE=1 SV=3	High	2	2	2	2	1306	147.4	6.15	27	114.2	96.5	96.5	132.5	115	83.4	101.1	86.2	74.7
P31150	GDI1	Rab GDP dissociation inhibitor alpha OS=Homo sapiens OX=9606 GN=GDI1 PE=1 SV=2	High	35	12	15	6	447	50.6	5.14	350	112.1	105.3	107.8	109.1	114.9	115.3	87.2	74.5	73.8
Q14012	CAMK1	Calcium/calmodulin-dependent protein kinase type 1 OS=Homo sapiens OX=9606 GN=CAMK1 PE=1 SV=1	High	9	3	3	3	370	41.3	5.29	101	189.7	168.1	185.6	73	68.2	57.2	55.6	50.9	51.8
P55212	CASP6	Caspase-6 OS=Homo sapiens OX=9606 GN=CASP6 PE=1 SV=2	High	3	1	1	1	293	33.3	6.93	33	99.7	97	90.5	91.1	98.4	103.8	98	104.7	116.7
P16885	PLCG2	1-phosphatidylinositol 4,5-bisphosphate phosphodiesterase gamma-2 OS=Homo sapiens OX=9606 GN=PLCG2 PE=1 SV=4	High	7	5	5	5	1265	147.8	6.64	107	91.4	100.5	85.1	123.3	127.1	148.5	77.3	78.4	68.6
Q15485	FCN2	Ficolin-2 OS=Homo sapiens OX=9606 GN=FCN2 PE=1 SV=2	High	20	6	10	6	313	34	6.77	242	200.4	189.9	185.5	65.8	62	63.2	49.4	43	40.8
Q15582	TGFBI	Transforming growth factor-beta-induced protein ig-h3 OS=Homo sapiens OX=9606 GN=TGFBI PE=1 SV=1	High	42	24	57	24	683	74.6	7.71	1201	206.2	193.5	195.2	51.1	61.8	56.5	49.8	42.7	43.4
O95394	PGM3	Phosphoacetylglucosamine mutase OS=Homo sapiens OX=9606 GN=PGM3 PE=1 SV=1	High	9	4	4	4	542	59.8	6.25	55	61.4	57.7	56.6	127.7	103.3	104.7	126.8	114.9	146.8
P08709	F7	Coagulation factor VII OS=Homo sapiens OX=9606 GN=F7 PE=1 SV=1	High	10	3	5	3	466	51.6	7.23	115	133.9	129.4	137	96.1	105.4	109.3	72.7	62.5	53.7
Q8IUQ0	CLVS1	Clavesin-1 OS=Homo sapiens OX=9606 GN=CLVS1 PE=1 SV=1	Low	3	1	1	1	354	40.8	7.2	0	33.2	38.1	44.2	361.6	85.3	149	62.7	85.1	40.8
O00178	GTPBP1	GTP-binding protein 1 OS=Homo sapiens OX=9606 GN=GTPBP1 PE=1 SV=3	High	3	2	3	2	669	72.4	8.34	69	58.3	60.7	65.2	131.2	121.5	126.8	127.9	112.1	96.3
P42766	RPL35	60S ribosomal protein L35 OS=Homo sapiens OX=9606 GN=RPL35 PE=1 SV=2	High	38	6	8	6	123	14.5	11.05	117	6.2	7	6.9	118.7	113.1	130.3	162.6	199.9	155.3
Q16629	SRSF7	Serine/arginine-rich splicing factor 7 OS=Homo sapiens OX=9606 GN=SRSF7 PE=1 SV=1	High	34	9	14	8	238	27.4	11.82	254	22.8	24.2	25.6	153	167.6	163.2	151.6	86.6	105.4
P47755	CAPZA2	F-actin-capping protein subunit alpha-2 OS=Homo sapiens OX=9606 GN=CAPZA2 PE=1 SV=3	High	57	11	18	9	286	32.9	5.85	657	114.7	102.2	111	99.9	101.5	92.9	95.3	95.1	87.5
Q9NX76	CMTM6	CKLF-like MARVEL transmembrane domain-containing protein 6 OS=Homo sapiens OX=9606 GN=CMTM6 PE=1 SV=1	High	9	2	2	2	183	20.4	5.29	32	143.2	129.7	120.8	77.7	85.6	86.1	80.7	95.9	80.2
P04350	TUBB4A	Tubulin beta-4A chain OS=Homo sapiens OX=9606 GN=TUBB4A PE=1 SV=2	High	52	18	55	2	444	49.6	4.88	1204	44.6	40.1	45.4	176.5	161.2	136.1	115.9	84	96.2
P60866	RPS20	40S ribosomal protein S20 OS=Homo sapiens OX=9606 GN=RPS20 PE=1 SV=1	High	36	5	9	5	119	13.4	9.94	102	19.9	21.5	20.2	74.1	86.6	87.2	164.8	274.8	150.9
Q15181	PPA1	Inorganic pyrophosphatase OS=Homo sapiens OX=9606 GN=PPA1 PE=1 SV=2	High	19	4	4	4	289	32.6	5.86	86	60.9	59.8	61	119.5	101.6	94	117.8	131.4	153.8
Q96K76	USP47	Ubiquitin carboxyl-terminal hydrolase 47 OS=Homo sapiens OX=9606 GN=USP47 PE=1 SV=3	High	1	2	2	2	1375	157.2	5.08	35	88.9	87.7	99.4	119.1	112.1	118.6	101.6	84.9	87.6
Q8N3F0	MTURN	Maturin OS=Homo sapiens OX=9606 GN=MTURN PE=1 SV=2	High	13	1	1	1	131	14.9	4.17	37	88.6	100.2	89.7	148.5	131.9	111.6	89.4	60.2	79.9
P19022	CDH2	Cadherin-2 OS=Homo sapiens OX=9606 GN=CDH2 PE=1 SV=4	High	5	3	4	3	906	99.7	4.81	60	75.9	75.7	75.1	132.2	141.1	126.9	104.7	82.9	85.5
Q9H0S4	DDX47	Probable ATP-dependent RNA helicase DDX47 OS=Homo sapiens OX=9606 GN=DDX47 PE=1 SV=1	Medium	3	1	1	1	455	50.6	9.1	18	43.1	39.6	39.2	132.8	139.9	108.5	143.2	131.1	122.6
Q99829	CPNE1	Copine-1 OS=Homo sapiens OX=9606 GN=CPNE1 PE=1 SV=1	High	8	4	4	4	537	59	5.83	88	177.6	178	174.8	71.9	80.4	78.4	52.3	43.9	42.6
P09871	C1S	Complement C1s subcomponent OS=Homo sapiens OX=9606 GN=C1S PE=1 SV=1	High	40	22	43	22	688	76.6	4.96	940	132.6	194.1	143.5	82.7	85.4	88.9	66.2	53.8	52.9
P49207	RPL34	60S ribosomal protein L34 OS=Homo sapiens OX=9606 GN=RPL34 PE=1 SV=3	High	36	6	12	6	117	13.3	11.47	149	13	13.7	14.2	92	94.9	97.3	228.3	123.6	223
P30040	ERP29	Endoplasmic reticulum resident protein 29 OS=Homo sapiens OX=9606 GN=ERP29 PE=1 SV=4	High	10	2	2	2	261	29	7.31	31	82.8	96.5	91.8	112.8	107.7	91.2	90.5	139.4	87.3
Q13201	MMRN1	Multimerin-1 OS=Homo sapiens OX=9606 GN=MMRN1 PE=1 SV=3	High	23	24	30	24	1228	138	7.93	659	186.4	159.3	172.3	72.2	79.6	75.3	61.4	47.7	45.8
P62273	RPS29	40S ribosomal protein S29 OS=Homo sapiens OX=9606 GN=RPS29 PE=1 SV=2	High	20	1	1	1	56	6.7	10.13	24	44.3	37.9	45.8	146.2	137.4	138.2	127.3	133.5	89.5
Q8NFW8	CMAS	N-acylneuraminate cytidylyltransferase OS=Homo sapiens OX=9606 GN=CMAS PE=1 SV=2	High	6	3	3	3	434	48.3	7.93	67	15.3	19.1	19.3	120.9	106.3	116.4	136.1	218.9	147.7
Q14444	CAPRIN1	Caprin-1 OS=Homo sapiens OX=9606 GN=CAPRIN1 PE=1 SV=2	High	4	3	4	3	709	78.3	5.25	76	24.8	27	29.5	100.4	115.4	102.1	146.1	195.7	158.9
Q06265	EXOSC9	Exosome complex component RRP45 OS=Homo sapiens OX=9606 GN=EXOSC9 PE=1 SV=3	Medium	2	1	1	1	439	48.9	5.29	31	25.9	24.5	30.1	84.9	73.7	84.2	156.2	269.7	150.9
P48507	GCLM	Glutamate--cysteine ligase regulatory subunit OS=Homo sapiens OX=9606 GN=GCLM PE=1 SV=1	High	14	3	3	3	274	30.7	6.02	95	127.3	121	123.4	97.7	83.5	81.4	129.2	62.4	74.2
Q9H4I2	ZHX3	Zinc fingers and homeoboxes protein 3 OS=Homo sapiens OX=9606 GN=ZHX3 PE=1 SV=3	Medium	1	1	1	1	956	104.6	6.07	28	40.4	60.3	61	182.5	172.2	85.7	138.7	101.4	57.7
Q9HBI1	PARVB	Beta-parvin OS=Homo sapiens OX=9606 GN=PARVB PE=1 SV=1	High	22	8	19	8	364	41.7	6.73	470	209.8	182.2	185.4	55.4	63.1	57.6	60.6	39.5	46.3
Q9Y6E2	BZW2	Basic leucine zipper and W2 domain-containing protein 2 OS=Homo sapiens OX=9606 GN=BZW2 PE=1 SV=1	High	12	5	5	5	419	48.1	6.68	113	80.9	75.7	75.9	119.3	108.8	113.9	103.8	111.8	109.7
O60610	DIAPH1	Protein diaphanous homolog 1 OS=Homo sapiens OX=9606 GN=DIAPH1 PE=1 SV=2	High	21	24	29	24	1272	141.3	5.41	540	129.1	116.6	119.9	89.7	94.5	97.6	92.1	78	82.6
Q13576	IQGAP2	Ras GTPase-activating-like protein IQGAP2 OS=Homo sapiens OX=9606 GN=IQGAP2 PE=1 SV=4	High	24	34	40	31	1575	180.5	5.64	698	128.7	114.1	118.7	97.8	103.3	97.4	84.8	71.8	83.4
Q8N684	CPSF7	Cleavage and polyadenylation specificity factor subunit 7 OS=Homo sapiens OX=9606 GN=CPSF7 PE=1 SV=1	Medium	2	1	1	1	471	52	8	14	86.2	83.8	89.3	100.8	79.5	67.5	124.3	167.9	100.7
P04899	GNAI2	Guanine nucleotide-binding protein G(i) subunit alpha-2 OS=Homo sapiens OX=9606 GN=GNAI2 PE=1 SV=3	High	43	11	22	7	355	40.4	5.54	692	88.4	78.9	78.8	90.5	95.6	85.8	107.2	111.8	162.9
P09972	ALDOC	Fructose-bisphosphate aldolase C OS=Homo sapiens OX=9606 GN=ALDOC PE=1 SV=2	High	14	6	8	1	364	39.4	6.87	270	99.8	76.1	79.1	111	85.4	95.5	114.7	113.2	125.3
Q52LA3	LIN52	Protein lin-52 homolog OS=Homo sapiens OX=9606 GN=LIN52 PE=1 SV=1	Medium	6	1	1	1	116	13	4.98	0	107.5	96.7	84.8	81.4	89.2	96.9	128.2	105.8	109.5
Q8TC07	TBC1D15	TBC1 domain family member 15 OS=Homo sapiens OX=9606 GN=TBC1D15 PE=1 SV=2	High	1	1	1	1	691	79.4	5.67	0	79.5	74	81.8	123.2	134.8	107.2	118.8	97.4	83.3
Q9BY77	POLDIP3	Polymerase delta-interacting protein 3 OS=Homo sapiens OX=9606 GN=POLDIP3 PE=1 SV=2	Medium	3	1	1	1	421	46.1	9.99	0	167.2	160.5	176.5	75.8	86.7	50.2	60.8	67	55.4
Q13884	SNTB1	Beta-1-syntrophin OS=Homo sapiens OX=9606 GN=SNTB1 PE=1 SV=3	High	18	8	8	8	538	58	8.63	90	101.1	95.8	104.9	126.5	114.7	112.7	91.4	79.6	73.3
Q6PL24	TMED8	Protein TMED8 OS=Homo sapiens OX=9606 GN=TMED8 PE=1 SV=1	High	2	1	1	1	325	35.7	4.74	27
Q9Y625	GPC6	Glypican-6 OS=Homo sapiens OX=9606 GN=GPC6 PE=1 SV=1	High	10	5	6	4	555	62.7	5.41	99	39.2	46.2	42.4	153.1	138.4	162.5	95.1	89.6	133.6
Q9NP72	RAB18	Ras-related protein Rab-18 OS=Homo sapiens OX=9606 GN=RAB18 PE=1 SV=1	High	11	2	2	2	206	23	5.24	45	103.9	100.1	102.8	88.8	77.2	102.4	92.4	100.3	132
Q9P0M6	H2AFY2	Core histone macro-H2A.2 OS=Homo sapiens OX=9606 GN=H2AFY2 PE=1 SV=3	High	13	5	9	3	372	40	9.69	268	22.1	18.8	22.2	195.9	205.1	235.8	61.8	70.7	67.7
F8WCM5	INS-IGF2	Insulin, isoform 2 OS=Homo sapiens OX=9606 GN=INS-IGF2 PE=2 SV=1	High	4	1	2	1	200	21.5	6.3	24	2.2	2.5	2.8	250.6	219.7	217.8	72.1	54.4	78
P07942	LAMB1	Laminin subunit beta-1 OS=Homo sapiens OX=9606 GN=LAMB1 PE=1 SV=2	High	32	51	79	51	1786	197.9	4.94	1913	36.7	33.9	38.9	175.1	174.3	189	111	64.7	76.3
P13796	LCP1	Plastin-2 OS=Homo sapiens OX=9606 GN=LCP1 PE=1 SV=6	High	14	9	9	3	627	70.2	5.43	170	146.5	130.3	137.5	72.1	87.9	84.1	77.6	73.9	90
O43175	PHGDH	D-3-phosphoglycerate dehydrogenase OS=Homo sapiens OX=9606 GN=PHGDH PE=1 SV=4	High	23	11	14	11	533	56.6	6.71	414	27.4	28.6	29.2	103	91.1	85.1	123.7	165.3	246.5
O14618	CCS	Copper chaperone for superoxide dismutase OS=Homo sapiens OX=9606 GN=CCS PE=1 SV=1	High	5	1	1	1	274	29	5.58	53	84.3	77	73.5	127.8	157.5	113.9	105.3	84.9	75.8
P09471	GNAO1	Guanine nucleotide-binding protein G(o) subunit alpha OS=Homo sapiens OX=9606 GN=GNAO1 PE=1 SV=4	High	13	4	6	3	354	40	5.53	118	40.9	44.2	48.8	117.9	109.7	123.1	115.4	127.6	172.5
Q9ULX7	CA14	Carbonic anhydrase 14 OS=Homo sapiens OX=9606 GN=CA14 PE=1 SV=1	Medium	2	1	1	1	337	37.6	6.37	30	61.1	74.8	82.4	109.1	84.3	78.5	83.1	129.7	196.9
P25391	LAMA1	Laminin subunit alpha-1 OS=Homo sapiens OX=9606 GN=LAMA1 PE=1 SV=2	High	21	56	75	56	3075	336.9	6.35	1445	23.8	24.8	26.7	201	157.4	182.5	111.3	69.8	102.6
Q13098	GPS1	COP9 signalosome complex subunit 1 OS=Homo sapiens OX=9606 GN=GPS1 PE=1 SV=4	High	14	6	7	6	491	55.5	6.74	149	91.6	79.5	89.4	103.1	101.1	103.7	104.8	114.9	111.9
O76061	STC2	Stanniocalcin-2 OS=Homo sapiens OX=9606 GN=STC2 PE=1 SV=1	High	10	3	4	3	302	33.2	7.3	35	60.6	59.5	58.5	132.7	133.2	143.8	100.7	95	115.9
P55036	PSMD4	26S proteasome non-ATPase regulatory subunit 4 OS=Homo sapiens OX=9606 GN=PSMD4 PE=1 SV=1	High	22	5	5	4	377	40.7	4.79	209	28.6	28	28.7	108.6	106.9	108.1	124.7	242.8	123.6
A0A075B6R9	IGKV2D-24	Probable non-functional immunoglobulin kappa variable 2D-24 OS=Homo sapiens OX=9606 GN=IGKV2D-24 PE=5 SV=1	High	11	1	2	1	120	13.1	8.87	104	165.5	176.5	163.5	82.1	97.4	53.3	67.6	63.6	30.6
P10645	CHGA	Chromogranin-A OS=Homo sapiens OX=9606 GN=CHGA PE=1 SV=7	High	17	5	9	5	457	50.7	4.6	228	20	23.8	26.1	167.8	182.6	180.3	86.7	76.5	136.1
Q9Y4L1	HYOU1	Hypoxia up-regulated protein 1 OS=Homo sapiens OX=9606 GN=HYOU1 PE=1 SV=1	High	22	17	20	17	999	111.3	5.22	439	129.9	121.9	122.3	99.3	100	97.5	79.2	74.3	75.7
P01859	IGHG2	Immunoglobulin heavy constant gamma 2 OS=Homo sapiens OX=9606 GN=IGHG2 PE=1 SV=2	High	68	16	169	8	326	35.9	7.59	4760	180.3	194.6	187.1	72.7	73.8	68.4	44.2	42.3	36.7
Q8IWX8	CHERP	Calcium homeostasis endoplasmic reticulum protein OS=Homo sapiens OX=9606 GN=CHERP PE=1 SV=3	Medium	1	1	1	1	916	103.6	9.04	21	44.2	45.8	42.2	146.5	139.3	147.1	97.9	114	122.9
P00739	HPR	Haptoglobin-related protein OS=Homo sapiens OX=9606 GN=HPR PE=2 SV=2	High	56	20	167	6	348	39	7.09	2587	203.8	198.6	191.9	56.6	61.7	57.8	49.4	40.6	39.6
Q9UHP3	USP25	Ubiquitin carboxyl-terminal hydrolase 25 OS=Homo sapiens OX=9606 GN=USP25 PE=1 SV=4	Medium	1	1	1	1	1055	122.1	5.34	35	12.6	10.2	12.8	178.2	198	157.2	151.6	95.4	84
Q8NBM8	PCYOX1L	Prenylcysteine oxidase-like OS=Homo sapiens OX=9606 GN=PCYOX1L PE=1 SV=2	High	2	1	1	1	494	54.6	7.31	44	103.1	96.1	94.5	135.3	110.6	138.5	72.7	83.6	65.6
Q6P3X3	TTC27	Tetratricopeptide repeat protein 27 OS=Homo sapiens OX=9606 GN=TTC27 PE=1 SV=1	High	2	2	2	2	843	96.6	5.59	31	115.6	106.5	111	106.2	107.9	108.5	86	77.1	81.2
O43390	HNRNPR	Heterogeneous nuclear ribonucleoprotein R OS=Homo sapiens OX=9606 GN=HNRNPR PE=1 SV=1	High	12	7	9	2	633	70.9	8.13	223	41.1	42.2	44.6	107.6	99.4	92.1	159.3	185.3	128.4
Q14653	IRF3	Interferon regulatory factor 3 OS=Homo sapiens OX=9606 GN=IRF3 PE=1 SV=1	Medium	2	1	1	1	427	47.2	5.34	19	95.4	90.1	96.4	107.7	108.5	120.9	85.7	93.1	102.3
P50995	ANXA11	Annexin A11 OS=Homo sapiens OX=9606 GN=ANXA11 PE=1 SV=1	High	34	15	23	15	505	54.4	7.65	528	129.4	115.5	115.1	94.1	92.5	92.5	94.1	90.8	76
Q92692	NECTIN2	Nectin-2 OS=Homo sapiens OX=9606 GN=NECTIN2 PE=1 SV=1	High	4	2	2	2	538	57.7	4.82	82	94.4	96.7	84.6	92.5	103.3	100.6	104.8	99.8	123.1
P28072	PSMB6	Proteasome subunit beta type-6 OS=Homo sapiens OX=9606 GN=PSMB6 PE=1 SV=4	High	23	6	8	6	239	25.3	4.92	220	47.4	48.6	50.3	110.3	97.3	113.7	105.3	186.5	140.6
O75822	EIF3J	Eukaryotic translation initiation factor 3 subunit J OS=Homo sapiens OX=9606 GN=EIF3J PE=1 SV=2	High	7	2	2	2	258	29	4.83	23	63	57.9	66	114.7	134.3	123.1	110.5	105	125.5
Q8TF68	ZNF384	Zinc finger protein 384 OS=Homo sapiens OX=9606 GN=ZNF384 PE=1 SV=2	Medium	1	1	1	1	577	63.2	8.95	14	64.4	56.9	45.7	95.9	109.1	160.5	131.4	127.8	108.3
A1A4S6	ARHGAP10	Rho GTPase-activating protein 10 OS=Homo sapiens OX=9606 GN=ARHGAP10 PE=1 SV=1	High	9	8	9	8	786	89.3	7.18	87	121.3	120.7	122	106.1	95.5	108.6	85.5	72.7	67.6
Q16881	TXNRD1	Thioredoxin reductase 1, cytoplasmic OS=Homo sapiens OX=9606 GN=TXNRD1 PE=1 SV=3	High	7	3	3	3	649	70.9	7.39	99	70.2	69.6	76.1	102.3	100.8	105.8	101.3	126.3	147.6
Q04760	GLO1	Lactoylglutathione lyase OS=Homo sapiens OX=9606 GN=GLO1 PE=1 SV=4	High	26	5	5	5	184	20.8	5.31	58	53.4	51.1	55.1	105.4	108.5	112.7	119.4	125.7	168.8
Q92673	SORL1	Sortilin-related receptor OS=Homo sapiens OX=9606 GN=SORL1 PE=1 SV=2	High	1	3	3	3	2214	248.3	5.55	64	44.8	45.3	50	109.9	122.1	107.1	135.7	134.9	150.2
P35221	CTNNA1	Catenin alpha-1 OS=Homo sapiens OX=9606 GN=CTNNA1 PE=1 SV=1	High	23	18	20	18	906	100	6.29	513	85.8	78.7	82.9	102.9	92.6	87.8	112.7	108.6	147.9
P62314	SNRPD1	Small nuclear ribonucleoprotein Sm D1 OS=Homo sapiens OX=9606 GN=SNRPD1 PE=1 SV=1	High	20	2	2	2	119	13.3	11.56	38	42.7	43.7	44.9	133.6	133.4	123.9	123.5	144.1	110.3
Q9NTX5	ECHDC1	Ethylmalonyl-CoA decarboxylase OS=Homo sapiens OX=9606 GN=ECHDC1 PE=1 SV=2	Low	3	1	1	1	307	33.7	8.21	0	63.8	62.8	68.6	141.4	131.7	96.6	118.1	107.4	109.6
Q8TBC4	UBA3	NEDD8-activating enzyme E1 catalytic subunit OS=Homo sapiens OX=9606 GN=UBA3 PE=1 SV=2	High	5	2	2	2	463	51.8	5.45	23	44.9	47.8	45.8	147.7	141.3	140.7	129.4	99.5	102.9
Q96RT1	ERBIN	Erbin OS=Homo sapiens OX=9606 GN=ERBIN PE=1 SV=2	High	2	3	3	3	1412	158.2	5.5	40	128.2	139.1	124.5	115	91.6	100	81	60.4	60.3
P48147	PREP	Prolyl endopeptidase OS=Homo sapiens OX=9606 GN=PREP PE=1 SV=2	High	14	8	8	8	710	80.6	5.86	147	93.3	97.2	96.8	100.7	106.8	95.9	91.4	98.4	119.4
Q9NPD3	EXOSC4	Exosome complex component RRP41 OS=Homo sapiens OX=9606 GN=EXOSC4 PE=1 SV=3	High	12	3	3	3	245	26.4	6.52	60	49.6	46.9	43.7	121.6	130	132.9	125.3	139.8	110.1
P31151	S100A7	Protein S100-A7 OS=Homo sapiens OX=9606 GN=S100A7 PE=1 SV=4	Medium	11	1	1	1	101	11.5	6.77	18	206.6	65	75.5	102.8	99.4	137.5	84.2	61.9	67.1
Q5SW96	LDLRAP1	Low density lipoprotein receptor adapter protein 1 OS=Homo sapiens OX=9606 GN=LDLRAP1 PE=1 SV=3	High	15	4	4	4	308	33.9	6.7	81	142.6	136.1	132	103.8	104.6	89.9	69.1	57.9	64
O75874	IDH1	Isocitrate dehydrogenase [NADP] cytoplasmic OS=Homo sapiens OX=9606 GN=IDH1 PE=1 SV=2	High	54	22	28	22	414	46.6	7.01	512	50.4	49.1	50.5	90.6	91.3	95	115	152.1	206.1
Q96GM5	SMARCD1	SWI/SNF-related matrix-associated actin-dependent regulator of chromatin subfamily D member 1 OS=Homo sapiens OX=9606 GN=SMARCD1 PE=1 SV=2	High	4	2	2	2	515	58.2	9.25	27	56.4	72.6	72.5	127.6	126.5	110.8	105.9	128.3	99.4
P49915	GMPS	GMP synthase [glutamine-hydrolyzing] OS=Homo sapiens OX=9606 GN=GMPS PE=1 SV=1	High	18	10	13	10	693	76.7	6.87	153	52.1	50.7	52.9	118.2	106.4	108.7	137.3	135.1	138.6
Q494V2	CFAP100	Cilia- and flagella-associated protein 100 OS=Homo sapiens OX=9606 GN=CFAP100 PE=2 SV=1	Medium	1	1	1	1	611	71.1	7.11	30	25.2	23.5	30.9	162.9	133.9	182.9	139.6	76.3	124.8
P26022	PTX3	Pentraxin-related protein PTX3 OS=Homo sapiens OX=9606 GN=PTX3 PE=1 SV=3	High	54	16	59	16	381	41.9	5.01	1277	146.9	125.1	132.6	98.3	100.5	97.1	74.6	62.3	62.6
P11169	SLC2A3	Solute carrier family 2, facilitated glucose transporter member 3 OS=Homo sapiens OX=9606 GN=SLC2A3 PE=1 SV=1	High	17	9	22	9	496	53.9	7.2	472	55	49.9	45.8	57	51.5	59.8	135.4	136.4	309.2
P62316	SNRPD2	Small nuclear ribonucleoprotein Sm D2 OS=Homo sapiens OX=9606 GN=SNRPD2 PE=1 SV=1	High	61	7	11	7	118	13.5	9.91	170	20.3	21.7	24.7	110	96.7	108.8	128.5	256.9	132.4
Q5T230	UTF1	Undifferentiated embryonic cell transcription factor 1 OS=Homo sapiens OX=9606 GN=UTF1 PE=1 SV=1	High	5	2	2	2	341	36.4	10.9	46	22.1	24.6	26.4	203.7	209.1	203.6	78.1	64.3	68.1
P62277	RPS13	40S ribosomal protein S13 OS=Homo sapiens OX=9606 GN=RPS13 PE=1 SV=2	High	46	9	18	9	151	17.2	10.54	253	15.1	16.7	17.5	89.3	77.3	76	246.9	150.1	211
P02743	APCS	Serum amyloid P-component OS=Homo sapiens OX=9606 GN=APCS PE=1 SV=2	High	27	6	11	6	223	25.4	6.54	275	200.7	201.1	179.5	62.9	67.4	64.5	48.8	38.3	36.7
P07947	YES1	Tyrosine-protein kinase Yes OS=Homo sapiens OX=9606 GN=YES1 PE=1 SV=3	High	23	11	18	5	543	60.8	6.74	253	85.2	83.7	78.7	109.9	108.5	107.5	99.8	96.1	130.4
P01593	IGKV1D-33	Immunoglobulin kappa variable 1D-33 OS=Homo sapiens OX=9606 GN=IGKV1D-33 PE=1 SV=2	High	34	2	6	2	117	12.8	4.78	177	133.1	134.3	137.7	94.1	101.8	91.9	66.1	69.4	71.6
Q9UIC8	LCMT1	Leucine carboxyl methyltransferase 1 OS=Homo sapiens OX=9606 GN=LCMT1 PE=1 SV=2	Medium	2	1	1	1	334	38.4	6.04	0	101.9	102.6	106	96.6	94.5	107.8	85.6	94.4	110.5
P20618	PSMB1	Proteasome subunit beta type-1 OS=Homo sapiens OX=9606 GN=PSMB1 PE=1 SV=2	High	26	5	5	5	241	26.5	8.13	128	52.8	50.9	51.7	121.8	123.9	141.9	106.8	126.7	123.5
O95260	ATE1	Arginyl-tRNA--protein transferase 1 OS=Homo sapiens OX=9606 GN=ATE1 PE=1 SV=2	High	7	3	3	3	518	59.1	7.93	79	165.6	154.5	164.8	82.9	75.4	75.9	63.1	51.2	66.5
P78563	ADARB1	Double-stranded RNA-specific editase 1 OS=Homo sapiens OX=9606 GN=ADARB1 PE=1 SV=1	Medium	1	1	1	1	741	80.7	9.01	15	144.6	165.1	148.4	89.3	93.6	91.6	64.8	47.4	55.2
P26927	MST1	Hepatocyte growth factor-like protein OS=Homo sapiens OX=9606 GN=MST1 PE=1 SV=2	High	16	10	11	10	711	80.3	7.68	150	119.6	122.6	126.1	105.2	109.8	107	79.2	66.9	63.6
P43246	MSH2	DNA mismatch repair protein Msh2 OS=Homo sapiens OX=9606 GN=MSH2 PE=1 SV=1	High	2	2	2	2	934	104.7	5.77	39	45.7	48.9	48.6	129.7	134	117.4	158.2	105.1	112.4
O43818	RRP9	U3 small nucleolar RNA-interacting protein 2 OS=Homo sapiens OX=9606 GN=RRP9 PE=1 SV=1	Low	2	1	1	1	475	51.8	7.85	25	234.8	195.7	187.4	45.8	41.4	52.4	34.2	39.5	68.8
P67870	CSNK2B	Casein kinase II subunit beta OS=Homo sapiens OX=9606 GN=CSNK2B PE=1 SV=1	High	42	7	9	7	215	24.9	5.55	283	23.9	26.4	25.7	228	128.4	121.1	120.6	133.7	92.2
Q9BSJ8	ESYT1	Extended synaptotagmin-1 OS=Homo sapiens OX=9606 GN=ESYT1 PE=1 SV=1	High	7	6	6	6	1104	122.8	5.83	143	80.3	73	77.6	118.5	114.2	102.3	129.8	98.1	106.2
P06493	CDK1	Cyclin-dependent kinase 1 OS=Homo sapiens OX=9606 GN=CDK1 PE=1 SV=3	High	9	2	3	1	297	34.1	8.4	83	98.1	94.8	87.7	111.2	99.1	87.7	100	79.1	142.3
Q8TAQ9	SUN3	SUN domain-containing protein 3 OS=Homo sapiens OX=9606 GN=SUN3 PE=1 SV=4	Medium	2	1	1	1	357	40.5	7.83	27	153.3	147.2	157	98.8	85.4	80.7	76.7	51.4	49.6
P00738	HP	Haptoglobin OS=Homo sapiens OX=9606 GN=HP PE=1 SV=1	High	65	28	320	14	406	45.2	6.58	6003	150	154.5	155.1	90.3	87.7	82.7	70.9	55.7	53
Q96RF0	SNX18	Sorting nexin-18 OS=Homo sapiens OX=9606 GN=SNX18 PE=1 SV=2	High	3	1	1	1	628	68.9	5.68	31	72.8	73.8	91	136	129.9	114.8	99.2	75.6	106.9
P38159	RBMX	RNA-binding motif protein, X chromosome OS=Homo sapiens OX=9606 GN=RBMX PE=1 SV=3	High	6	2	3	2	391	42.3	10.05	98	19.5	19.7	20.7	109.3	126.6	128.7	107.4	226.1	141.9
P35580	MYH10	Myosin-10 OS=Homo sapiens OX=9606 GN=MYH10 PE=1 SV=3	High	47	102	150	87	1976	228.9	5.54	3293	17.2	19.7	19.3	107.4	95.2	106.3	142.3	221.1	171.5
P07948	LYN	Tyrosine-protein kinase Lyn OS=Homo sapiens OX=9606 GN=LYN PE=1 SV=3	High	35	16	23	13	512	58.5	7.11	477	146.5	132	135.6	85.6	97.8	99.4	69.9	66.2	67
P18085	ARF4	ADP-ribosylation factor 4 OS=Homo sapiens OX=9606 GN=ARF4 PE=1 SV=3	High	39	7	10	4	180	20.5	7.14	198	138.8	124.6	116.3	87.9	92.7	84.8	83.8	81.3	89.8
P62987	UBA52	Ubiquitin-60S ribosomal protein L40 OS=Homo sapiens OX=9606 GN=UBA52 PE=1 SV=2	High	38	5	23	1	128	14.7	9.83	313	10.7	11.8	11.1	97.3	89.7	78.7	227.6	223	150
Q9Y490	TLN1	Talin-1 OS=Homo sapiens OX=9606 GN=TLN1 PE=1 SV=3	High	53	125	255	107	2541	269.6	6.07	6865	177.9	158.6	166.9	76.8	80.5	74.2	62.2	51.7	51.2
P39060	COL18A1	Collagen alpha-1(XVIII) chain OS=Homo sapiens OX=9606 GN=COL18A1 PE=1 SV=5	High	9	11	20	11	1754	178.1	6.01	410	29.3	31.9	30.4	204.7	206.1	219.4	77	40.1	61.1
Q9Y3U8	RPL36	60S ribosomal protein L36 OS=Homo sapiens OX=9606 GN=RPL36 PE=1 SV=3	High	30	4	8	4	105	12.2	11.59	147	33.6	29.6	31.8	105.2	96.1	106	205.3	115.5	176.8
Q99460	PSMD1	26S proteasome non-ATPase regulatory subunit 1 OS=Homo sapiens OX=9606 GN=PSMD1 PE=1 SV=2	High	15	12	12	12	953	105.8	5.39	231	43.4	48.1	46.9	118.3	118.4	102.6	140.7	166.4	115.3
Q86VR8	FJX1	Four-jointed box protein 1 OS=Homo sapiens OX=9606 GN=FJX1 PE=2 SV=1	High	8	2	2	2	437	48.5	10.65	41	25.5	24.8	28	153	165.6	221	99.4	94.2	88.5
Q7Z7M0	MEGF8	Multiple epidermal growth factor-like domains protein 8 OS=Homo sapiens OX=9606 GN=MEGF8 PE=1 SV=2	High	1	2	2	2	2845	302.9	6.87	25	65.2	75.4	66.9	131.3	141.7	126.7	93.2	83.3	116.4
P52292	KPNA2	Importin subunit alpha-1 OS=Homo sapiens OX=9606 GN=KPNA2 PE=1 SV=1	High	16	6	7	6	529	57.8	5.4	151	31.3	33.9	36.6	110.5	102.8	101.2	135.8	186.8	161
P61106	RAB14	Ras-related protein Rab-14 OS=Homo sapiens OX=9606 GN=RAB14 PE=1 SV=4	High	55	10	17	9	215	23.9	6.21	418	146	128.3	131.9	87.9	87.5	92.8	73.4	71.6	80.6
P21333	FLNA	Filamin-A OS=Homo sapiens OX=9606 GN=FLNA PE=1 SV=4	High	53	115	249	102	2647	280.6	6.06	6963	169.5	152.1	160.2	69	73.4	69.8	67.6	65.4	73
P60520	GABARAPL2	Gamma-aminobutyric acid receptor-associated protein-like 2 OS=Homo sapiens OX=9606 GN=GABARAPL2 PE=1 SV=1	High	10	1	1	1	117	13.7	8.1	15
P62917	RPL8	60S ribosomal protein L8 OS=Homo sapiens OX=9606 GN=RPL8 PE=1 SV=2	High	48	12	24	12	257	28	11.03	400	19.4	22	22.4	112.3	109.9	107.7	213.6	106.8	185.9
Q9NR19	ACSS2	Acetyl-coenzyme A synthetase, cytoplasmic OS=Homo sapiens OX=9606 GN=ACSS2 PE=1 SV=1	High	1	1	1	1	701	78.5	6.46	0	76.7	69.1	68.1	120.9	135.7	121.3	114.5	99.4	94.3
P80108	GPLD1	Phosphatidylinositol-glycan-specific phospholipase D OS=Homo sapiens OX=9606 GN=GPLD1 PE=1 SV=3	High	24	18	28	18	840	92.3	6.37	619	149.2	145.7	147.1	90.1	94.7	86.1	73	58.8	55.2
P62241	RPS8	40S ribosomal protein S8 OS=Homo sapiens OX=9606 GN=RPS8 PE=1 SV=2	High	52	11	22	11	208	24.2	10.32	521	25.9	25.6	27	101.6	101.7	96.9	256.1	79.4	185.7
P51148	RAB5C	Ras-related protein Rab-5C OS=Homo sapiens OX=9606 GN=RAB5C PE=1 SV=2	High	30	5	7	2	216	23.5	8.41	216	70.8	63.6	63.6	153.6	147.3	80.9	114.1	106.8	99.2
Q8TAT6	NPLOC4	Nuclear protein localization protein 4 homolog OS=Homo sapiens OX=9606 GN=NPLOC4 PE=1 SV=3	High	5	2	2	2	608	68.1	6.38	67	95.4	77.9	82.2	114.6	116.7	129.5	96.7	90.8	96
Q9Y5P6	GMPPB	Mannose-1-phosphate guanyltransferase beta OS=Homo sapiens OX=9606 GN=GMPPB PE=1 SV=2	High	16	4	4	4	360	39.8	6.61	135	98.7	94.8	92.9	111.4	115	117.2	95.5	87	87.5
Q8WUX1	SLC38A5	Sodium-coupled neutral amino acid transporter 5 OS=Homo sapiens OX=9606 GN=SLC38A5 PE=1 SV=1	High	4	2	3	2	472	51.4	8.21	44	70.9	74	65	112.3	102	108.3	122.2	107.2	138
O60763	USO1	General vesicular transport factor p115 OS=Homo sapiens OX=9606 GN=USO1 PE=1 SV=2	High	5	4	4	4	962	107.8	4.91	79	59	59.8	61.9	144.1	132.2	139.4	98.5	95.6	109.3
Q9UHY1	NRBP1	Nuclear receptor-binding protein OS=Homo sapiens OX=9606 GN=NRBP1 PE=1 SV=1	High	3	1	1	1	535	59.8	5.08	36	172	160.9	164.1	58	56.5	44.7	72.1	67.4	104.4
Q15121	PEA15	Astrocytic phosphoprotein PEA-15 OS=Homo sapiens OX=9606 GN=PEA15 PE=1 SV=2	High	8	1	1	1	130	15	5.02	16	92.9	107.3	94.4	119.8	110.7	113.4	93.6	87.2	80.7
P24043	LAMA2	Laminin subunit alpha-2 OS=Homo sapiens OX=9606 GN=LAMA2 PE=1 SV=4	High	9	24	24	24	3122	343.7	6.4	354	122.7	105.9	127.9	102.9	101.2	105.7	84.5	72.8	76.5
Q8NFL0	B3GNT7	UDP-GlcNAc:betaGal beta-1,3-N-acetylglucosaminyltransferase 7 OS=Homo sapiens OX=9606 GN=B3GNT7 PE=2 SV=1	High	6	2	2	2	401	46	9.03	28	31	29.6	29.6	146.4	140.1	143	162.5	97.2	120.6
O75937	DNAJC8	DnaJ homolog subfamily C member 8 OS=Homo sapiens OX=9606 GN=DNAJC8 PE=1 SV=2	High	3	1	1	1	253	29.8	9.06	39	25.7	26.4	34.2	129.2	140.9	175.7	102.1	149.3	116.6
Q9Y5S9	RBM8A	RNA-binding protein 8A OS=Homo sapiens OX=9606 GN=RBM8A PE=1 SV=1	High	21	4	4	4	174	19.9	5.72	70	25	25.4	27.5	135.9	85.5	104	153	195.3	148.4
O00422	SAP18	Histone deacetylase complex subunit SAP18 OS=Homo sapiens OX=9606 GN=SAP18 PE=1 SV=1	High	27	3	3	3	153	17.6	9.35	94	18.4	19.7	19.7	93.7	98.9	103.3	197.6	180.1	168.6
Q9Y2I9	TBC1D30	TBC1 domain family member 30 OS=Homo sapiens OX=9606 GN=TBC1D30 PE=1 SV=2	Low	1	1	1	1	924	102.7	8.29	0	186.5	179.8	186	61.6	62.3	56.6	55.3	58.4	53.5
Q92922	SMARCC1	SWI/SNF complex subunit SMARCC1 OS=Homo sapiens OX=9606 GN=SMARCC1 PE=1 SV=3	High	5	5	5	5	1105	122.8	5.76	26	37.4	41.7	40.6	130.7	122.9	115.7	130	162.8	118.3
Q96MK2	RIPOR3	RIPOR family member 3 OS=Homo sapiens OX=9606 GN=RIPOR3 PE=1 SV=4	High	4	3	3	3	946	105.2	7.43	56	114.5	117	114.7	115.3	98.2	96.7	87.1	79	77.5
P15529	CD46	Membrane cofactor protein OS=Homo sapiens OX=9606 GN=CD46 PE=1 SV=3	High	8	3	3	3	392	43.7	6.74	40	102.8	90.2	103.3	114.2	108.7	102.1	105	77	96.7
Q96CW1	AP2M1	AP-2 complex subunit mu OS=Homo sapiens OX=9606 GN=AP2M1 PE=1 SV=2	High	25	9	9	9	435	49.6	9.54	189	89.9	77.7	81.6	122.2	108	102.2	107.2	99.4	111.8
Q9NRN5	OLFML3	Olfactomedin-like protein 3 OS=Homo sapiens OX=9606 GN=OLFML3 PE=2 SV=1	High	45	15	20	15	406	46	6.57	495	124.9	125.8	125.9	105.5	106.8	97.4	80.1	63.7	69.8
O43488	AKR7A2	Aflatoxin B1 aldehyde reductase member 2 OS=Homo sapiens OX=9606 GN=AKR7A2 PE=1 SV=3	High	13	4	7	4	359	39.6	7.17	141	134	128.5	124.3	106.4	101.7	96.2	71	66.9	71.2
O15551	CLDN3	Claudin-3 OS=Homo sapiens OX=9606 GN=CLDN3 PE=1 SV=1	High	5	1	2	1	220	23.3	8.05	78	114.6	111.9	95.3	110.1	115.1	94.6	117.6	72.5	68.3
P17813	ENG	Endoglin OS=Homo sapiens OX=9606 GN=ENG PE=1 SV=2	High	18	9	12	9	658	70.5	6.61	284	122.8	122.4	116.6	96.3	93.9	93.6	89.7	92.7	72.1
Q13595	TRA2A	Transformer-2 protein homolog alpha OS=Homo sapiens OX=9606 GN=TRA2A PE=1 SV=1	High	6	2	2	1	282	32.7	11.27	40	25	24.7	22.4	166.3	167.2	180.7	139.2	63.9	110.5
P43034	PAFAH1B1	Platelet-activating factor acetylhydrolase IB subunit alpha OS=Homo sapiens OX=9606 GN=PAFAH1B1 PE=1 SV=2	High	30	10	12	10	410	46.6	7.37	274	126.6	121.5	117.3	99.5	102.6	98.3	78.7	70.5	85.1
Q8WY07	SLC7A3	Cationic amino acid transporter 3 OS=Homo sapiens OX=9606 GN=SLC7A3 PE=1 SV=1	High	5	2	2	2	619	67.1	6.19	96	29	31.9	33.9	99.7	100	91.7	161.1	122.4	230.2
P05546	SERPIND1	Heparin cofactor 2 OS=Homo sapiens OX=9606 GN=SERPIND1 PE=1 SV=3	High	38	19	46	19	499	57	6.9	845	209.8	180.7	196.7	55	62.6	59	49.7	45.3	41.3
Q9C0E2	XPO4	Exportin-4 OS=Homo sapiens OX=9606 GN=XPO4 PE=1 SV=2	Medium	1	1	1	1	1151	130.1	5.05	29	149.4	121.5	129.6	89.9	83.4	77.5	73.3	82.8	92.5
Q9GZP4	PITHD1	PITH domain-containing protein 1 OS=Homo sapiens OX=9606 GN=PITHD1 PE=1 SV=1	High	5	1	1	1	211	24.2	5.74	33	64.3	67.8	76.4	122.9	111.9	95.9	107.6	130.5	122.5
Q13443	ADAM9	Disintegrin and metalloproteinase domain-containing protein 9 OS=Homo sapiens OX=9606 GN=ADAM9 PE=1 SV=1	High	4	3	3	3	819	90.5	7.52	59	72.3	77.9	82.3	129.4	112.9	146.8	93.6	92.1	92.8
P25205	MCM3	DNA replication licensing factor MCM3 OS=Homo sapiens OX=9606 GN=MCM3 PE=1 SV=3	High	13	9	10	9	808	90.9	5.77	256	29.8	30.7	30.9	119.7	108.6	107.6	174.4	158.6	139.7
Q16537	PPP2R5E	Serine/threonine-protein phosphatase 2A 56 kDa regulatory subunit epsilon isoform OS=Homo sapiens OX=9606 GN=PPP2R5E PE=1 SV=1	High	3	1	1	1	467	54.7	6.95	0
Q15813	TBCE	Tubulin-specific chaperone E OS=Homo sapiens OX=9606 GN=TBCE PE=1 SV=1	Medium	1	1	1	1	527	59.3	6.76	18	78.9	69.7	76.6	79.9	75.6	78.9	152.4	104.7	183.4
P55209	NAP1L1	Nucleosome assembly protein 1-like 1 OS=Homo sapiens OX=9606 GN=NAP1L1 PE=1 SV=1	High	18	7	9	6	391	45.3	4.46	226	114.2	96.6	98.3	73	74.3	76.2	97.7	136.7	133
P43405	SYK	Tyrosine-protein kinase SYK OS=Homo sapiens OX=9606 GN=SYK PE=1 SV=1	High	14	8	9	8	635	72	8.25	107	153.4	140.4	147.2	86.5	96.5	75.6	78.6	63.8	58
P18433	PTPRA	Receptor-type tyrosine-protein phosphatase alpha OS=Homo sapiens OX=9606 GN=PTPRA PE=1 SV=3	High	7	5	5	5	802	90.7	6.65	63	110.5	106.9	110.1	105	100.3	92	82.5	81.9	110.9
P11766	ADH5	Alcohol dehydrogenase class-3 OS=Homo sapiens OX=9606 GN=ADH5 PE=1 SV=4	High	23	8	9	8	374	39.7	7.49	173	139.3	125.3	128.2	74.3	70.6	75.3	89.1	82.9	115.1
P59768	GNG2	Guanine nucleotide-binding protein G(I)/G(S)/G(O) subunit gamma-2 OS=Homo sapiens OX=9606 GN=GNG2 PE=1 SV=2	High	23	1	1	1	71	7.8	7.99	36	55.1	46.9	52.6	111.2	89.6	120.4	117.4	117.8	189
P06744	GPI	Glucose-6-phosphate isomerase OS=Homo sapiens OX=9606 GN=GPI PE=1 SV=4	High	22	11	13	11	558	63.1	8.32	287	85.3	83.1	82.4	79.1	89.5	86.6	96.6	127.8	169.5
P32321	DCTD	Deoxycytidylate deaminase OS=Homo sapiens OX=9606 GN=DCTD PE=1 SV=2	High	4	1	1	1	178	20	7.56	36	82.7	78.4	81.3	126.8	122.8	133	93.5	91.4	90
P46934	NEDD4	E3 ubiquitin-protein ligase NEDD4 OS=Homo sapiens OX=9606 GN=NEDD4 PE=1 SV=4	High	2	3	3	3	1319	149	6.58	28	71.4	61.6	63	115.2	110.1	102.3	127.1	115.1	134.2
P16949	STMN1	Stathmin OS=Homo sapiens OX=9606 GN=STMN1 PE=1 SV=3	High	40	6	10	6	149	17.3	5.97	171	24.1	21.4	24	118.9	125.4	129.7	119.2	147.1	190.1
P62304	SNRPE	Small nuclear ribonucleoprotein E OS=Homo sapiens OX=9606 GN=SNRPE PE=1 SV=1	High	25	2	3	2	92	10.8	9.44	38	36	37.1	35	118.6	110.7	86.1	108.3	233.1	135.2
P33992	MCM5	DNA replication licensing factor MCM5 OS=Homo sapiens OX=9606 GN=MCM5 PE=1 SV=5	High	15	8	8	8	734	82.2	8.37	145	36.7	39.4	39.5	132.8	133.8	123.4	142.2	135.4	116.8
Q15370	ELOB	Elongin-B OS=Homo sapiens OX=9606 GN=ELOB PE=1 SV=1	High	20	3	3	3	118	13.1	4.88	56	81.9	80.8	85	89.8	96	95.9	110.2	122	138.2
P16278	GLB1	Beta-galactosidase OS=Homo sapiens OX=9606 GN=GLB1 PE=1 SV=2	High	3	2	2	2	677	76	6.57	29	64	62.4	64.4	133.3	134	124.3	107.9	111.5	98.2
P35442	THBS2	Thrombospondin-2 OS=Homo sapiens OX=9606 GN=THBS2 PE=1 SV=2	High	25	26	41	22	1172	129.9	4.83	863	132.9	133	150.9	88.6	102.8	91.5	78.6	58.4	63.4
O15488	GYG2	Glycogenin-2 OS=Homo sapiens OX=9606 GN=GYG2 PE=1 SV=2	High	2	1	1	1	501	55.1	5.1	18	25.7	25.9	28.8	148.2	132.5	154.2	108.4	162.5	113.7
P29317	EPHA2	Ephrin type-A receptor 2 OS=Homo sapiens OX=9606 GN=EPHA2 PE=1 SV=2	High	10	8	8	6	976	108.2	6.23	192	99.3	98.4	92.2	131.1	118.5	101.5	92.1	80.5	86.4
Q9UMR2	DDX19B	ATP-dependent RNA helicase DDX19B OS=Homo sapiens OX=9606 GN=DDX19B PE=1 SV=1	High	7	4	4	4	479	53.9	6.3	74	78.9	76.7	77.9	107.2	111.3	114.3	142.3	89.6	101.8
P62312	LSM6	U6 snRNA-associated Sm-like protein LSm6 OS=Homo sapiens OX=9606 GN=LSM6 PE=1 SV=1	High	14	1	1	1	80	9.1	9.58	0	66.8	92.8	72.2	121.2	112.3	115.1	102.4	93.8	123.4
P23083	IGHV1-2	Immunoglobulin heavy variable 1-2 OS=Homo sapiens OX=9606 GN=IGHV1-2 PE=1 SV=2	High	56	5	10	3	117	13.1	9.13	228	120.9	111.5	117.1	113	112.6	96	89.7	77.7	61.4
P15169	CPN1	Carboxypeptidase N catalytic chain OS=Homo sapiens OX=9606 GN=CPN1 PE=1 SV=1	High	24	8	11	8	458	52.3	7.34	248	152	159.4	155.8	75.6	88.2	78.2	71.4	56.9	62.3
P51452	DUSP3	Dual specificity protein phosphatase 3 OS=Homo sapiens OX=9606 GN=DUSP3 PE=1 SV=1	High	37	5	6	5	185	20.5	7.8	203	108.9	100.6	107.1	106.5	111.2	98.7	95.3	92.1	79.8
P13645	KRT10	Keratin, type I cytoskeletal 10 OS=Homo sapiens OX=9606 GN=KRT10 PE=1 SV=6	High	57	35	80	31	584	58.8	5.21	2249	45	64.1	69.7	153.9	116.4	191.9	100.8	73.9	84.3
Q01973	ROR1	Inactive tyrosine-protein kinase transmembrane receptor ROR1 OS=Homo sapiens OX=9606 GN=ROR1 PE=1 SV=2	High	4	3	3	3	937	104.2	7.17	83	46.3	52.7	49.3	109.1	100.8	99.7	133.8	114.7	193.6
Q13057	COASY	Bifunctional coenzyme A synthase OS=Homo sapiens OX=9606 GN=COASY PE=1 SV=4	High	3	2	2	2	564	62.3	6.99	41	106.7	97.5	88.6	150.5	104.1	105.6	76	100.3	70.7
Q15036	SNX17	Sorting nexin-17 OS=Homo sapiens OX=9606 GN=SNX17 PE=1 SV=1	High	3	1	1	1	470	52.9	7.46	56	59.8	54	62	97.3	95.5	92	148.3	78.1	212.9
Q8WUN7	UBTD2	Ubiquitin domain-containing protein 2 OS=Homo sapiens OX=9606 GN=UBTD2 PE=1 SV=2	Medium	3	1	1	1	234	26.2	5.67	0	60.6	52.4	101.8	101.1	104.1	106.1	109.3	101	163.6
Q15904	ATP6AP1	V-type proton ATPase subunit S1 OS=Homo sapiens OX=9606 GN=ATP6AP1 PE=1 SV=2	High	2	1	1	1	470	52	6.14	36	89.6	91.8	93.1	122.7	130	123	86	72.2	91.5
P26006	ITGA3	Integrin alpha-3 OS=Homo sapiens OX=9606 GN=ITGA3 PE=1 SV=5	High	12	11	14	11	1051	116.5	6.77	252	143.3	139.6	134.3	85	97.5	90.5	76.8	64.9	68.2
O60716	CTNND1	Catenin delta-1 OS=Homo sapiens OX=9606 GN=CTNND1 PE=1 SV=1	High	11	9	9	9	968	108.1	6.23	130	85.3	81.6	81.3	107.6	102.3	101.3	121.1	94.8	124.7
P42566	EPS15	Epidermal growth factor receptor substrate 15 OS=Homo sapiens OX=9606 GN=EPS15 PE=1 SV=2	High	1	1	1	1	896	98.6	4.64	46	70.1	64.5	68.8	107.3	123.5	100	143.4	106.2	116.2
P50993	ATP1A2	Sodium/potassium-transporting ATPase subunit alpha-2 OS=Homo sapiens OX=9606 GN=ATP1A2 PE=1 SV=1	High	13	10	16	1	1020	112.2	5.66	607
P05109	S100A8	Protein S100-A8 OS=Homo sapiens OX=9606 GN=S100A8 PE=1 SV=1	High	12	1	1	1	93	10.8	7.03	21
Q13618	CUL3	Cullin-3 OS=Homo sapiens OX=9606 GN=CUL3 PE=1 SV=2	High	7	5	6	5	768	88.9	8.48	107	63.1	59.3	60.4	115.4	115.4	110.3	121.9	125.2	129.1
O95816	BAG2	BAG family molecular chaperone regulator 2 OS=Homo sapiens OX=9606 GN=BAG2 PE=1 SV=1	High	9	2	2	2	211	23.8	6.7	54	53.4	52.1	54.5	124.4	104.5	112.4	146.7	122.1	130
Q969G3	SMARCE1	SWI/SNF-related matrix-associated actin-dependent regulator of chromatin subfamily E member 1 OS=Homo sapiens OX=9606 GN=SMARCE1 PE=1 SV=2	High	3	1	1	1	411	46.6	4.88	19	37.6	53.6	55.6	125	116.7	107	111.8	176.7	116.2
Q8TDX7	NEK7	Serine/threonine-protein kinase Nek7 OS=Homo sapiens OX=9606 GN=NEK7 PE=1 SV=1	High	19	6	7	6	302	34.5	8.25	104	113.1	105.3	103.6	113.1	106.6	111	88	75.2	84.2
A1L4H1	SSC5D	Soluble scavenger receptor cysteine-rich domain-containing protein SSC5D OS=Homo sapiens OX=9606 GN=SSC5D PE=1 SV=3	High	3	2	2	2	1573	165.6	6.13	49	110.3	91.3	104.1	122.3	115.6	98.6	94.6	83.9	79.1
P01715	IGLV3-1	Immunoglobulin lambda variable 3-1 OS=Homo sapiens OX=9606 GN=IGLV3-1 PE=1 SV=2	High	26	2	4	1	115	12.3	4.94	48	131.1	131.8	129.2	87.6	111.7	109.9	66.4	73.1	59.1
P61006	RAB8A	Ras-related protein Rab-8A OS=Homo sapiens OX=9606 GN=RAB8A PE=1 SV=1	High	41	9	18	3	207	23.7	9.07	351	112.3	107.8	120.8	118	108.4	113	86	60.2	73.5
Q9Y6E0	STK24	Serine/threonine-protein kinase 24 OS=Homo sapiens OX=9606 GN=STK24 PE=1 SV=1	High	13	7	8	1	443	49.3	5.69	170	113.8	105.1	117.2	66.2	110.8	97.2	93.5	96.6	99.7
Q9UPV0	CEP164	Centrosomal protein of 164 kDa OS=Homo sapiens OX=9606 GN=CEP164 PE=1 SV=3	Low	1	1	1	1	1460	164.2	5.36	0	16.5	14.7	19.4	177.6	199.7	134.2	190	79.8	68.1
P18077	RPL35A	60S ribosomal protein L35a OS=Homo sapiens OX=9606 GN=RPL35A PE=1 SV=2	High	40	5	14	5	110	12.5	11.06	180	19.4	22.1	21.4	106.9	106	103.6	206.8	125.6	188.1
Q9BZI7	UPF3B	Regulator of nonsense transcripts 3B OS=Homo sapiens OX=9606 GN=UPF3B PE=1 SV=1	High	3	1	1	1	483	57.7	9.48	15	36.5	41.9	38.1	116.3	121.2	124.2	103.4	181.8	136.6
Q96EM0	L3HYPDH	Trans-3-hydroxy-L-proline dehydratase OS=Homo sapiens OX=9606 GN=L3HYPDH PE=1 SV=2	High	4	1	1	1	354	38.1	6.68	24	92.9	98.5	93.7	78.9	91	151.8	105.2	98.4	89.5
Q7L190	DPPA4	Developmental pluripotency-associated protein 4 OS=Homo sapiens OX=9606 GN=DPPA4 PE=1 SV=2	High	24	6	8	6	304	33.5	9.52	140	34.4	35.1	34.2	105.1	108.9	112.3	151.6	187	131.5
P51665	PSMD7	26S proteasome non-ATPase regulatory subunit 7 OS=Homo sapiens OX=9606 GN=PSMD7 PE=1 SV=2	High	12	4	5	4	324	37	6.77	100	49.8	49.4	48	118	117.2	124.8	128.8	148.8	115.2
P62847	RPS24	40S ribosomal protein S24 OS=Homo sapiens OX=9606 GN=RPS24 PE=1 SV=1	High	46	7	15	7	133	15.4	10.78	255	26.9	24.8	29.1	117.4	112.7	110.9	160.1	127.1	191
O15371	EIF3D	Eukaryotic translation initiation factor 3 subunit D OS=Homo sapiens OX=9606 GN=EIF3D PE=1 SV=1	High	10	4	4	4	548	63.9	6.05	124	46.9	43.1	49.1	126.8	131.1	137.9	109.4	128.2	127.6
Q92974	ARHGEF2	Rho guanine nucleotide exchange factor 2 OS=Homo sapiens OX=9606 GN=ARHGEF2 PE=1 SV=4	High	1	2	2	2	986	111.5	7.27	20	128.6	124.9	124.6	83.8	89.9	86	80.7	81.8	99.6
P62979	RPS27A	Ubiquitin-40S ribosomal protein S27a OS=Homo sapiens OX=9606 GN=RPS27A PE=1 SV=2	High	45	6	23	2	156	18	9.64	341	23.7	22.6	26.4	115.9	135.9	142.3	190.7	106.4	136.1
P25445	FAS	Tumor necrosis factor receptor superfamily member 6 OS=Homo sapiens OX=9606 GN=FAS PE=1 SV=1	High	2	1	1	1	335	37.7	7.94	13	89	80.4	79.7	131	130	117.3	101.2	76.5	95
P04264	KRT1	Keratin, type II cytoskeletal 1 OS=Homo sapiens OX=9606 GN=KRT1 PE=1 SV=6	High	48	38	88	30	644	66	8.12	2012	41.6	75.7	76.7	152.5	115.8	192.3	98.5	70.7	76.1
A0A0C4DH24	IGKV6-21	Immunoglobulin kappa variable 6-21 OS=Homo sapiens OX=9606 GN=IGKV6-21 PE=3 SV=1	High	11	1	1	1	114	12.4	7.28	59	207.1	216	211.1	46.2	54.4	64.6	38.6	28.6	33.4
P36578	RPL4	60S ribosomal protein L4 OS=Homo sapiens OX=9606 GN=RPL4 PE=1 SV=5	High	44	22	50	22	427	47.7	11.06	895	16	16.7	17.1	119.2	116.3	112.5	213.5	95.7	192.9
P17987	TCP1	T-complex protein 1 subunit alpha OS=Homo sapiens OX=9606 GN=TCP1 PE=1 SV=1	High	39	20	39	20	556	60.3	6.11	1072	42.4	40.9	40.9	89.8	107.5	92	130.9	197.2	158.4
Q9HB40	SCPEP1	Retinoid-inducible serine carboxypeptidase OS=Homo sapiens OX=9606 GN=SCPEP1 PE=1 SV=1	Medium	2	1	1	1	452	50.8	5.81	0	146.5	139.7	154.9	74.9	81.1	75.8	65	71.7	90.4
P05386	RPLP1	60S acidic ribosomal protein P1 OS=Homo sapiens OX=9606 GN=RPLP1 PE=1 SV=1	High	29	2	6	1	114	11.5	4.32	191	2.2	1.7	2.1	8.9	7.3	7	109.9	548.9	211.9
P16157	ANK1	Ankyrin-1 OS=Homo sapiens OX=9606 GN=ANK1 PE=1 SV=3	High	6	9	9	9	1881	206.1	6.01	222	110.9	108.2	111.4	100.8	116.7	99.3	91.4	70.9	90.3
A0A0B4J1X8	IGHV3-43	Immunoglobulin heavy variable 3-43 OS=Homo sapiens OX=9606 GN=IGHV3-43 PE=3 SV=1	High	35	3	15	2	118	13.1	5.41	193	104.6	110.5	102	113.2	114.6	103.3	103	75.6	73.3
Q9UBQ5	EIF3K	Eukaryotic translation initiation factor 3 subunit K OS=Homo sapiens OX=9606 GN=EIF3K PE=1 SV=1	High	22	3	4	3	218	25	4.93	162	51.2	49.1	50.2	110.6	114.1	109.9	110.5	169.8	134.7
Q14088	RAB33A	Ras-related protein Rab-33A OS=Homo sapiens OX=9606 GN=RAB33A PE=1 SV=2	High	3	1	2	1	237	26.6	7.88	56	123.2	112.4	114.8	108.3	114.9	108.8	86.5	62.8	68.4
P62269	RPS18	40S ribosomal protein S18 OS=Homo sapiens OX=9606 GN=RPS18 PE=1 SV=3	High	41	8	15	8	152	17.7	10.99	275	21.9	22.3	23.9	106.6	98.8	94.5	191.8	146.6	193.5
Q9BYT8	NLN	Neurolysin, mitochondrial OS=Homo sapiens OX=9606 GN=NLN PE=1 SV=1	High	3	2	2	2	704	80.6	6.64	29	18.8	20.6	21.2	113.2	133.1	106.1	145.3	142.1	199.4
Q7LBR1	CHMP1B	Charged multivesicular body protein 1b OS=Homo sapiens OX=9606 GN=CHMP1B PE=1 SV=1	High	5	1	1	1	199	22.1	8.1	26	61.7	56.4	69.7	151.9	129.2	104.5	120	92	114.6
P16401	H1-5	Histone H1.5 OS=Homo sapiens OX=9606 GN=H1-5 PE=1 SV=3	High	49	18	66	14	226	22.6	10.92	855	12	13.2	13.5	113.2	109	139.2	137.2	220.8	142
Q5JWF2	GNAS	Guanine nucleotide-binding protein G(s) subunit alpha isoforms XLas OS=Homo sapiens OX=9606 GN=GNAS PE=1 SV=2	High	6	7	9	6	1037	111	5.03	133	74.4	72.9	74.4	106.8	103.8	111.8	119	99.2	137.7
P49419	ALDH7A1	Alpha-aminoadipic semialdehyde dehydrogenase OS=Homo sapiens OX=9606 GN=ALDH7A1 PE=1 SV=5	High	3	1	1	1	539	58.5	7.99	49	66.1	56.3	58.1	91	82.9	97.1	113	147.3	188.1
P21291	CSRP1	Cysteine and glycine-rich protein 1 OS=Homo sapiens OX=9606 GN=CSRP1 PE=1 SV=3	High	48	6	9	6	193	20.6	8.57	213	123.5	115.3	121.9	114.9	103.5	117	73	67.1	63.7
Q7L9L4	MOB1B	MOB kinase activator 1B OS=Homo sapiens OX=9606 GN=MOB1B PE=1 SV=3	High	8	2	4	2	216	25.1	6.73	89	160.7	142.1	143.8	65.5	75.8	67.3	85.8	58.3	100.6
P49746	THBS3	Thrombospondin-3 OS=Homo sapiens OX=9606 GN=THBS3 PE=1 SV=1	High	2	2	2	1	956	104.1	4.65	40	57	65.3	62.3	133.5	139	130.7	118	90.5	103.8
O95834	EML2	Echinoderm microtubule-associated protein-like 2 OS=Homo sapiens OX=9606 GN=EML2 PE=1 SV=1	High	7	4	6	4	649	70.6	6.32	126	114.2	113.6	111.9	95.3	120.7	115.6	100.6	69.8	58.3
P00450	CP	Ceruloplasmin OS=Homo sapiens OX=9606 GN=CP PE=1 SV=1	High	45	40	108	40	1065	122.1	5.72	2578	177.1	184.2	178.3	71.4	69.5	68.3	59.4	44.5	47.3
Q9UHI8	ADAMTS1	A disintegrin and metalloproteinase with thrombospondin motifs 1 OS=Homo sapiens OX=9606 GN=ADAMTS1 PE=1 SV=4	High	5	3	3	3	967	105.3	6.83	63	76	72.1	69.4	128.6	135.1	136.7	106.3	85.6	90.2
Q9ULC4	MCTS1	Malignant T-cell-amplified sequence 1 OS=Homo sapiens OX=9606 GN=MCTS1 PE=1 SV=1	High	16	2	3	2	181	20.5	8.82	141	88.3	87.4	81.8	103.5	110.5	104.4	105.9	109.3	108.9
P24821	TNC	Tenascin OS=Homo sapiens OX=9606 GN=TNC PE=1 SV=3	High	10	18	18	18	2201	240.7	4.89	375	89.7	86.5	87.5	111.2	102.1	109.2	115.9	86.4	111.4
Q8WXF1	PSPC1	Paraspeckle component 1 OS=Homo sapiens OX=9606 GN=PSPC1 PE=1 SV=1	High	3	1	1	1	523	58.7	6.67	0	26.7	27.1	25.9	145.7	128.2	123.7	163.7	130.8	128.1
Q68D91	MBLAC2	Metallo-beta-lactamase domain-containing protein 2 OS=Homo sapiens OX=9606 GN=MBLAC2 PE=1 SV=3	Low	3	1	1	1	279	31.4	6.92	0	58.1	55.9	62.6	147.8	156.1	104.5	131.4	87.3	96.3
P10768	ESD	S-formylglutathione hydrolase OS=Homo sapiens OX=9606 GN=ESD PE=1 SV=2	High	18	6	8	6	282	31.4	7.02	128	113.4	104.8	103.1	135.4	111.3	93.2	105.6	75	58.3
P01024	C3	Complement C3 OS=Homo sapiens OX=9606 GN=C3 PE=1 SV=2	High	69	105	533	105	1663	187	6.4	12678	165.5	160.5	165	80.4	81.9	77.5	65.1	53	51.1
P11413	G6PD	Glucose-6-phosphate 1-dehydrogenase OS=Homo sapiens OX=9606 GN=G6PD PE=1 SV=4	High	51	22	26	22	515	59.2	6.84	507	146.7	140.4	144.1	89	81.2	79.3	79.7	68.3	71.3
P18428	LBP	Lipopolysaccharide-binding protein OS=Homo sapiens OX=9606 GN=LBP PE=1 SV=3	High	23	11	18	11	481	53.4	6.7	426	240.3	205	210.2	44.5	49.5	43.7	38.5	31.3	37
P47712	PLA2G4A	Cytosolic phospholipase A2 OS=Homo sapiens OX=9606 GN=PLA2G4A PE=1 SV=2	Medium	1	1	1	1	749	85.2	5.38	29	96.8	104.5	97.9	112.8	125.5	130.6	76.9	69.9	85
P37235	HPCAL1	Hippocalcin-like protein 1 OS=Homo sapiens OX=9606 GN=HPCAL1 PE=1 SV=3	High	9	2	2	2	193	22.3	5.35	34	106.4	108.4	113.8	90.2	91.5	98.2	98.4	70.1	123
P04259	KRT6B	Keratin, type II cytoskeletal 6B OS=Homo sapiens OX=9606 GN=KRT6B PE=1 SV=5	High	34	23	37	2	564	60	8	630	74.8	68.2	85.6	141.1	190.5	107.4	94.5	57.9	80
O00505	KPNA3	Importin subunit alpha-4 OS=Homo sapiens OX=9606 GN=KPNA3 PE=1 SV=2	High	5	2	2	1	521	57.8	4.94	46	57.9	50.4	60.6	123.3	110.3	115.4	127.1	125.9	129
P02538	KRT6A	Keratin, type II cytoskeletal 6A OS=Homo sapiens OX=9606 GN=KRT6A PE=1 SV=3	High	34	23	37	2	564	60	8	639	92.6	57.7	60	162.3	148.4	139.2	98.8	73	68.1
Q8NBP7	PCSK9	Proprotein convertase subtilisin/kexin type 9 OS=Homo sapiens OX=9606 GN=PCSK9 PE=1 SV=3	High	6	4	4	4	692	74.2	6.61	64	86.3	87.9	79.2	131.2	121.1	123	106.2	78.3	86.8
P13500	CCL2	C-C motif chemokine 2 OS=Homo sapiens OX=9606 GN=CCL2 PE=1 SV=1	High	11	1	1	1	99	11	9.25	24	73	62.7	99.2	137.6	125.3	132.6	125.2	60.9	83.5
P49755	TMED10	Transmembrane emp24 domain-containing protein 10 OS=Homo sapiens OX=9606 GN=TMED10 PE=1 SV=2	High	14	2	2	2	219	25	7.44	45	80.2	72.4	81.8	131.3	115.2	118.5	103	117.7	79.9
Q5T749	KPRP	Keratinocyte proline-rich protein OS=Homo sapiens OX=9606 GN=KPRP PE=1 SV=1	Medium	2	1	1	1	579	64.1	8.27	15	90.3	95.5	103.2	117.5	121.4	148.7	87.3	65.5	70.8
P01619	IGKV3-20	Immunoglobulin kappa variable 3-20 OS=Homo sapiens OX=9606 GN=IGKV3-20 PE=1 SV=2	High	47	5	13	3	116	12.5	4.96	495	171	165.1	165.3	76.5	83.8	74.7	63.3	53.7	46.8
Q96D46	NMD3	60S ribosomal export protein NMD3 OS=Homo sapiens OX=9606 GN=NMD3 PE=1 SV=1	High	6	3	3	3	503	57.6	7.14	59	55.8	55.2	57.2	121.9	113.8	109.5	141.5	94	151.1
P51884	LUM	Lumican OS=Homo sapiens OX=9606 GN=LUM PE=1 SV=2	High	38	11	20	11	338	38.4	6.61	613	190.3	204.7	203.3	52.9	63.6	61	46	39.6	38.6
Q8NI99	ANGPTL6	Angiopoietin-related protein 6 OS=Homo sapiens OX=9606 GN=ANGPTL6 PE=1 SV=1	High	5	2	2	2	470	51.7	8.53	70	108	117.2	103.7	118.7	114.6	103.3	78.2	82.6	73.7
Q96AG4	LRRC59	Leucine-rich repeat-containing protein 59 OS=Homo sapiens OX=9606 GN=LRRC59 PE=1 SV=1	High	7	2	2	2	307	34.9	9.57	88	58.2	52.8	59	143.9	140.9	138.3	103.9	113.8	89.3
P53582	METAP1	Methionine aminopeptidase 1 OS=Homo sapiens OX=9606 GN=METAP1 PE=1 SV=2	High	9	3	3	3	386	43.2	7.17	47	80.2	78.9	80.7	124	106.8	122.3	120.9	90.6	95.6
Q12904	AIMP1	Aminoacyl tRNA synthase complex-interacting multifunctional protein 1 OS=Homo sapiens OX=9606 GN=AIMP1 PE=1 SV=2	High	6	2	2	2	312	34.3	8.43	57	59.3	57.9	60.9	104.8	103.3	100.6	140.2	150.2	122.8
O00300	TNFRSF11B	Tumor necrosis factor receptor superfamily member 11B OS=Homo sapiens OX=9606 GN=TNFRSF11B PE=1 SV=3	Medium	2	1	1	1	401	46	8.29	17	70.9	67.3	60.8	139.3	134.9	122.2	106	111	87.7
Q9Y266	NUDC	Nuclear migration protein nudC OS=Homo sapiens OX=9606 GN=NUDC PE=1 SV=1	High	11	4	4	4	331	38.2	5.38	51	49.7	52.7	54.7	90	89.1	96.9	120.9	164.6	181.3
P01597	IGKV1-39	Immunoglobulin kappa variable 1-39 OS=Homo sapiens OX=9606 GN=IGKV1-39 PE=1 SV=2	High	29	2	4	2	117	12.7	8.66	61	109.8	106.6	100.6	131.3	118.3	95.9	81.7	72.3	83.4
Q9UBQ7	GRHPR	Glyoxylate reductase/hydroxypyruvate reductase OS=Homo sapiens OX=9606 GN=GRHPR PE=1 SV=1	High	21	5	6	5	328	35.6	7.39	93	120	109.5	109.8	109.6	96.4	90.8	87.9	94.5	81.6
P42285	MTREX	Exosome RNA helicase MTR4 OS=Homo sapiens OX=9606 GN=MTREX PE=1 SV=3	High	4	4	4	4	1042	117.7	6.52	80	31.1	33.7	31.5	105.4	96.6	99.5	145.2	208.7	148.4
P63218	GNG5	Guanine nucleotide-binding protein G(I)/G(S)/G(O) subunit gamma-5 OS=Homo sapiens OX=9606 GN=GNG5 PE=1 SV=3	High	13	1	1	1	68	7.3	9.85	40	64.9	49.7	48.3	61.9	71.2	87.2	143.9	130.4	242.6
A0A075B6I1	IGLV4-60	Immunoglobulin lambda variable 4-60 OS=Homo sapiens OX=9606 GN=IGLV4-60 PE=3 SV=1	High	16	2	3	2	120	13	6.25	88	197.6	200.7	185	57.6	61.4	63.9	57.7	39.8	36.4
Q9Y2X7	GIT1	ARF GTPase-activating protein GIT1 OS=Homo sapiens OX=9606 GN=GIT1 PE=1 SV=2	High	3	2	2	2	761	84.3	6.8	59	76.2	71.6	75.1	127.5	154.4	132.1	92.6	89.6	81
P29279	CCN2	CCN family member 2 OS=Homo sapiens OX=9606 GN=CCN2 PE=1 SV=2	High	32	9	10	9	349	38.1	8	213	89	90.6	92.1	98.3	99.1	99.1	129.2	87.1	115.8
Q9BX67	JAM3	Junctional adhesion molecule C OS=Homo sapiens OX=9606 GN=JAM3 PE=1 SV=1	High	11	3	3	3	310	35	7.59	100	180.4	158	144.1	60	81	77.5	60.8	47.9	90.3
Q5T0W9	FAM83B	Protein FAM83B OS=Homo sapiens OX=9606 GN=FAM83B PE=1 SV=1	Low	1	1	1	1	1011	114.7	8.97	0	69.9	69.8	67.7	131.2	144.8	172.8	85.6	79	79.3
Q96M27	PRRC1	Protein PRRC1 OS=Homo sapiens OX=9606 GN=PRRC1 PE=1 SV=1	High	3	1	1	1	445	46.7	5.83	42	45	46.7	49.3	206.9	128.7	126.6	114.5	101	81.4
P06280	GLA	Alpha-galactosidase A OS=Homo sapiens OX=9606 GN=GLA PE=1 SV=1	High	5	2	2	2	429	48.7	5.6	43	70.2	69.3	69.6	147.6	137.5	135.1	94.3	95.3	81.1
P20339	RAB5A	Ras-related protein Rab-5A OS=Homo sapiens OX=9606 GN=RAB5A PE=1 SV=2	High	36	6	7	3	215	23.6	8.15	195	45.8	48.5	47.4	107.8	120	116.6	121.7	143.5	148.8
Q6Q788	APOA5	Apolipoprotein A-V OS=Homo sapiens OX=9606 GN=APOA5 PE=1 SV=1	Medium	2	1	1	1	366	41.2	6.43	22	139.2	121.1	118.9	84.8	107.1	97.3	79.4	80.8	71.5
P36543	ATP6V1E1	V-type proton ATPase subunit E 1 OS=Homo sapiens OX=9606 GN=ATP6V1E1 PE=1 SV=1	High	10	2	3	2	226	26.1	8	55	93.2	83.9	92.3	88.3	85	87.1	90.8	146.6	132.8
Q9UKU6	TRHDE	Thyrotropin-releasing hormone-degrading ectoenzyme OS=Homo sapiens OX=9606 GN=TRHDE PE=2 SV=1	Medium	1	1	1	1	1024	116.9	6.99	0	46.5	39.8	44.1	110.6	93.9	87.6	133.9	195.5	148.1
P09525	ANXA4	Annexin A4 OS=Homo sapiens OX=9606 GN=ANXA4 PE=1 SV=4	High	27	8	11	7	319	35.9	6.13	92	102.5	91.1	91.2	118.4	119.1	122.7	89.1	81.3	84.5
Q15389	ANGPT1	Angiopoietin-1 OS=Homo sapiens OX=9606 GN=ANGPT1 PE=1 SV=2	High	4	1	1	1	498	57.5	6.76	37	57.9	56.8	46.5	173	132.6	130.7	133	105.2	64.3
Q04917	YWHAH	14-3-3 protein eta OS=Homo sapiens OX=9606 GN=YWHAH PE=1 SV=4	High	46	13	23	9	246	28.2	4.84	382	127.9	119.4	120.5	80.5	88.4	88.4	83.4	89	102.4
Q9NRF8	CTPS2	CTP synthase 2 OS=Homo sapiens OX=9606 GN=CTPS2 PE=1 SV=1	High	9	5	5	3	586	65.6	6.9	82	91.2	84.6	89.2	110.2	92.3	111.4	99.6	107.1	114.5
P53634	CTSC	Dipeptidyl peptidase 1 OS=Homo sapiens OX=9606 GN=CTSC PE=1 SV=2	High	8	3	4	3	463	51.8	6.99	129	66.8	57.4	62.7	117.5	118.7	117.1	100.9	149.9	108.9
P35555	FBN1	Fibrillin-1 OS=Homo sapiens OX=9606 GN=FBN1 PE=1 SV=4	High	15	33	40	31	2871	312.1	4.93	753	139.1	120.1	152.5	99.6	100.2	101.6	67.2	59.9	59.9
Q13033	STRN3	Striatin-3 OS=Homo sapiens OX=9606 GN=STRN3 PE=1 SV=3	High	4	3	3	3	797	87.2	5.36	49	77.2	71.1	72.9	145.2	142.6	116	109.4	81.3	84.2
P02750	LRG1	Leucine-rich alpha-2-glycoprotein OS=Homo sapiens OX=9606 GN=LRG1 PE=1 SV=2	High	28	8	9	8	347	38.2	6.95	336	201.3	212.1	210	53.1	55	49	47.1	36.3	36
Q9UHA4	LAMTOR3	Ragulator complex protein LAMTOR3 OS=Homo sapiens OX=9606 GN=LAMTOR3 PE=1 SV=1	High	8	1	1	1	124	13.6	7.34	21	89.8	93.4	90.4	108.6	96.2	105.4	101.9	111.4	102.9
A0A075B6I4	IGLV10-54	Immunoglobulin lambda variable 10-54 OS=Homo sapiens OX=9606 GN=IGLV10-54 PE=3 SV=1	Medium	9	1	1	1	117	12.4	8.03	0	118.7	123.3	131.9	101	115.4	91	73.2	78.5	67.1
P52888	THOP1	Thimet oligopeptidase OS=Homo sapiens OX=9606 GN=THOP1 PE=1 SV=2	High	3	2	2	2	689	78.8	6.05	32	60.6	66.9	66.7	124.8	123.2	114.6	118.4	109.6	115.2
P52732	KIF11	Kinesin-like protein KIF11 OS=Homo sapiens OX=9606 GN=KIF11 PE=1 SV=2	Medium	1	1	3	1	1056	119.1	5.64	0	18.3	19.9	21	161.6	180.7	156.7	161.6	99	81.3
O95084	PRSS23	Serine protease 23 OS=Homo sapiens OX=9606 GN=PRSS23 PE=1 SV=1	High	29	7	10	7	383	43	9.42	234	168.7	153.2	155.7	75.3	75.6	80.6	87.8	45.1	58
O15484	CAPN5	Calpain-5 OS=Homo sapiens OX=9606 GN=CAPN5 PE=1 SV=2	High	4	2	2	2	640	73.1	7.64	50	28.9	37.4	33.7	168.1	153.3	134.6	113.3	98.8	131.9
Q8N335	GPD1L	Glycerol-3-phosphate dehydrogenase 1-like protein OS=Homo sapiens OX=9606 GN=GPD1L PE=1 SV=1	Medium	2	1	1	1	351	38.4	7.02	0	133.5	113.5	119.8	99	83	100.8	93.4	55.9	101.2
O14745	SLC9A3R1	Na(+)/H(+) exchange regulatory cofactor NHE-RF1 OS=Homo sapiens OX=9606 GN=SLC9A3R1 PE=1 SV=4	High	47	13	17	13	358	38.8	5.77	353	25	27.5	29.6	88.4	84.8	89.7	139.8	160.8	254.5
Q5VZK9	CARMIL1	F-actin-uncapping protein LRRC16A OS=Homo sapiens OX=9606 GN=CARMIL1 PE=1 SV=1	High	1	1	1	1	1371	151.5	7.85	15	118.1	110.9	123.9	106.5	90.9	81.5	67.4	85.7	114.9
P20851	C4BPB	C4b-binding protein beta chain OS=Homo sapiens OX=9606 GN=C4BPB PE=1 SV=1	High	47	9	24	9	252	28.3	5.14	496	184.4	175.8	178.3	74.9	71.8	68	57.9	44.5	44.4
P40197	GP5	Platelet glycoprotein V OS=Homo sapiens OX=9606 GN=GP5 PE=1 SV=1	High	24	11	13	11	560	60.9	9.63	313	161.4	159	158.2	87.6	84.6	83	67.3	52.6	46.3
Q9NUQ6	SPATS2L	SPATS2-like protein OS=Homo sapiens OX=9606 GN=SPATS2L PE=1 SV=2	High	13	7	9	7	558	61.7	9.64	116	18.8	21.5	21.7	114.6	105.1	109.4	141.9	209.9	157.2
P00441	SOD1	Superoxide dismutase [Cu-Zn] OS=Homo sapiens OX=9606 GN=SOD1 PE=1 SV=2	High	23	4	5	4	154	15.9	6.13	73	81.7	90.4	90	77.4	78.9	86.6	105	120.9	169
A0A0A0MRZ8	IGKV3D-11	Immunoglobulin kappa variable 3D-11 OS=Homo sapiens OX=9606 GN=IGKV3D-11 PE=3 SV=6	High	32	3	9	2	115	12.6	5.29	120	101.5	104.7	101.2	126.4	132.7	97.6	96.5	76.8	62.6
P49458	SRP9	Signal recognition particle 9 kDa protein OS=Homo sapiens OX=9606 GN=SRP9 PE=1 SV=2	High	55	5	9	5	86	10.1	7.97	159	26.3	36.1	28.7	105.2	98.5	105.5	142.3	223.8	133.6
P00533	EGFR	Epidermal growth factor receptor OS=Homo sapiens OX=9606 GN=EGFR PE=1 SV=2	High	10	11	13	10	1210	134.2	6.68	175	130	132.4	118.8	96.4	104.6	99.4	74.7	71.4	72.3
Q96GQ7	DDX27	Probable ATP-dependent RNA helicase DDX27 OS=Homo sapiens OX=9606 GN=DDX27 PE=1 SV=2	High	15	11	11	11	796	89.8	9.28	244	28.1	30.1	30.4	117.6	112	116.4	137.3	189.1	138.9
P62753	RPS6	40S ribosomal protein S6 OS=Homo sapiens OX=9606 GN=RPS6 PE=1 SV=1	High	35	10	25	10	249	28.7	10.84	572	13.9	15.2	16.5	112	123.1	114.8	199.6	111.6	193.2
Q9UHD9	UBQLN2	Ubiquilin-2 OS=Homo sapiens OX=9606 GN=UBQLN2 PE=1 SV=2	High	3	1	1	1	624	65.7	5.22	26	30.6	29.8	29.1	139.3	147.8	136.9	126	125.4	135.1
P35443	THBS4	Thrombospondin-4 OS=Homo sapiens OX=9606 GN=THBS4 PE=1 SV=2	High	4	3	3	2	961	105.8	4.68	53	77.5	69.5	72.2	134.2	142.8	131	103.1	80.2	89.4
O75533	SF3B1	Splicing factor 3B subunit 1 OS=Homo sapiens OX=9606 GN=SF3B1 PE=1 SV=3	High	13	15	18	15	1304	145.7	7.09	345	29.5	30.2	31.2	113.6	98.4	102.1	179.8	138.5	176.7
P01699	IGLV1-44	Immunoglobulin lambda variable 1-44 OS=Homo sapiens OX=9606 GN=IGLV1-44 PE=1 SV=2	High	38	2	5	1	117	12.2	5.17	131	130	119.9	119.9	124	117.3	77.1	92.2	75.7	43.9
P04430	IGKV1-16	Immunoglobulin kappa variable 1-16 OS=Homo sapiens OX=9606 GN=IGKV1-16 PE=1 SV=2	High	14	1	5	1	117	12.6	8.16	245	131.1	130.4	119	100.6	95.8	81.3	77.8	68.5	95.6
O43324	EEF1E1	Eukaryotic translation elongation factor 1 epsilon-1 OS=Homo sapiens OX=9606 GN=EEF1E1 PE=1 SV=1	High	11	2	2	2	174	19.8	8.54	53	32.9	37.4	37.9	132.5	130.1	109.8	160.9	129.3	129.2
O14737	PDCD5	Programmed cell death protein 5 OS=Homo sapiens OX=9606 GN=PDCD5 PE=1 SV=3	High	16	2	2	2	125	14.3	6.04	29	47	37	41.5	108.8	119.2	88.5	121.6	148.9	187.4
P10124	SRGN	Serglycin OS=Homo sapiens OX=9606 GN=SRGN PE=1 SV=3	High	9	1	1	1	158	17.6	4.96	36	138.5	180.4	161.8	72.7	76.7	66.2	74.1	57.6	72
P30041	PRDX6	Peroxiredoxin-6 OS=Homo sapiens OX=9606 GN=PRDX6 PE=1 SV=3	High	51	11	15	11	224	25	6.38	267	133.5	109.6	122.9	67.3	70.2	70.6	98.7	104.8	122.4
Q8N668	COMMD1	COMM domain-containing protein 1 OS=Homo sapiens OX=9606 GN=COMMD1 PE=1 SV=1	High	8	1	1	1	190	21.2	6.2	0	62.9	69	69.8	135.7	134.9	126.1	108.4	94.3	98.8
Q9UKU9	ANGPTL2	Angiopoietin-related protein 2 OS=Homo sapiens OX=9606 GN=ANGPTL2 PE=1 SV=1	High	2	1	1	1	493	57.1	7.53	35	90.9	83.5	88.3	124.2	101.7	120.1	106.5	94.1	90.7
Q15149	PLEC	Plectin OS=Homo sapiens OX=9606 GN=PLEC PE=1 SV=3	High	9	41	43	39	4684	531.5	5.96	657	107.4	101.8	102.9	106.5	101.9	98	99.3	85.3	97.1
P53004	BLVRA	Biliverdin reductase A OS=Homo sapiens OX=9606 GN=BLVRA PE=1 SV=2	High	8	2	3	2	296	33.4	6.44	114	127.3	116.9	122.7	105	100.2	95.7	89.2	69.9	73.2
Q8WTV0	SCARB1	Scavenger receptor class B member 1 OS=Homo sapiens OX=9606 GN=SCARB1 PE=1 SV=1	High	2	1	1	1	552	60.8	8.24	25	63.2	65.5	58.6	124.4	131.7	132.8	122.1	105.5	96.1
Q6GTS8	PM20D1	N-fatty-acyl-amino acid synthase/hydrolase PM20D1 OS=Homo sapiens OX=9606 GN=PM20D1 PE=2 SV=3	Medium	2	1	1	1	502	55.7	6.67	16
A2RUS2	DENND3	DENN domain-containing protein 3 OS=Homo sapiens OX=9606 GN=DENND3 PE=1 SV=2	High	4	5	6	5	1198	135.8	7.06	57	114.8	103.7	105.6	110	97	111.4	109	68.7	79.7
P51608	MECP2	Methyl-CpG-binding protein 2 OS=Homo sapiens OX=9606 GN=MECP2 PE=1 SV=1	High	5	2	2	2	486	52.4	9.95	0	41.7	48.8	46.1	122.1	115.3	138.3	156	121.6	110.1
P02452	COL1A1	Collagen alpha-1(I) chain OS=Homo sapiens OX=9606 GN=COL1A1 PE=1 SV=5	High	14	20	35	20	1464	138.9	5.8	750	97.8	239.9	152.5	80	87.2	77.7	63.2	51.9	49.9
P12111	COL6A3	Collagen alpha-3(VI) chain OS=Homo sapiens OX=9606 GN=COL6A3 PE=1 SV=5	High	44	120	217	120	3177	343.5	6.68	5353	138	160.7	156.4	85.1	91.9	87.8	65.4	58.7	56
Q9UPT5	EXOC7	Exocyst complex component 7 OS=Homo sapiens OX=9606 GN=EXOC7 PE=1 SV=3	High	4	2	2	2	735	83.3	6.79	33	84.2	81	88.1	138.1	117.7	111.1	103.6	87	89.1
Q8WZ42	TTN	Titin OS=Homo sapiens OX=9606 GN=TTN PE=1 SV=4	Medium	0	1	1	1	34350	3813.7	6.35	0	132.8	163.7	153.3	110.2	92.4	76.5	65.6	54.9	50.5
Q9Y2V2	CARHSP1	Calcium-regulated heat-stable protein 1 OS=Homo sapiens OX=9606 GN=CARHSP1 PE=1 SV=2	Medium	7	1	1	1	147	15.9	8.21	0
P11226	MBL2	Mannose-binding protein C OS=Homo sapiens OX=9606 GN=MBL2 PE=1 SV=2	High	35	7	8	7	248	26.1	5.49	203	150	187.6	151.5	78	86.8	73.1	58.8	65.3	48.9
Q9H6Q3	SLA2	Src-like-adapter 2 OS=Homo sapiens OX=9606 GN=SLA2 PE=1 SV=3	High	10	2	2	2	261	28.6	5.35	31	130.4	104.7	117	115.1	115.6	122.7	66.8	60.7	67
Q9H2J4	PDCL3	Phosducin-like protein 3 OS=Homo sapiens OX=9606 GN=PDCL3 PE=1 SV=1	High	8	2	2	2	239	27.6	4.84	43	56.2	58.1	54.4	73.2	95.4	84.8	112.4	230.5	135.1
Q9UKD2	MRTO4	mRNA turnover protein 4 homolog OS=Homo sapiens OX=9606 GN=MRTO4 PE=1 SV=2	High	32	7	7	7	239	27.5	8.29	110	33.5	37.9	46.6	102.2	83.9	95.3	143.3	193.8	163.4
P01817	IGHV2-5	Immunoglobulin heavy variable 2-5 OS=Homo sapiens OX=9606 GN=IGHV2-5 PE=1 SV=2	High	19	1	1	1	119	13.2	8.29	79	108.1	106.7	105.4	122.5	152	98.4	77.7	62.9	66.2
Q9Y6W5	WASF2	Wiskott-Aldrich syndrome protein family member 2 OS=Homo sapiens OX=9606 GN=WASF2 PE=1 SV=3	High	10	5	6	5	498	54.3	5.53	98	126.5	112	118.9	90.3	93.3	86.9	82.8	92.2	97
Q01970	PLCB3	1-phosphatidylinositol 4,5-bisphosphate phosphodiesterase beta-3 OS=Homo sapiens OX=9606 GN=PLCB3 PE=1 SV=2	High	2	2	2	2	1234	138.7	5.9	75	55.1	53.4	50.8	124.5	136.1	101.5	115.8	128.5	134.4
Q92688	ANP32B	Acidic leucine-rich nuclear phosphoprotein 32 family member B OS=Homo sapiens OX=9606 GN=ANP32B PE=1 SV=1	High	6	1	1	1	251	28.8	4.06	19	55.1	49.6	72.9	161.6	137.4	112.7	99.5	95.1	116.2
P05204	HMGN2	Non-histone chromosomal protein HMG-17 OS=Homo sapiens OX=9606 GN=HMGN2 PE=1 SV=3	High	22	2	2	2	90	9.4	9.99	44	14.9	18.5	13.8	127	137.5	147.6	83.6	258.2	98.8
Q96SJ8	TSPAN18	Tetraspanin-18 OS=Homo sapiens OX=9606 GN=TSPAN18 PE=2 SV=1	High	6	1	1	1	248	27.7	4.96	35	84.2	61.6	70.6	138.5	137.6	130.9	105.8	73.8	97.1
Q9Y450	HBS1L	HBS1-like protein OS=Homo sapiens OX=9606 GN=HBS1L PE=1 SV=1	High	3	1	1	1	684	75.4	6.61	19	101.1	113.8	101	110.6	117.5	91.8	111.9	85.5	66.7
P43250	GRK6	G protein-coupled receptor kinase 6 OS=Homo sapiens OX=9606 GN=GRK6 PE=1 SV=2	High	7	4	5	4	576	65.9	8	97	144.5	136	132.6	91.6	87.2	79.9	85.8	67.5	75
Q6PCB0	VWA1	von Willebrand factor A domain-containing protein 1 OS=Homo sapiens OX=9606 GN=VWA1 PE=1 SV=1	Medium	2	1	1	1	445	46.8	7.68	0	14.4	15.1	14.4	137.6	140.8	157.4	119.1	183.4	117.7
Q16637	SMN1	Survival motor neuron protein OS=Homo sapiens OX=9606 GN=SMN1 PE=1 SV=1	High	6	1	1	1	294	31.8	6.55	16	50.8	45.2	58.9	121.9	97.4	96.7	128.2	167.1	133.8
O14773	TPP1	Tripeptidyl-peptidase 1 OS=Homo sapiens OX=9606 GN=TPP1 PE=1 SV=2	High	8	3	3	3	563	61.2	6.48	81	70	77.6	75.3	124.7	114.5	132.2	108.3	94.4	103.1
P27635	RPL10	60S ribosomal protein L10 OS=Homo sapiens OX=9606 GN=RPL10 PE=1 SV=4	High	47	10	25	10	214	24.6	10.08	717	37.3	41.7	46	120.7	116.9	116.4	195.5	74.5	151
Q8TDN6	BRIX1	Ribosome biogenesis protein BRX1 homolog OS=Homo sapiens OX=9606 GN=BRIX1 PE=1 SV=2	High	17	8	10	8	353	41.4	9.92	131	28.6	29.2	31.9	99.6	96.7	94	167.4	198.2	154.4
Q14314	FGL2	Fibroleukin OS=Homo sapiens OX=9606 GN=FGL2 PE=1 SV=1	Medium	2	1	1	1	439	50.2	7.39	20
Q9Y639	NPTN	Neuroplastin OS=Homo sapiens OX=9606 GN=NPTN PE=1 SV=2	High	9	3	3	3	398	44.4	7.99	43	169.8	154.9	151.6	52.3	50.6	50.3	66.2	88.3	115.9
Q9H0W9	C11orf54	Ester hydrolase C11orf54 OS=Homo sapiens OX=9606 GN=C11orf54 PE=1 SV=1	High	4	1	1	1	315	35.1	6.7	24	81.9	86.2	75.2	113.9	125.3	127.6	98.1	88.3	103.5
Q7L591	DOK3	Docking protein 3 OS=Homo sapiens OX=9606 GN=DOK3 PE=1 SV=2	High	6	3	5	3	496	53.3	7.77	91	128.1	120.7	121.1	110.2	102	89.3	85.8	80.2	62.7
P61163	ACTR1A	Alpha-centractin OS=Homo sapiens OX=9606 GN=ACTR1A PE=1 SV=1	High	22	6	9	6	376	42.6	6.64	271	103.2	95.7	99.3	101.2	105.7	98.8	103.1	94.7	98.3
O75351	VPS4B	Vacuolar protein sorting-associated protein 4B OS=Homo sapiens OX=9606 GN=VPS4B PE=1 SV=2	High	13	6	7	4	444	49.3	7.23	61	105.1	106.5	107.7	95.5	103.5	96.2	99.2	83.9	102.4
Q14697	GANAB	Neutral alpha-glucosidase AB OS=Homo sapiens OX=9606 GN=GANAB PE=1 SV=3	High	30	25	33	25	944	106.8	6.14	478	139.9	127.8	132.9	97	92.4	92.2	75.8	69.1	72.8
Q9H8W4	PLEKHF2	Pleckstrin homology domain-containing family F member 2 OS=Homo sapiens OX=9606 GN=PLEKHF2 PE=1 SV=1	Medium	4	1	1	1	249	27.8	8.21	42	122.5	164.1	143.9	95.3	60.5	79.6	81.9	81.6	70.5
Q9Y696	CLIC4	Chloride intracellular channel protein 4 OS=Homo sapiens OX=9606 GN=CLIC4 PE=1 SV=4	High	50	9	11	9	253	28.8	5.59	243	62.9	59.9	57.7	83.6	69.3	71.5	103.9	136.2	255.2
B5ME19	EIF3CL	Eukaryotic translation initiation factor 3 subunit C-like protein OS=Homo sapiens OX=9606 GN=EIF3CL PE=1 SV=1	High	14	14	14	14	914	105.4	5.64	207	57.3	55	60.7	109.2	109.5	98.3	118.6	153.7	137.8
Q9BUP3	HTATIP2	Oxidoreductase HTATIP2 OS=Homo sapiens OX=9606 GN=HTATIP2 PE=1 SV=2	Medium	3	1	1	1	242	27	8.38	0	185.6	164.3	187.7	73.3	44.5	78.3	45.4	45.9	75
P02671	FGA	Fibrinogen alpha chain OS=Homo sapiens OX=9606 GN=FGA PE=1 SV=2	High	32	25	64	25	866	94.9	6.01	1259	172	159.1	163.8	78	80.9	81.2	63.2	53	48.9
O15357	INPPL1	Phosphatidylinositol 3,4,5-trisphosphate 5-phosphatase 2 OS=Homo sapiens OX=9606 GN=INPPL1 PE=1 SV=2	High	1	2	2	2	1258	138.5	6.54	36	132.1	120.8	127.8	134.7	88.1	94.9	63.5	64.8	73.4
Q03181	PPARD	Peroxisome proliferator-activated receptor delta OS=Homo sapiens OX=9606 GN=PPARD PE=1 SV=1	High	2	1	4	1	441	49.9	7.59	70	7.1	7.5	8.1	171.4	181.1	198.3	157.2	76.8	92.6
P21266	GSTM3	Glutathione S-transferase Mu 3 OS=Homo sapiens OX=9606 GN=GSTM3 PE=1 SV=3	High	11	2	2	2	225	26.5	5.54	95	139.5	126.3	131.4	133.6	86.7	95.1	67.1	64	56.3
P28066	PSMA5	Proteasome subunit alpha type-5 OS=Homo sapiens OX=9606 GN=PSMA5 PE=1 SV=3	High	38	7	11	7	241	26.4	4.79	287	58.9	53.6	56.6	115	112.4	123.8	111.4	149.2	119.3
O14657	TOR1B	Torsin-1B OS=Homo sapiens OX=9606 GN=TOR1B PE=1 SV=2	High	4	1	1	1	336	38	8.54	36
Q9H8M5	CNNM2	Metal transporter CNNM2 OS=Homo sapiens OX=9606 GN=CNNM2 PE=1 SV=2	Medium	1	1	2	1	875	96.6	6.38	29	143.6	131	146.5	89.2	98.1	100.1	73.5	55.4	62.7
Q96MG7	NSMCE3	Non-structural maintenance of chromosomes element 3 homolog OS=Homo sapiens OX=9606 GN=NSMCE3 PE=1 SV=1	Medium	4	1	1	1	304	34.3	9.28	0
Q14191	WRN	Werner syndrome ATP-dependent helicase OS=Homo sapiens OX=9606 GN=WRN PE=1 SV=2	Low	1	1	1	1	1432	162.4	6.34	0	158.1	179.7	160.9	74.1	95.2	66.3	67.4	56.1	42.2
Q9NWU2	GID8	Glucose-induced degradation protein 8 homolog OS=Homo sapiens OX=9606 GN=GID8 PE=1 SV=1	High	9	1	1	1	228	26.7	4.97	52	72.3	62.5	66.7	133.2	132.6	122.6	92.5	102.4	115.3
P51812	RPS6KA3	Ribosomal protein S6 kinase alpha-3 OS=Homo sapiens OX=9606 GN=RPS6KA3 PE=1 SV=1	High	4	3	3	3	740	83.7	6.89	67	84.9	82.1	87.6	120	133.8	119.6	99.3	84.7	88
Q8TCD5	NT5C	5'(3')-deoxyribonucleotidase, cytosolic type OS=Homo sapiens OX=9606 GN=NT5C PE=1 SV=2	Medium	6	1	1	1	201	23.4	6.64	0	92.3	88.4	96.1	142.1	147	106.2	90.8	68.8	68.5
P18827	SDC1	Syndecan-1 OS=Homo sapiens OX=9606 GN=SDC1 PE=1 SV=3	High	5	1	2	1	310	32.4	4.63	46	102.2	99.1	106	123.2	117.5	147.2	75.4	57.3	72
P11234	RALB	Ras-related protein Ral-B OS=Homo sapiens OX=9606 GN=RALB PE=1 SV=1	High	32	5	7	2	206	23.4	6.62	130	163.3	152.4	142.1	83.6	76.1	92.6	63.8	55.7	70.3
P22102	GART	Trifunctional purine biosynthetic protein adenosine-3 OS=Homo sapiens OX=9606 GN=GART PE=1 SV=1	High	16	16	16	16	1010	107.7	6.7	242	55.8	53.8	55.8	108.4	107.2	104.8	134	122.5	157.8
O00187	MASP2	Mannan-binding lectin serine protease 2 OS=Homo sapiens OX=9606 GN=MASP2 PE=1 SV=4	High	8	4	4	4	686	75.7	5.63	142	101.6	100.4	101	131.6	125.3	127.5	80.9	68.7	63
Q9Y6M4	CSNK1G3	Casein kinase I isoform gamma-3 OS=Homo sapiens OX=9606 GN=CSNK1G3 PE=1 SV=2	Medium	2	1	1	1	447	51.4	9.22	21	97.2	102.3	103.5	86.7	81.3	91.6	109.1	96.2	132
Q9Y315	DERA	Deoxyribose-phosphate aldolase OS=Homo sapiens OX=9606 GN=DERA PE=1 SV=2	High	16	4	4	4	318	35.2	8.94	80	98.4	94.5	103	117.6	115.9	85.6	101.1	95.1	88.8
Q76M96	CCDC80	Coiled-coil domain-containing protein 80 OS=Homo sapiens OX=9606 GN=CCDC80 PE=1 SV=1	High	11	10	10	10	950	108.1	9.72	235	140.7	127.8	134.2	97.1	103.3	102.4	71.1	59.7	63.8
P62136	PPP1CA	Serine/threonine-protein phosphatase PP1-alpha catalytic subunit OS=Homo sapiens OX=9606 GN=PPP1CA PE=1 SV=1	High	34	9	12	2	330	37.5	6.33	278	102.2	96.3	93.4	105.1	124.4	123.9	84.5	82.9	87.3
Q9GZS3	WDR61	WD repeat-containing protein 61 OS=Homo sapiens OX=9606 GN=WDR61 PE=1 SV=1	High	5	1	1	1	305	33.6	5.47	40	96.7	84.2	89.7	101	111.8	91.2	114.9	118.4	91.9
Q9UHB9	SRP68	Signal recognition particle subunit SRP68 OS=Homo sapiens OX=9606 GN=SRP68 PE=1 SV=2	High	9	4	4	4	627	70.7	8.56	95	78.3	76.8	74.3	112	109.5	121.9	108.2	112.5	106.6
P62841	RPS15	40S ribosomal protein S15 OS=Homo sapiens OX=9606 GN=RPS15 PE=1 SV=2	High	22	3	6	3	145	17	10.39	42	17.4	18.7	19.4	84.8	84.9	78.1	229.6	161.9	205.2
P54709	ATP1B3	Sodium/potassium-transporting ATPase subunit beta-3 OS=Homo sapiens OX=9606 GN=ATP1B3 PE=1 SV=1	High	20	6	7	6	279	31.5	8.35	113	77.6	77.5	75.5	86	68.9	78.9	107.4	128.8	199.3
Q5SYB0	FRMPD1	FERM and PDZ domain-containing protein 1 OS=Homo sapiens OX=9606 GN=FRMPD1 PE=1 SV=1	Medium	0	1	1	1	1578	173.3	5.25	36
P17655	CAPN2	Calpain-2 catalytic subunit OS=Homo sapiens OX=9606 GN=CAPN2 PE=1 SV=6	High	1	1	1	1	700	79.9	4.98	29	113.4	100.7	98.9	130.7	127.1	92	90.8	73.4	73
Q01650	SLC7A5	Large neutral amino acids transporter small subunit 1 OS=Homo sapiens OX=9606 GN=SLC7A5 PE=1 SV=2	High	7	4	5	4	507	55	7.72	60	40.9	39	38.5	126.5	117.5	93.2	139.7	104.4	200.5
Q9Y678	COPG1	Coatomer subunit gamma-1 OS=Homo sapiens OX=9606 GN=COPG1 PE=1 SV=1	High	7	5	5	4	874	97.7	5.47	84	94.2	82.7	86.2	123	110.5	110.9	101.6	87.8	103.2
O14950	MYL12B	Myosin regulatory light chain 12B OS=Homo sapiens OX=9606 GN=MYL12B PE=1 SV=2	High	60	8	14	3	172	19.8	4.84	303	42.3	39.2	41.3	98.7	95.6	103.7	126.1	192.2	160.9
O75190	DNAJB6	DnaJ homolog subfamily B member 6 OS=Homo sapiens OX=9606 GN=DNAJB6 PE=1 SV=2	High	6	2	2	2	326	36.1	9.16	53	70.2	70.4	67.4	119.5	117.3	124.2	128.2	100.5	102.3
A0A0B4J1X5	IGHV3-74	Immunoglobulin heavy variable 3-74 OS=Homo sapiens OX=9606 GN=IGHV3-74 PE=3 SV=1	High	38	4	16	2	117	12.8	8.66	261	124.8	127.2	121.3	190.2	72.7	70	81.7	74.1	38.1
P68871	HBB	Hemoglobin subunit beta OS=Homo sapiens OX=9606 GN=HBB PE=1 SV=2	High	83	11	27	5	147	16	7.28	914	180.5	205.4	200.5	61.8	62.2	61.3	47.6	41.3	39.4
P61769	B2M	Beta-2-microglobulin OS=Homo sapiens OX=9606 GN=B2M PE=1 SV=1	High	23	3	4	3	119	13.7	6.52	80	149.3	156.8	149.4	58.9	76.5	70.7	95.8	53.7	88.9
Q15059	BRD3	Bromodomain-containing protein 3 OS=Homo sapiens OX=9606 GN=BRD3 PE=1 SV=1	Medium	2	1	1	1	726	79.5	9.36	13	32	41.5	37.7	112.3	119.1	130.7	93.2	200.3	133
P62829	RPL23	60S ribosomal protein L23 OS=Homo sapiens OX=9606 GN=RPL23 PE=1 SV=1	High	69	9	15	9	140	14.9	10.51	448	18.6	17.6	17.6	142.6	137.7	133.6	147.3	124.8	160.2
Q9UKS6	PACSIN3	Protein kinase C and casein kinase substrate in neurons protein 3 OS=Homo sapiens OX=9606 GN=PACSIN3 PE=1 SV=2	High	5	2	2	2	424	48.5	6.18	25
Q96S97	MYADM	Myeloid-associated differentiation marker OS=Homo sapiens OX=9606 GN=MYADM PE=1 SV=2	High	19	4	4	4	322	35.3	8.15	116	101.6	112.6	80.7	130	111.4	106.9	94.7	82.1	80.1
Q99985	SEMA3C	Semaphorin-3C OS=Homo sapiens OX=9606 GN=SEMA3C PE=2 SV=2	High	7	5	6	5	751	85.2	8.69	97	103.2	108.1	98.4	122.9	124.1	115.2	88.9	69.5	69.7
Q15024	EXOSC7	Exosome complex component RRP42 OS=Homo sapiens OX=9606 GN=EXOSC7 PE=1 SV=3	High	13	4	4	4	291	31.8	5.19	49	32.5	34.2	35.9	130.4	102.9	107	120.5	191.6	145.1
O43493	TGOLN2	Trans-Golgi network integral membrane protein 2 OS=Homo sapiens OX=9606 GN=TGOLN2 PE=1 SV=4	High	5	2	2	2	437	45.9	5.63	23	67.2	71.9	68	82	97.7	107.5	128.4	165.9	111.4
Q9Y3I0	RTCB	RNA-splicing ligase RtcB homolog OS=Homo sapiens OX=9606 GN=RTCB PE=1 SV=1	High	24	9	11	9	505	55.2	7.23	323	60.6	59.5	62	109.4	107	103.4	135.4	137	125.6
P07711	CTSL	Cathepsin L1 OS=Homo sapiens OX=9606 GN=CTSL PE=1 SV=2	High	4	1	1	1	333	37.5	5.45	0	54.2	52.8	53.2	149.8	149.8	157	109.8	81.6	91.8
Q9P2J5	LARS	Leucine--tRNA ligase, cytoplasmic OS=Homo sapiens OX=9606 GN=LARS PE=1 SV=2	High	8	9	10	9	1176	134.4	7.3	197	47.1	46	47	134.1	114.1	110.8	143.4	119.5	138.1
O00232	PSMD12	26S proteasome non-ATPase regulatory subunit 12 OS=Homo sapiens OX=9606 GN=PSMD12 PE=1 SV=3	High	26	10	11	10	456	52.9	7.65	178	59.5	56.2	57	111.4	117.4	119.9	114.6	142.6	121.3
O75608	LYPLA1	Acyl-protein thioesterase 1 OS=Homo sapiens OX=9606 GN=LYPLA1 PE=1 SV=1	High	10	2	3	2	230	24.7	6.77	73	80.6	73.4	79.3	143.5	141.6	98.6	96.4	96.4	90.1
P49321	NASP	Nuclear autoantigenic sperm protein OS=Homo sapiens OX=9606 GN=NASP PE=1 SV=2	High	19	12	14	12	788	85.2	4.3	223	14.5	15.3	15.4	96.5	101	107.1	140.2	201.9	208.2
P62330	ARF6	ADP-ribosylation factor 6 OS=Homo sapiens OX=9606 GN=ARF6 PE=1 SV=2	High	13	2	2	2	175	20.1	8.95	77	113.1	92.9	92.7	92.2	94	59.5	100.3	95.8	159.5
P23258	TUBG1	Tubulin gamma-1 chain OS=Homo sapiens OX=9606 GN=TUBG1 PE=1 SV=2	High	4	2	2	2	451	51.1	6.14	36	59.4	55.9	54.6	139	138.3	122.6	108.8	103.5	117.9
Q9Y295	DRG1	Developmentally-regulated GTP-binding protein 1 OS=Homo sapiens OX=9606 GN=DRG1 PE=1 SV=1	Medium	4	1	1	1	367	40.5	8.9	14	49.5	53.4	46.5	100.9	100.7	98.9	161.3	134.8	154
Q14677	CLINT1	Clathrin interactor 1 OS=Homo sapiens OX=9606 GN=CLINT1 PE=1 SV=1	High	3	2	2	2	625	68.2	6.42	25	114.2	101.1	111.9	79.6	83.4	92.5	117.4	97.5	102.4
P07237	P4HB	Protein disulfide-isomerase OS=Homo sapiens OX=9606 GN=P4HB PE=1 SV=3	High	27	14	17	14	508	57.1	4.87	288	117.9	114	118.3	99.5	91.9	90.9	77.6	104.6	85.4
P05090	APOD	Apolipoprotein D OS=Homo sapiens OX=9606 GN=APOD PE=1 SV=1	High	30	6	25	6	189	21.3	5.15	585	136.4	179	171.3	86.2	86.6	76.1	65.1	49.9	49.4
P14550	AKR1A1	Aldo-keto reductase family 1 member A1 OS=Homo sapiens OX=9606 GN=AKR1A1 PE=1 SV=3	High	6	2	2	2	325	36.6	6.79	53	81.8	83.3	79	96.4	101.7	97.5	94.2	109.6	156.5
Q15113	PCOLCE	Procollagen C-endopeptidase enhancer 1 OS=Homo sapiens OX=9606 GN=PCOLCE PE=1 SV=2	High	23	8	11	8	449	47.9	7.43	170	34.7	112.2	58.4	151.7	146.7	85.1	116.8	89.9	104.4
O00560	SDCBP	Syntenin-1 OS=Homo sapiens OX=9606 GN=SDCBP PE=1 SV=1	High	39	6	6	6	298	32.4	7.53	255	75.3	79.9	65.6	103	111.6	101.7	120.8	101.8	140.4
O75475	PSIP1	PC4 and SFRS1-interacting protein OS=Homo sapiens OX=9606 GN=PSIP1 PE=1 SV=1	High	20	9	10	9	530	60.1	9.13	194	18.3	18.6	18.5	113.2	107.7	126.8	129.9	219	148.1
Q9Y3C1	NOP16	Nucleolar protein 16 OS=Homo sapiens OX=9606 GN=NOP16 PE=1 SV=2	High	26	5	5	5	178	21.2	9.94	132	21	25.4	23.7	120.7	112.8	106.2	168.9	177.8	143.5
Q5JSP0	FGD3	FYVE, RhoGEF and PH domain-containing protein 3 OS=Homo sapiens OX=9606 GN=FGD3 PE=1 SV=1	High	2	1	1	1	725	79.4	6.15	31	115.6	111.8	112.9	96.5	103.8	120.4	109.6	63.9	65.4
Q9UHV9	PFDN2	Prefoldin subunit 2 OS=Homo sapiens OX=9606 GN=PFDN2 PE=1 SV=1	High	17	2	3	2	154	16.6	6.58	63	54.5	52.4	59.4	120.7	115.3	122.1	116.8	131.9	126.9
P54920	NAPA	Alpha-soluble NSF attachment protein OS=Homo sapiens OX=9606 GN=NAPA PE=1 SV=3	High	39	8	9	8	295	33.2	5.36	308	106.2	99.2	99.6	109.4	101.7	98.4	92.2	92.7	100.7
P49902	NT5C2	Cytosolic purine 5'-nucleotidase OS=Homo sapiens OX=9606 GN=NT5C2 PE=1 SV=1	High	2	1	1	1	561	64.9	6.14	16	74.2	82.1	78	125.2	107.4	110	122.1	95.8	105.2
P23921	RRM1	Ribonucleoside-diphosphate reductase large subunit OS=Homo sapiens OX=9606 GN=RRM1 PE=1 SV=1	High	3	3	3	3	792	90	7.15	33	28.5	31.2	30.8	141.7	141.9	147	127.1	117.3	134.7
P05771	PRKCB	Protein kinase C beta type OS=Homo sapiens OX=9606 GN=PRKCB PE=1 SV=4	High	28	17	19	13	671	76.8	7.01	375	145.6	133.9	135.3	91.7	92.6	100.6	77.2	62.1	61
Q8NCH0	CHST14	Carbohydrate sulfotransferase 14 OS=Homo sapiens OX=9606 GN=CHST14 PE=1 SV=2	High	6	2	2	2	376	43	9.48	42	111.2	105	111	96.1	103.1	87.8	92.9	107.1	85.9
P55268	LAMB2	Laminin subunit beta-2 OS=Homo sapiens OX=9606 GN=LAMB2 PE=1 SV=2	High	17	27	33	27	1798	195.9	6.52	548	37.1	40.9	41.4	152.4	138.8	148.5	145.7	79.7	115.4
Q9H6F5	CCDC86	Coiled-coil domain-containing protein 86 OS=Homo sapiens OX=9606 GN=CCDC86 PE=1 SV=1	High	5	2	4	2	360	40.2	10.33	27	21.2	23.5	26.4	111.7	110.8	123.4	135.6	229.4	118
Q8WTT2	NOC3L	Nucleolar complex protein 3 homolog OS=Homo sapiens OX=9606 GN=NOC3L PE=1 SV=1	High	3	3	3	3	800	92.5	9.17	32	21.1	21.4	21.7	134.1	127.1	128.5	120.7	185.5	139.9
Q9H8H0	NOL11	Nucleolar protein 11 OS=Homo sapiens OX=9606 GN=NOL11 PE=1 SV=1	High	6	4	4	4	719	81.1	6.07	40	34.6	47.7	39.7	110.6	100.2	117	126	197.9	126.3
Q3ZCW2	LGALSL	Galectin-related protein OS=Homo sapiens OX=9606 GN=LGALSL PE=1 SV=2	High	37	6	9	6	172	19	5.35	206	130.4	124.2	129.1	82.3	89.6	84.6	100.9	68.9	90
Q9UNW9	NOVA2	RNA-binding protein Nova-2 OS=Homo sapiens OX=9606 GN=NOVA2 PE=1 SV=1	Low	2	1	1	1	492	49	8.16	0	30.4	39.7	33.7	93.7	96.4	125.2	114.5	186.9	179.4
O60488	ACSL4	Long-chain-fatty-acid--CoA ligase 4 OS=Homo sapiens OX=9606 GN=ACSL4 PE=1 SV=2	High	13	8	9	8	711	79.1	8.38	163	73.5	70	71	135.7	119.1	123.6	107.8	93.4	105.9
Q13523	PRPF4B	Serine/threonine-protein kinase PRP4 homolog OS=Homo sapiens OX=9606 GN=PRPF4B PE=1 SV=3	High	3	3	3	3	1007	116.9	10.26	41	22.3	21.2	23.7	110.8	127.3	141.2	146.3	167.4	139.7
Q96G21	IMP4	U3 small nucleolar ribonucleoprotein protein IMP4 OS=Homo sapiens OX=9606 GN=IMP4 PE=1 SV=1	Medium	5	1	1	1	291	33.7	9.47	0	45.6	46.3	52.7	126.8	163.7	111.6	111.2	171.3	70.9
P00750	PLAT	Tissue-type plasminogen activator OS=Homo sapiens OX=9606 GN=PLAT PE=1 SV=1	High	6	3	3	3	562	62.9	7.8	84	118.9	119	119.1	107.1	109	104.5	77.2	68.8	76.4
Q9NZR1	TMOD2	Tropomodulin-2 OS=Homo sapiens OX=9606 GN=TMOD2 PE=1 SV=1	High	5	2	2	1	351	39.6	5.27	43	43.4	39	42.3	139.1	148.2	147.3	138.8	89.3	112.7
P54760	EPHB4	Ephrin type-B receptor 4 OS=Homo sapiens OX=9606 GN=EPHB4 PE=1 SV=2	High	6	5	5	3	987	108.2	6.9	55	46.9	46.4	48.4	105	94.6	115	175.5	111.3	156.9
O14775	GNB5	Guanine nucleotide-binding protein subunit beta-5 OS=Homo sapiens OX=9606 GN=GNB5 PE=1 SV=2	High	2	1	1	1	395	43.5	6.46	33	105.4	99.1	116.1	97.3	109.9	101.7	102.3	74.2	94
Q96RI0	F2RL3	Proteinase-activated receptor 4 OS=Homo sapiens OX=9606 GN=F2RL3 PE=1 SV=3	High	5	2	2	2	385	41.1	8.92	61	184.4	180.9	169	73.1	57.6	72.4	52	55.2	55.4
Q9H7N4	SCAF1	Splicing factor, arginine/serine-rich 19 OS=Homo sapiens OX=9606 GN=SCAF1 PE=1 SV=3	Medium	2	2	2	2	1312	139.2	9.25	22	28.5	29.6	28.5	113.2	97.6	120.2	155.4	188.8	138.3
Q9UBX5	FBLN5	Fibulin-5 OS=Homo sapiens OX=9606 GN=FBLN5 PE=1 SV=1	Medium	2	1	1	1	448	50.1	4.73	19	70.7	70.4	78.5	137.6	122.9	106.4	119.2	113.5	81
Q01995	TAGLN	Transgelin OS=Homo sapiens OX=9606 GN=TAGLN PE=1 SV=4	High	38	7	7	7	201	22.6	8.84	126	85.3	85.2	83.3	86.6	76.4	85.9	116.9	124.5	156
O15067	PFAS	Phosphoribosylformylglycinamidine synthase OS=Homo sapiens OX=9606 GN=PFAS PE=1 SV=4	High	5	7	7	7	1338	144.6	5.76	132	39.5	38.9	43	107.7	99.6	90.7	138.2	165.1	177.5
Q8TDD1	DDX54	ATP-dependent RNA helicase DDX54 OS=Homo sapiens OX=9606 GN=DDX54 PE=1 SV=2	High	2	2	2	2	881	98.5	10.02	37	29.9	41.7	40.6	125.7	120.9	108.1	168.9	143.7	120.5
Q9Y217	MTMR6	Myotubularin-related protein 6 OS=Homo sapiens OX=9606 GN=MTMR6 PE=1 SV=3	Medium	1	1	1	1	621	71.9	7.66	33
Q8NC51	SERBP1	Plasminogen activator inhibitor 1 RNA-binding protein OS=Homo sapiens OX=9606 GN=SERBP1 PE=1 SV=2	High	19	7	9	7	408	44.9	8.65	79	38.4	38.5	39.4	114.2	106	105.1	111.1	221.7	125.5
Q9Y3B8	REXO2	Oligoribonuclease, mitochondrial OS=Homo sapiens OX=9606 GN=REXO2 PE=1 SV=3	High	4	1	1	1	237	26.8	6.87	47
Q15599	SLC9A3R2	Na(+)/H(+) exchange regulatory cofactor NHE-RF2 OS=Homo sapiens OX=9606 GN=SLC9A3R2 PE=1 SV=2	High	6	2	2	2	337	37.4	7.93	65	26.9	27.6	28.2	126.9	126.4	117.5	122.8	130.3	193.4
Q9UBI6	GNG12	Guanine nucleotide-binding protein G(I)/G(S)/G(O) subunit gamma-12 OS=Homo sapiens OX=9606 GN=GNG12 PE=1 SV=3	High	57	3	4	3	72	8	8.97	125	121.5	120.7	114.7	85.1	77.2	92.8	81.4	98.5	108.1
Q14204	DYNC1H1	Cytoplasmic dynein 1 heavy chain 1 OS=Homo sapiens OX=9606 GN=DYNC1H1 PE=1 SV=5	High	8	35	37	35	4646	532.1	6.4	600	74	67.5	71.5	107.5	105.6	100.3	118.1	113.5	142
Q86XX4	FRAS1	Extracellular matrix protein FRAS1 OS=Homo sapiens OX=9606 GN=FRAS1 PE=1 SV=2	High	6	21	23	21	4008	442.9	5.57	339	32.1	36.8	36.9	141	127.6	140.5	153.5	81.1	150.6
P30044	PRDX5	Peroxiredoxin-5, mitochondrial OS=Homo sapiens OX=9606 GN=PRDX5 PE=1 SV=4	High	15	3	3	3	214	22.1	8.7	78	125	107.5	116.5	85.3	87.3	80.2	90.2	98.4	109.5
P13497	BMP1	Bone morphogenetic protein 1 OS=Homo sapiens OX=9606 GN=BMP1 PE=1 SV=2	High	6	6	7	6	986	111.2	6.9	79	106.9	105.7	110.7	126.8	134.4	112.1	83.8	60.4	59.2
Q9NZP8	C1RL	Complement C1r subcomponent-like protein OS=Homo sapiens OX=9606 GN=C1RL PE=1 SV=2	High	12	5	8	3	487	53.5	7.2	161	138.5	138.2	133.6	85.4	99.6	88.3	86.1	61.2	69.2
P05543	SERPINA7	Thyroxine-binding globulin OS=Homo sapiens OX=9606 GN=SERPINA7 PE=1 SV=2	High	30	11	14	11	415	46.3	6.3	308	170.7	176.3	173.8	74.6	75.2	69.6	56.9	44.7	58.3
P40926	MDH2	Malate dehydrogenase, mitochondrial OS=Homo sapiens OX=9606 GN=MDH2 PE=1 SV=3	High	11	2	2	2	338	35.5	8.68	59	14.2	13.8	13.5	222.1	121.8	180.1	113.7	109.8	111
Q13045	FLII	Protein flightless-1 homolog OS=Homo sapiens OX=9606 GN=FLII PE=1 SV=2	High	16	17	20	17	1269	144.7	6.05	475	100.5	93.9	98.1	110.9	112	118.7	91.3	90.9	83.6
Q9ULU4	ZMYND8	Protein kinase C-binding protein 1 OS=Homo sapiens OX=9606 GN=ZMYND8 PE=1 SV=2	High	2	1	1	1	1186	131.6	7.2	18	47.6	47.5	53.9	155.5	128.6	127.6	117.6	118.6	103.2
P57721	PCBP3	Poly(rC)-binding protein 3 OS=Homo sapiens OX=9606 GN=PCBP3 PE=2 SV=2	High	14	5	6	1	371	39.4	8.07	149	83.3	84.4	85.5	129.1	101.7	111.3	98.7	97.9	108.1
P01780	IGHV3-7	Immunoglobulin heavy variable 3-7 OS=Homo sapiens OX=9606 GN=IGHV3-7 PE=1 SV=2	High	32	4	30	2	117	12.9	6.57	411	143.4	142.2	136.1	98.5	101.4	98.6	68.2	57.8	53.7
Q9BUQ8	DDX23	Probable ATP-dependent RNA helicase DDX23 OS=Homo sapiens OX=9606 GN=DDX23 PE=1 SV=3	High	11	9	10	9	820	95.5	9.55	202	28.4	29.1	31.1	98.1	94.8	101.2	145.7	214.6	157
Q9UJ70	NAGK	N-acetyl-D-glucosamine kinase OS=Homo sapiens OX=9606 GN=NAGK PE=1 SV=4	High	8	2	2	2	344	37.4	6.24	79	115.7	109.4	103.3	71.7	90.6	119.6	94.1	99	96.7
Q86W42	THOC6	THO complex subunit 6 homolog OS=Homo sapiens OX=9606 GN=THOC6 PE=1 SV=1	High	12	4	4	4	341	37.5	7.43	78	32.2	33.7	31.5	104.7	98.6	95.7	138	220.4	145
P08238	HSP90AB1	Heat shock protein HSP 90-beta OS=Homo sapiens OX=9606 GN=HSP90AB1 PE=1 SV=4	High	53	42	67	26	724	83.2	5.03	1485	39.9	36.8	38.6	95.7	92.4	91.4	149.8	152.8	202.5
Q9Y221	NIP7	60S ribosome subunit biogenesis protein NIP7 homolog OS=Homo sapiens OX=9606 GN=NIP7 PE=1 SV=1	High	15	2	2	2	180	20.4	8.51	49	54.5	61.5	58.1	110	99.3	102.2	78.9	249.6	86
Q04759	PRKCQ	Protein kinase C theta type OS=Homo sapiens OX=9606 GN=PRKCQ PE=1 SV=3	High	9	6	8	3	706	81.8	7.61	113	148.1	128	133	90.6	83.6	75.9	80.7	63.5	96.6
Q13491	GPM6B	Neuronal membrane glycoprotein M6-b OS=Homo sapiens OX=9606 GN=GPM6B PE=1 SV=2	High	8	2	3	2	265	29	5.76	58	20.9	21.5	21.8	91.2	67.1	84.4	172.6	135.9	284.4
P0DOX2		Immunoglobulin alpha-2 heavy chain OS=Homo sapiens OX=9606 PE=1 SV=2	High	52	15	89	9	455	48.9	6.67	2325	151	156.5	152.5	87.1	90.1	84	66.3	59.1	53.3
P21810	BGN	Biglycan OS=Homo sapiens OX=9606 GN=BGN PE=1 SV=2	High	34	10	17	9	368	41.6	7.52	343	52.1	53.3	56.9	158.7	162	153	79.4	65.8	118.9
Q9Y5J1	UTP18	U3 small nucleolar RNA-associated protein 18 homolog OS=Homo sapiens OX=9606 GN=UTP18 PE=1 SV=3	High	3	1	1	1	556	62	8.76	61	64.4	65.5	65.4	133.2	137.6	103.8	108.3	112.5	109.4
Q16513	PKN2	Serine/threonine-protein kinase N2 OS=Homo sapiens OX=9606 GN=PKN2 PE=1 SV=1	High	1	1	1	1	984	112	6.3	27	94.7	88.5	94.4	102.3	84.8	65.4	117.8	99.6	152.5
Q9Y4I1	MYO5A	Unconventional myosin-Va OS=Homo sapiens OX=9606 GN=MYO5A PE=1 SV=2	High	1	1	1	1	1855	215.3	8.48	51	78.4	92.4	99.2	123.7	121.5	134	81.5	94.7	74.6
Q96A65	EXOC4	Exocyst complex component 4 OS=Homo sapiens OX=9606 GN=EXOC4 PE=1 SV=1	High	2	2	2	2	974	110.4	6.49	46	96.5	81.9	83.9	101.9	111.9	114	109.8	94.8	105.2
O14964	HGS	Hepatocyte growth factor-regulated tyrosine kinase substrate OS=Homo sapiens OX=9606 GN=HGS PE=1 SV=1	High	15	12	14	12	777	86.1	6.16	224	28.1	30.2	29.5	99.5	92.3	97.6	131.7	127.6	263.5
Q13790	APOF	Apolipoprotein F OS=Homo sapiens OX=9606 GN=APOF PE=1 SV=2	High	8	2	2	2	326	35.4	5.64	80	120.7	137.9	148.6	91.4	93.3	89.8	80.8	53.5	84
P29401	TKT	Transketolase OS=Homo sapiens OX=9606 GN=TKT PE=1 SV=3	High	41	16	22	16	623	67.8	7.66	663	38.9	42	42	106	110.1	117	108.8	173.4	161.6
A0A075B6K4	IGLV3-10	Immunoglobulin lambda variable 3-10 OS=Homo sapiens OX=9606 GN=IGLV3-10 PE=3 SV=2	High	23	4	10	3	115	12.4	4.83	142	163.4	167.5	166.9	69.7	62.6	75.6	75.5	55.3	63.6
Q13642	FHL1	Four and a half LIM domains protein 1 OS=Homo sapiens OX=9606 GN=FHL1 PE=1 SV=4	High	37	10	16	10	323	36.2	8.97	438	186.7	174.1	182.8	71.6	65.5	63.9	58.1	42.5	55
P35244	RPA3	Replication protein A 14 kDa subunit OS=Homo sapiens OX=9606 GN=RPA3 PE=1 SV=1	High	45	4	5	4	121	13.6	5.08	122	22.1	26.5	25.8	125	131	135.5	100.1	225.1	109
P02753	RBP4	Retinol-binding protein 4 OS=Homo sapiens OX=9606 GN=RBP4 PE=1 SV=3	High	55	9	13	9	201	23	6.07	320	164.5	193.6	192	64.3	71.1	57.5	55.7	53.4	47.8
Q92888	ARHGEF1	Rho guanine nucleotide exchange factor 1 OS=Homo sapiens OX=9606 GN=ARHGEF1 PE=1 SV=2	High	3	2	2	2	912	102.4	5.66	49	65.2	60.2	69.8	135.6	104.7	143.3	144.1	80.4	96.8
P12830	CDH1	Cadherin-1 OS=Homo sapiens OX=9606 GN=CDH1 PE=1 SV=3	Low	1	1	1	1	882	97.4	4.73	22	52.3	67.4	60.2	127.1	118	116.1	130.3	105.8	122.8
P48201	ATP5MC3	ATP synthase F(0) complex subunit C3, mitochondrial OS=Homo sapiens OX=9606 GN=ATP5MC3 PE=1 SV=1	Medium	5	1	1	1	142	14.7	9.45	39	226.9	81.6	108.1	75.7	69.6	85.6	63.7	72.7	115.9
P41226	UBA7	Ubiquitin-like modifier-activating enzyme 7 OS=Homo sapiens OX=9606 GN=UBA7 PE=1 SV=2	High	12	10	14	10	1012	111.6	6.04	297	139.2	134.7	139.9	96.5	94.8	99.7	76.5	60.2	58.5
P02741	CRP	C-reactive protein OS=Homo sapiens OX=9606 GN=CRP PE=1 SV=1	High	14	3	4	3	224	25	5.63	47	162	174.8	176.8	77.7	79.7	84.5	57.6	42.6	44.3
Q8WVM8	SCFD1	Sec1 family domain-containing protein 1 OS=Homo sapiens OX=9606 GN=SCFD1 PE=1 SV=4	High	5	2	3	2	642	72.3	6.27	26	104.7	94.3	101.6	110.9	97.6	101.8	98.5	93.9	96.7
Q9UMS4	PRPF19	Pre-mRNA-processing factor 19 OS=Homo sapiens OX=9606 GN=PRPF19 PE=1 SV=1	High	9	4	4	4	504	55.1	6.61	84	19.8	17.6	19.3	139.4	155.9	161.3	121.5	154.2	110.9
P13489	RNH1	Ribonuclease inhibitor OS=Homo sapiens OX=9606 GN=RNH1 PE=1 SV=2	High	8	3	3	3	461	49.9	4.82	82	94.5	84.6	85.1	118.3	122.8	136.4	90.1	85.8	82.6
P26599	PTBP1	Polypyrimidine tract-binding protein 1 OS=Homo sapiens OX=9606 GN=PTBP1 PE=1 SV=1	High	6	4	4	4	531	57.2	9.17	75	35.7	35.9	35.4	109.6	106.5	124.8	126	162.9	163.3
P01009	SERPINA1	Alpha-1-antitrypsin OS=Homo sapiens OX=9606 GN=SERPINA1 PE=1 SV=3	High	60	31	142	30	418	46.7	5.59	2884	175.4	195.3	187.7	66.5	69	67	52	43.6	43.6
Q13310	PABPC4	Polyadenylate-binding protein 4 OS=Homo sapiens OX=9606 GN=PABPC4 PE=1 SV=1	High	4	2	2	1	644	70.7	9.26	33	84.1	80.9	86.3	104.6	81	77.2	118.1	108.6	159.2
P05023	ATP1A1	Sodium/potassium-transporting ATPase subunit alpha-1 OS=Homo sapiens OX=9606 GN=ATP1A1 PE=1 SV=1	High	33	27	40	18	1023	112.8	5.49	1239	58.8	55.8	54.6	108.8	93.1	112.5	114.5	119.5	182.4
Q96QK1	VPS35	Vacuolar protein sorting-associated protein 35 OS=Homo sapiens OX=9606 GN=VPS35 PE=1 SV=2	High	5	4	4	4	796	91.6	5.49	138	138.5	129.2	126.6	86.8	74.9	72.3	80.3	88.8	102.6
O76094	SRP72	Signal recognition particle subunit SRP72 OS=Homo sapiens OX=9606 GN=SRP72 PE=1 SV=3	High	4	3	3	3	671	74.6	9.26	47	32.6	44.5	36.1	131.6	131.1	129	119.9	142.9	132.4
Q684P5	RAP1GAP2	Rap1 GTPase-activating protein 2 OS=Homo sapiens OX=9606 GN=RAP1GAP2 PE=1 SV=2	High	11	8	8	8	730	80	6.67	139	146.9	133.3	140.5	103.4	89.7	81.2	71.3	67.7	66.1
Q01813	PFKP	ATP-dependent 6-phosphofructokinase, platelet type OS=Homo sapiens OX=9606 GN=PFKP PE=1 SV=2	High	33	24	33	22	784	85.5	7.55	847	150.8	135.2	140.3	93	88	87.7	75.9	62.7	66.5
P22528	SPRR1B	Cornifin-B OS=Homo sapiens OX=9606 GN=SPRR1B PE=1 SV=2	High	27	2	2	2	89	9.9	8.48	37	96.1	45.8	51.5	126.6	140.4	150.1	121.9	87.9	79.8
P12955	PEPD	Xaa-Pro dipeptidase OS=Homo sapiens OX=9606 GN=PEPD PE=1 SV=3	High	6	3	3	3	493	54.5	6	37	76.5	82	78.6	116.8	111.9	121.7	84.7	108.7	119.2
P12259	F5	Coagulation factor V OS=Homo sapiens OX=9606 GN=F5 PE=1 SV=4	High	25	51	71	51	2224	251.5	6.05	1493	155.2	141.6	147	84.2	86.9	92.6	78.1	59.5	54.8
P62333	PSMC6	26S proteasome regulatory subunit 10B OS=Homo sapiens OX=9606 GN=PSMC6 PE=1 SV=1	High	32	10	13	10	389	44.1	7.49	189	50.8	57.1	54	120.2	117.4	109.1	126	142.2	123.1
P46734	MAP2K3	Dual specificity mitogen-activated protein kinase kinase 3 OS=Homo sapiens OX=9606 GN=MAP2K3 PE=1 SV=2	High	10	3	3	3	347	39.3	7.43	33	74.1	72.4	72.8	139.1	141.2	120.8	106.3	88.8	84.6
P00568	AK1	Adenylate kinase isoenzyme 1 OS=Homo sapiens OX=9606 GN=AK1 PE=1 SV=3	High	10	3	3	3	194	21.6	8.63	30	123.6	112.4	123.4	92.8	99.7	103.8	95.3	69.7	79.3
P08069	IGF1R	Insulin-like growth factor 1 receptor OS=Homo sapiens OX=9606 GN=IGF1R PE=1 SV=1	Medium	1	1	1	1	1367	154.7	5.8	22	42.8	41.8	36	134	147.5	116	115	126.1	140.7
P00740	F9	Coagulation factor IX OS=Homo sapiens OX=9606 GN=F9 PE=1 SV=2	High	29	11	15	11	461	51.7	5.47	456	169	152.9	160.9	85.7	83.8	86.7	63.6	50.8	46.5
Q93009	USP7	Ubiquitin carboxyl-terminal hydrolase 7 OS=Homo sapiens OX=9606 GN=USP7 PE=1 SV=2	High	6	7	7	7	1102	128.2	5.55	80	43.2	46.5	48.2	115.9	118.9	114.1	134.4	148.7	129.9
Q6P9B6	MEAK7	MTOR-associated protein MEAK7 OS=Homo sapiens OX=9606 GN=MEAK7 PE=1 SV=2	Medium	3	1	1	1	456	51	6.24	26
Q9ULW0	TPX2	Targeting protein for Xklp2 OS=Homo sapiens OX=9606 GN=TPX2 PE=1 SV=2	High	3	1	1	1	747	85.6	9.23	25	65.9	70	65.7	117.8	113.7	126.6	109.6	129.6	101.1
Q99969	RARRES2	Retinoic acid receptor responder protein 2 OS=Homo sapiens OX=9606 GN=RARRES2 PE=1 SV=1	High	14	2	2	2	163	18.6	9.09	54	70	69.7	65.1	146.7	154.9	156.2	87.1	71.3	79
P55060	CSE1L	Exportin-2 OS=Homo sapiens OX=9606 GN=CSE1L PE=1 SV=3	High	2	3	3	3	971	110.3	5.77	27	54.9	52	64.4	121.9	125.3	80.2	144.7	133.9	122.9
P20908	COL5A1	Collagen alpha-1(V) chain OS=Homo sapiens OX=9606 GN=COL5A1 PE=1 SV=3	High	5	8	9	8	1838	183.4	5.06	143	68.9	130.1	75.2	140.3	131.6	115.5	87.2	70.6	80.6
O43504	LAMTOR5	Ragulator complex protein LAMTOR5 OS=Homo sapiens OX=9606 GN=LAMTOR5 PE=1 SV=1	Medium	15	1	1	1	91	9.6	4.87	17	45.3	48.4	54.6	128.4	127.4	134.4	113.3	121.3	126.8
Q32P44	EML3	Echinoderm microtubule-associated protein-like 3 OS=Homo sapiens OX=9606 GN=EML3 PE=1 SV=1	High	3	2	2	2	896	95.1	7.12	35	90.5	87.3	82.6	127.5	107.2	145	107.1	70.8	82.1
P29122	PCSK6	Proprotein convertase subtilisin/kexin type 6 OS=Homo sapiens OX=9606 GN=PCSK6 PE=1 SV=1	High	2	2	2	2	969	106.4	7.68	44	149.2	135.2	140.2	93.8	100.7	93.9	80.3	50.5	56.2
P21980	TGM2	Protein-glutamine gamma-glutamyltransferase 2 OS=Homo sapiens OX=9606 GN=TGM2 PE=1 SV=2	High	2	1	1	1	687	77.3	5.22	28	153.2	155.3	145	67.6	63.2	86.5	68.5	80.3	80.3
Q9ULV4	CORO1C	Coronin-1C OS=Homo sapiens OX=9606 GN=CORO1C PE=1 SV=1	High	35	17	26	16	474	53.2	7.08	432	167	161	162.7	70	72.3	74.1	68.7	59.1	65
E9PAV3	NACA	Nascent polypeptide-associated complex subunit alpha, muscle-specific form OS=Homo sapiens OX=9606 GN=NACA PE=1 SV=1	High	3	5	8	5	2078	205.3	9.58	214	30.9	31.7	31.6	115.8	122	122.3	126.5	193.8	125.3
Q9UIW2	PLXNA1	Plexin-A1 OS=Homo sapiens OX=9606 GN=PLXNA1 PE=1 SV=3	High	1	2	2	1	1896	210.9	6.92	17	99	102.1	108.7	91.9	162.7	70.9	92	76.9	95.7
Q5ZPR3	CD276	CD276 antigen OS=Homo sapiens OX=9606 GN=CD276 PE=1 SV=1	High	7	2	3	2	534	57.2	4.91	74	66.9	70.7	68.4	105.7	92.9	91.5	112	124.6	167.4
P61160	ACTR2	Actin-related protein 2 OS=Homo sapiens OX=9606 GN=ACTR2 PE=1 SV=1	High	33	11	22	11	394	44.7	6.74	605	140.1	129.3	129.8	96.6	97.7	96	73.5	69.3	67.8
P22059	OSBP	Oxysterol-binding protein 1 OS=Homo sapiens OX=9606 GN=OSBP PE=1 SV=1	High	1	1	1	1	807	89.4	7.3	35	78.7	69.5	78.7	115.2	112.6	122	98.5	98	126.7
Q13263	TRIM28	Transcription intermediary factor 1-beta OS=Homo sapiens OX=9606 GN=TRIM28 PE=1 SV=5	High	17	13	15	13	835	88.5	5.77	368	21.6	22.8	21.2	109.9	106.1	106.4	225.2	121	165.7
Q9Y2A7	NCKAP1	Nck-associated protein 1 OS=Homo sapiens OX=9606 GN=NCKAP1 PE=1 SV=1	High	12	15	18	15	1128	128.7	6.62	217	103	97.2	94.1	108.9	107.5	111.9	101.4	81.3	94.7
Q02413	DSG1	Desmoglein-1 OS=Homo sapiens OX=9606 GN=DSG1 PE=1 SV=2	High	5	4	4	4	1049	113.7	5.03	24	46.3	61	61.7	136.2	128.3	151.6	116.8	91.6	106.5
O94813	SLIT2	Slit homolog 2 protein OS=Homo sapiens OX=9606 GN=SLIT2 PE=1 SV=1	High	3	4	4	4	1529	169.8	7.06	152	131.3	117.4	134.2	103	104.3	95.3	85	69.8	59.6
P55263	ADK	Adenosine kinase OS=Homo sapiens OX=9606 GN=ADK PE=1 SV=2	Medium	3	1	1	1	362	40.5	6.7	15	202.1	183.8	181.4	21.5	70	119.3	36.9	44.4	40.5
P11047	LAMC1	Laminin subunit gamma-1 OS=Homo sapiens OX=9606 GN=LAMC1 PE=1 SV=3	High	36	50	83	50	1609	177.5	5.12	1935	31.8	29	33.9	178.3	170.7	190.5	112.1	64	89.8
P84098	RPL19	60S ribosomal protein L19 OS=Homo sapiens OX=9606 GN=RPL19 PE=1 SV=1	High	27	6	12	6	196	23.5	11.47	178	15.9	16.5	15.8	96.9	93.4	92.9	226	127.9	214.7
Q6P2H3	CEP85	Centrosomal protein of 85 kDa OS=Homo sapiens OX=9606 GN=CEP85 PE=1 SV=1	Low	1	1	2	1	762	85.6	6	17	14.9	19.5	17.8	202.2	145.7	191	106	122.7	80.3
P31153	MAT2A	S-adenosylmethionine synthase isoform type-2 OS=Homo sapiens OX=9606 GN=MAT2A PE=1 SV=1	High	13	5	6	5	395	43.6	6.48	46	62.8	70.3	66	123.1	108.5	113	130	111.7	114.7
P05452	CLEC3B	Tetranectin OS=Homo sapiens OX=9606 GN=CLEC3B PE=1 SV=3	High	37	6	11	6	202	22.5	5.67	329	166.9	197.7	182.9	78.1	65.2	57.8	49.7	47	54.7
P52926	HMGA2	High mobility group protein HMGI-C OS=Homo sapiens OX=9606 GN=HMGA2 PE=1 SV=1	High	65	6	9	6	109	11.8	10.62	165	38.1	38.5	40.4	121	100.6	138.2	111.3	197.9	114
O43150	ASAP2	Arf-GAP with SH3 domain, ANK repeat and PH domain-containing protein 2 OS=Homo sapiens OX=9606 GN=ASAP2 PE=1 SV=3	High	8	8	8	7	1006	111.6	6.68	162	110.6	101.4	102.7	110.8	120.4	111.1	93.2	81.3	68.7
P60228	EIF3E	Eukaryotic translation initiation factor 3 subunit E OS=Homo sapiens OX=9606 GN=EIF3E PE=1 SV=1	High	13	6	7	6	445	52.2	6.04	54	59.5	56	66.2	136.6	135.7	134.6	89.9	118.7	102.8
Q9H201	EPN3	Epsin-3 OS=Homo sapiens OX=9606 GN=EPN3 PE=2 SV=1	High	2	1	1	1	632	68.2	5.91	20	104.2	107.9	103.3	59.2	75.9	77.2	124.4	102.7	145.3
Q15404	RSU1	Ras suppressor protein 1 OS=Homo sapiens OX=9606 GN=RSU1 PE=1 SV=3	High	36	10	15	10	277	31.5	8.65	241	170.6	159.3	167.8	69.1	71.5	71.5	66.8	61.7	61.8
O15511	ARPC5	Actin-related protein 2/3 complex subunit 5 OS=Homo sapiens OX=9606 GN=ARPC5 PE=1 SV=3	High	38	5	8	5	151	16.3	5.67	160	113.9	106.3	112	111.3	93.4	108.4	89.3	79	86.3
P04217	A1BG	Alpha-1B-glycoprotein OS=Homo sapiens OX=9606 GN=A1BG PE=1 SV=4	High	26	10	25	10	495	54.2	5.86	546	125.9	133.7	133.9	102.6	102.2	105.3	76	59.4	61
Q00013	MPP1	55 kDa erythrocyte membrane protein OS=Homo sapiens OX=9606 GN=MPP1 PE=1 SV=2	High	17	8	10	8	466	52.3	7.37	166	154.6	145.7	150.3	84.3	86.6	85.8	72.9	58.5	61.1
O43306	ADCY6	Adenylate cyclase type 6 OS=Homo sapiens OX=9606 GN=ADCY6 PE=1 SV=2	High	2	2	2	2	1168	130.5	8.22	63	144.5	125.6	111.5	110.3	108.2	83.9	71.4	66.1	78.5
P46976	GYG1	Glycogenin-1 OS=Homo sapiens OX=9606 GN=GYG1 PE=1 SV=4	High	24	8	12	8	350	39.4	5.53	185	60.8	59.9	63.3	119.7	119	133.4	95.1	162.3	86.4
P61224	RAP1B	Ras-related protein Rap-1b OS=Homo sapiens OX=9606 GN=RAP1B PE=1 SV=1	High	58	11	32	6	184	20.8	5.78	1004	185.2	153.5	156.2	80.4	76.2	66	64.8	60.6	57.1
Q10472	GALNT1	Polypeptide N-acetylgalactosaminyltransferase 1 OS=Homo sapiens OX=9606 GN=GALNT1 PE=1 SV=1	High	3	2	2	2	559	64.2	7.72	50	47.3	44.2	44.4	118.5	123.4	130	113.6	136.6	141.9
Q86UD1	OAF	Out at first protein homolog OS=Homo sapiens OX=9606 GN=OAF PE=2 SV=1	High	3	1	1	1	273	30.7	6.84	24	198.2	185.6	188.2	54	37.4	68.7	62.9	42.2	63
P46060	RANGAP1	Ran GTPase-activating protein 1 OS=Homo sapiens OX=9606 GN=RANGAP1 PE=1 SV=1	High	4	2	2	2	587	63.5	4.68	55	46.7	46.3	46.3	129.1	135	108.6	131.9	115.6	140.5
Q9NS86	LANCL2	LanC-like protein 2 OS=Homo sapiens OX=9606 GN=LANCL2 PE=1 SV=1	High	8	2	2	2	450	50.8	7.43	13	43.5	42.6	44.2	161.3	135	153.1	126.1	79.9	114.2
Q9NRW1	RAB6B	Ras-related protein Rab-6B OS=Homo sapiens OX=9606 GN=RAB6B PE=1 SV=1	High	42	8	17	3	208	23.4	5.53	443	153.5	136.7	146.2	90.9	90.5	93.2	72.9	61.4	54.7
O95865	DDAH2	N(G),N(G)-dimethylarginine dimethylaminohydrolase 2 OS=Homo sapiens OX=9606 GN=DDAH2 PE=1 SV=1	High	16	3	3	2	285	29.6	6.01	118	100	108.4	96.5	120.6	109.1	87.9	81.3	89.2	107
Q14112	NID2	Nidogen-2 OS=Homo sapiens OX=9606 GN=NID2 PE=1 SV=3	High	30	34	44	33	1375	151.2	5.29	946	128.5	126.3	135.4	116	103.9	110.6	69.2	54.8	55.2
P25098	GRK2	Beta-adrenergic receptor kinase 1 OS=Homo sapiens OX=9606 GN=GRK2 PE=1 SV=2	High	2	2	2	2	689	79.5	7.28	36	139.8	135.7	141.8	79.6	85.6	102.6	82.8	52.8	79.4
Q92973	TNPO1	Transportin-1 OS=Homo sapiens OX=9606 GN=TNPO1 PE=1 SV=2	High	4	3	3	3	898	102.3	4.98	17	110.4	98.1	104.8	112.5	93.7	73.5	90.7	97.2	119.2
Q7Z478	DHX29	ATP-dependent RNA helicase DHX29 OS=Homo sapiens OX=9606 GN=DHX29 PE=1 SV=2	High	1	2	2	2	1369	155.1	8.09	0	90.3	76.8	78.2	139.1	99.7	111.2	105.4	98.4	100.9
P78386	KRT85	Keratin, type II cuticular Hb5 OS=Homo sapiens OX=9606 GN=KRT85 PE=1 SV=1	High	18	9	9	5	507	55.8	6.55	203	58.8	39	32.6	83.7	81.7	75	66.7	51.5	411
P07477	PRSS1	Trypsin-1 OS=Homo sapiens OX=9606 GN=PRSS1 PE=1 SV=1	High	11	2	3	1	247	26.5	6.51	37	155.1	152.8	145.3	82.7	104.7	111	55.3	52.4	40.7
A6NFX1	MFSD2B	Major facilitator superfamily domain-containing protein 2B OS=Homo sapiens OX=9606 GN=MFSD2B PE=1 SV=4	High	3	1	2	1	504	53.7	8.81	21	87.2	85.2	103.8	137.9	114.1	122	82.2	86.8	80.9
P05783	KRT18	Keratin, type I cytoskeletal 18 OS=Homo sapiens OX=9606 GN=KRT18 PE=1 SV=2	High	9	5	6	4	430	48	5.45	70	24	26.9	25.1	66.8	65.9	73.9	141.5	162.4	313.5
P10301	RRAS	Ras-related protein R-Ras OS=Homo sapiens OX=9606 GN=RRAS PE=1 SV=1	High	18	3	5	1	218	23.5	6.93	166	158.7	143.8	137.4	97.9	77.4	42	62.7	71.7	108.5
P35237	SERPINB6	Serpin B6 OS=Homo sapiens OX=9606 GN=SERPINB6 PE=1 SV=3	High	7	2	2	2	376	42.6	5.27	37	74.6	65.2	73.6	141.9	136.5	150.5	83.3	77.8	96.6
P50502	ST13	Hsc70-interacting protein OS=Homo sapiens OX=9606 GN=ST13 PE=1 SV=2	High	12	4	5	4	369	41.3	5.27	182	82.3	72.3	80.6	98.7	92.2	100.1	112.6	114.7	146.5
P62873	GNB1	Guanine nucleotide-binding protein G(I)/G(S)/G(T) subunit beta-1 OS=Homo sapiens OX=9606 GN=GNB1 PE=1 SV=3	High	33	9	16	6	340	37.4	6	368	97.9	86.1	88.7	82	80.2	68.3	106.6	131.7	158.3
P14770	GP9	Platelet glycoprotein IX OS=Homo sapiens OX=9606 GN=GP9 PE=1 SV=3	High	17	3	5	3	177	19	6.34	74	119.4	112.2	112.5	110	82.1	70.5	115.1	60.5	117.7
Q7LDG7	RASGRP2	RAS guanyl-releasing protein 2 OS=Homo sapiens OX=9606 GN=RASGRP2 PE=1 SV=1	High	26	14	17	14	609	69.2	7.8	284	121.5	112.2	116.8	96.2	106.6	111.6	92.3	75.2	67.5
P35241	RDX	Radixin OS=Homo sapiens OX=9606 GN=RDX PE=1 SV=1	High	42	28	41	15	583	68.5	6.37	487	54.4	53.3	55.2	91	89.3	80.6	109.1	140.1	227.1
P62280	RPS11	40S ribosomal protein S11 OS=Homo sapiens OX=9606 GN=RPS11 PE=1 SV=3	High	50	10	21	10	158	18.4	10.3	399	15.8	17	17.9	128.2	135.7	119.6	198.5	111.4	155.9
P51679	CCR4	C-C chemokine receptor type 4 OS=Homo sapiens OX=9606 GN=CCR4 PE=1 SV=1	High	3	1	1	1	360	41.4	7.52	48	167.6	155	137.1	90	92.4	86.3	73.5	49.2	48.8
P01008	SERPINC1	Antithrombin-III OS=Homo sapiens OX=9606 GN=SERPINC1 PE=1 SV=1	High	47	25	68	25	464	52.6	6.71	1637	156.9	163.6	161.8	81.3	82.9	80.6	66.3	54.2	52.4
O15439	ABCC4	Multidrug resistance-associated protein 4 OS=Homo sapiens OX=9606 GN=ABCC4 PE=1 SV=3	Medium	1	1	1	1	1325	149.4	8.19	0	71	68.7	69.2	137.5	128.1	153	105	77.2	90.3
P60842	EIF4A1	Eukaryotic initiation factor 4A-I OS=Homo sapiens OX=9606 GN=EIF4A1 PE=1 SV=1	High	32	15	21	6	406	46.1	5.48	370	114.7	103.1	106.6	70.7	77.2	69.8	125.1	95.3	137.6
P05997	COL5A2	Collagen alpha-2(V) chain OS=Homo sapiens OX=9606 GN=COL5A2 PE=1 SV=3	High	2	3	3	3	1499	144.8	6.46	65	76.8	105.8	76.9	133.7	136.3	137.2	86.8	68.4	78.2
O00592	PODXL	Podocalyxin OS=Homo sapiens OX=9606 GN=PODXL PE=1 SV=2	High	18	8	16	8	558	58.6	5.49	400	20.3	20.3	20.9	67.3	59	70.8	141.3	182.9	317.2
O75663	TIPRL	TIP41-like protein OS=Homo sapiens OX=9606 GN=TIPRL PE=1 SV=2	High	6	1	1	1	272	31.4	5.91	38	89.4	86.8	87.7	98.2	106.7	121.1	100.3	98	111.8
P49006	MARCKSL1	MARCKS-related protein OS=Homo sapiens OX=9606 GN=MARCKSL1 PE=1 SV=2	High	18	3	4	3	195	19.5	4.67	190	18.3	20.9	21.8	84.6	77.5	88.3	147.4	173.7	267.6
Q8TF64	GIPC3	PDZ domain-containing protein GIPC3 OS=Homo sapiens OX=9606 GN=GIPC3 PE=1 SV=1	High	7	1	1	1	312	34	5.63	52	49.1	51.9	52.1	176.7	138.5	140.9	126.8	95.6	68.4
Q13308	PTK7	Inactive tyrosine-protein kinase 7 OS=Homo sapiens OX=9606 GN=PTK7 PE=1 SV=2	High	13	12	14	12	1070	118.3	7.09	170	87.9	91.4	86	118	107.4	110.9	97.1	92.4	108.8
Q9H9H4	VPS37B	Vacuolar protein sorting-associated protein 37B OS=Homo sapiens OX=9606 GN=VPS37B PE=1 SV=1	High	11	3	3	3	285	31.3	7.34	50	82.8	85.2	84.7	115.1	109.9	105.8	125.1	97	94.3
P23528	CFL1	Cofilin-1 OS=Homo sapiens OX=9606 GN=CFL1 PE=1 SV=3	High	64	14	28	12	166	18.5	8.09	701	118.4	107.2	108.7	52.5	77.6	55.6	79.4	99.8	200.6
P12814	ACTN1	Alpha-actinin-1 OS=Homo sapiens OX=9606 GN=ACTN1 PE=1 SV=2	High	59	46	91	32	892	103	5.41	2347	150.8	140.3	149.7	76.4	80.6	81.4	68.8	71.6	80.5
Q03692	COL10A1	Collagen alpha-1(X) chain OS=Homo sapiens OX=9606 GN=COL10A1 PE=1 SV=2	High	2	1	1	1	680	66.1	9.67	24	14.3	24.5	20.5	239	171	115	145.6	76.1	94
Q15303	ERBB4	Receptor tyrosine-protein kinase erbB-4 OS=Homo sapiens OX=9606 GN=ERBB4 PE=1 SV=1	High	2	2	3	1	1308	146.7	6.39	78	49	56.5	47.5	102.4	89	98.9	123.2	133.3	200.1
Q8N6Y2	LRRC17	Leucine-rich repeat-containing protein 17 OS=Homo sapiens OX=9606 GN=LRRC17 PE=2 SV=1	High	7	4	5	4	441	51.8	8.24	49	149.6	146.3	153.7	51.5	58.6	73	163.3	49.7	54.4
Q6ZUX7	LHFPL2	LHFPL tetraspan subfamily member 2 protein OS=Homo sapiens OX=9606 GN=LHFPL2 PE=2 SV=2	High	8	2	2	2	228	24.5	6.49	51	128.3	116	102.7	98.4	107.3	114	75.9	68.8	88.5
P15924	DSP	Desmoplakin OS=Homo sapiens OX=9606 GN=DSP PE=1 SV=3	High	2	6	6	6	2871	331.6	6.81	95	49.8	59.5	58.8	149	124.1	138.3	125.1	92.6	102.8
O60832	DKC1	H/ACA ribonucleoprotein complex subunit DKC1 OS=Homo sapiens OX=9606 GN=DKC1 PE=1 SV=3	High	16	8	8	8	514	57.6	9.42	156	27.7	29.7	36.9	112.5	93.7	96.3	150	208.4	144.9
Q02543	RPL18A	60S ribosomal protein L18a OS=Homo sapiens OX=9606 GN=RPL18A PE=1 SV=2	High	44	9	20	9	176	20.7	10.71	277	12.8	13.3	13.4	102.9	104.6	101.2	224.8	119.2	207.7
P61604	HSPE1	10 kDa heat shock protein, mitochondrial OS=Homo sapiens OX=9606 GN=HSPE1 PE=1 SV=2	High	43	4	4	4	102	10.9	8.92	92	20.6	21.1	21.3	105.2	145	147.4	91.9	238.7	108.9
Q8IWA0	WDR75	WD repeat-containing protein 75 OS=Homo sapiens OX=9606 GN=WDR75 PE=1 SV=1	High	2	1	1	1	830	94.4	5.96	42	66.3	74	76.1	134.8	108.1	109.7	100.3	142	88.9
O60664	PLIN3	Perilipin-3 OS=Homo sapiens OX=9606 GN=PLIN3 PE=1 SV=3	High	6	1	1	1	434	47	5.44	43
Q9BUF5	TUBB6	Tubulin beta-6 chain OS=Homo sapiens OX=9606 GN=TUBB6 PE=1 SV=1	High	25	10	24	2	446	49.8	4.88	419	55.5	54.5	56.3	139.6	124.2	111.7	130.8	93.2	134.2
Q9Y251	HPSE	Heparanase OS=Homo sapiens OX=9606 GN=HPSE PE=1 SV=2	High	4	2	2	2	543	61.1	9.28	25	119.7	112.7	110.5	104.6	101.7	106.2	109.1	70.9	64.6
P42677	RPS27	40S ribosomal protein S27 OS=Homo sapiens OX=9606 GN=RPS27 PE=1 SV=3	High	23	2	2	2	84	9.5	9.45	50	28.6	29.7	30.9	128.2	133.1	132.3	156.1	103.8	157.3
Q99426	TBCB	Tubulin-folding cofactor B OS=Homo sapiens OX=9606 GN=TBCB PE=1 SV=2	High	18	5	5	5	244	27.3	5.15	52	79.3	79.7	81.7	101.3	102	109.5	104.2	110.7	131.6
P33991	MCM4	DNA replication licensing factor MCM4 OS=Homo sapiens OX=9606 GN=MCM4 PE=1 SV=5	High	7	7	7	7	863	96.5	6.74	92	41.8	41.4	40.1	124.6	120.3	102.9	142.5	132.1	154.3
P36873	PPP1CC	Serine/threonine-protein phosphatase PP1-gamma catalytic subunit OS=Homo sapiens OX=9606 GN=PPP1CC PE=1 SV=1	High	32	8	11	1	323	37	6.54	235	106.4	113.6	120.8	121.8	90.9	84.5	93.9	88.5	79.6
Q14232	EIF2B1	Translation initiation factor eIF-2B subunit alpha OS=Homo sapiens OX=9606 GN=EIF2B1 PE=1 SV=1	Medium	2	1	1	1	305	33.7	7.33	34	141.4	135.5	133.5	62.5	72.8	52.4	91.6	112.1	98.1
Q5T6V5	C9orf64	Queuosine salvage protein OS=Homo sapiens OX=9606 GN=C9orf64 PE=1 SV=1	High	2	1	1	1	341	39	5.88	26	126.6	126.9	124	90.2	69.2	82.8	83.2	81.4	115.7
Q5VVQ6	YOD1	Ubiquitin thioesterase OTU1 OS=Homo sapiens OX=9606 GN=YOD1 PE=1 SV=1	High	7	2	2	2	348	38.3	6.11	25	92.9	90.4	90.4	134	117	112.6	83	87.9	91.9
Q9NQW7	XPNPEP1	Xaa-Pro aminopeptidase 1 OS=Homo sapiens OX=9606 GN=XPNPEP1 PE=1 SV=3	High	6	5	6	5	623	69.9	5.67	67	107.2	100.2	99.9	118.8	123.3	97.2	95.2	74.6	83.6
O60925	PFDN1	Prefoldin subunit 1 OS=Homo sapiens OX=9606 GN=PFDN1 PE=1 SV=2	High	16	2	2	2	122	14.2	6.81	55	45.4	48	47.7	114.5	114	110.5	110.3	154.2	155.4
P22234	PAICS	Multifunctional protein ADE2 OS=Homo sapiens OX=9606 GN=PAICS PE=1 SV=3	High	41	15	24	15	425	47	7.23	580	37.9	37.1	37.9	105	98.2	100.3	130.7	178.7	174.2
O76074	PDE5A	cGMP-specific 3',5'-cyclic phosphodiesterase OS=Homo sapiens OX=9606 GN=PDE5A PE=1 SV=2	High	24	17	23	17	875	99.9	6.09	392	94.7	87.5	91.7	149.9	116.9	112.4	89.7	82.6	74.6
O95025	SEMA3D	Semaphorin-3D OS=Homo sapiens OX=9606 GN=SEMA3D PE=2 SV=2	High	2	2	2	2	777	89.6	7.8	17	91.1	98.6	91.8	122.8	116.6	122.2	101.6	76.3	79.1
Q53HL2	CDCA8	Borealin OS=Homo sapiens OX=9606 GN=CDCA8 PE=1 SV=2	High	29	7	7	7	280	31.3	9.86	125	50.1	51.9	49.5	107.6	110.9	119.5	122.5	164.4	123.5
Q96CG8	CTHRC1	Collagen triple helix repeat-containing protein 1 OS=Homo sapiens OX=9606 GN=CTHRC1 PE=1 SV=1	High	20	4	6	4	243	26.2	7.99	109	144.3	168	157.9	89.3	87.7	84.4	61.7	52	54.8
P02675	FGB	Fibrinogen beta chain OS=Homo sapiens OX=9606 GN=FGB PE=1 SV=2	High	62	27	65	27	491	55.9	8.27	1619	168.4	167.6	170.9	73.3	83	78.2	61.8	50	46.8
O75558	STX11	Syntaxin-11 OS=Homo sapiens OX=9606 GN=STX11 PE=1 SV=1	High	37	10	10	10	287	33.2	6.55	179	159.6	159.3	159.4	77.7	83.3	89.9	65	48.4	57.4
Q9UN81	L1RE1	LINE-1 retrotransposable element ORF1 protein OS=Homo sapiens OX=9606 GN=L1RE1 PE=1 SV=1	High	3	1	1	1	338	40	9.51	41	16	17.6	19.8	136.6	138.5	129	137.8	176.1	128.7
P43251	BTD	Biotinidase OS=Homo sapiens OX=9606 GN=BTD PE=1 SV=2	High	13	7	9	7	543	61.1	6.25	201	101.2	107.9	104.4	126.1	116.3	119.9	102.4	60.5	61.3
Q9P253	VPS18	Vacuolar protein sorting-associated protein 18 homolog OS=Homo sapiens OX=9606 GN=VPS18 PE=1 SV=2	Medium	1	1	1	1	973	110.1	6.07	19	102	109.3	104	99.5	114.2	91.4	86.2	94.6	98.8
P01137	TGFB1	Transforming growth factor beta-1 proprotein OS=Homo sapiens OX=9606 GN=TGFB1 PE=1 SV=2	High	11	4	4	4	390	44.3	8.53	87	133.5	125.9	129.6	95.1	100.9	106.1	89.6	52.6	66.8
Q6UXB8	PI16	Peptidase inhibitor 16 OS=Homo sapiens OX=9606 GN=PI16 PE=1 SV=1	High	2	1	2	1	463	49.4	5.39	32	80.6	84.7	89.8	151.2	118.6	149	81.6	71.4	73.1
P21926	CD9	CD9 antigen OS=Homo sapiens OX=9606 GN=CD9 PE=1 SV=4	High	24	6	16	6	228	25.4	7.15	243	195.6	180.4	165.7	62.2	62.1	60.9	60.6	53.3	59.3
P26038	MSN	Moesin OS=Homo sapiens OX=9606 GN=MSN PE=1 SV=3	High	48	36	54	24	577	67.8	6.4	778	109.6	106.8	105.8	59.3	63.8	65	90.8	110.5	188.5
P47813	EIF1AX	Eukaryotic translation initiation factor 1A, X-chromosomal OS=Homo sapiens OX=9606 GN=EIF1AX PE=1 SV=2	High	15	2	2	2	144	16.5	5.24	85	41.9	43	42.3	109.5	124.1	112.1	108.7	173.7	144.7
Q92900	UPF1	Regulator of nonsense transcripts 1 OS=Homo sapiens OX=9606 GN=UPF1 PE=1 SV=2	High	11	9	10	9	1129	124.3	6.61	237	86.3	80.2	87.5	121.4	108.1	92.7	110	96.1	117.7
P54108	CRISP3	Cysteine-rich secretory protein 3 OS=Homo sapiens OX=9606 GN=CRISP3 PE=1 SV=1	High	7	2	3	2	245	27.6	7.8	65	136.8	154.4	149.5	87.6	92.3	91	70.7	58.2	59.5
Q9H2G2	SLK	STE20-like serine/threonine-protein kinase OS=Homo sapiens OX=9606 GN=SLK PE=1 SV=1	High	2	2	2	2	1235	142.6	5.15	26	40.9	37.6	37.3	132.7	144.8	141.5	132.4	105.9	126.8
P28482	MAPK1	Mitogen-activated protein kinase 1 OS=Homo sapiens OX=9606 GN=MAPK1 PE=1 SV=3	High	19	7	8	7	360	41.4	6.98	153	107.2	99.4	101.4	107.2	113.2	106.1	93.3	91.1	81
Q16851	UGP2	UTP--glucose-1-phosphate uridylyltransferase OS=Homo sapiens OX=9606 GN=UGP2 PE=1 SV=5	High	32	14	23	14	508	56.9	8.15	537	48.8	48.8	47.8	97	115.5	100.6	111.9	162.5	167.2
Q04446	GBE1	1,4-alpha-glucan-branching enzyme OS=Homo sapiens OX=9606 GN=GBE1 PE=1 SV=3	High	5	3	3	3	702	80.4	6.32	31	121.2	120.4	122.6	92.8	108.3	104.5	81.3	71.8	77.1
O76021	RSL1D1	Ribosomal L1 domain-containing protein 1 OS=Homo sapiens OX=9606 GN=RSL1D1 PE=1 SV=3	High	38	22	31	22	490	54.9	10.13	571	12.8	13.5	16.9	110.6	105.7	115	167.9	211.1	146.6
Q99704	DOK1	Docking protein 1 OS=Homo sapiens OX=9606 GN=DOK1 PE=1 SV=1	Medium	2	1	1	1	481	52.4	6.47	25	98.1	98.5	92.4	108	82.5	92.6	95.8	140.8	91.2
P40429	RPL13A	60S ribosomal protein L13a OS=Homo sapiens OX=9606 GN=RPL13A PE=1 SV=2	High	42	11	24	11	203	23.6	10.93	431	13.5	14.1	15	123.8	127.9	123.5	198.3	116.5	167.6
P00558	PGK1	Phosphoglycerate kinase 1 OS=Homo sapiens OX=9606 GN=PGK1 PE=1 SV=3	High	58	21	36	21	417	44.6	8.1	896	169	148.4	154.6	68.1	71	67.8	66.4	70	84.8
P16284	PECAM1	Platelet endothelial cell adhesion molecule OS=Homo sapiens OX=9606 GN=PECAM1 PE=1 SV=2	High	35	20	28	20	738	82.5	6.99	964	163.5	146.1	140.4	82.4	81.2	76.4	90.7	48	71.2
P20073	ANXA7	Annexin A7 OS=Homo sapiens OX=9606 GN=ANXA7 PE=1 SV=3	High	37	17	25	17	488	52.7	5.68	722	153.3	138.8	133.7	80.4	87.7	81	76.7	69.9	78.6
A0A0J9YXX1	IGHV5-10-1	Immunoglobulin heavy variable 5-10-1 OS=Homo sapiens OX=9606 GN=IGHV5-10-1 PE=3 SV=1	High	26	3	9	1	117	12.8	8.28	212	222.2	220.6	202.6	26.4	50.7	65.7	38.4	39.6	33.9
Q13093	PLA2G7	Platelet-activating factor acetylhydrolase OS=Homo sapiens OX=9606 GN=PLA2G7 PE=1 SV=1	High	13	4	4	4	441	50	7.56	53	129.5	120.8	119.9	105.3	109.9	108.6	71.4	67.7	66.8
P51659	HSD17B4	Peroxisomal multifunctional enzyme type 2 OS=Homo sapiens OX=9606 GN=HSD17B4 PE=1 SV=3	High	13	8	8	8	736	79.6	8.84	155	79.6	80.2	82.9	122.9	115.1	130	102.4	101.9	85.1
Q04206	RELA	Transcription factor p65 OS=Homo sapiens OX=9606 GN=RELA PE=1 SV=2	Medium	2	1	1	1	551	60.2	5.68	0	46.9	48.9	46.2	128.5	134.9	111.8	127	126.2	129.4
P13611	VCAN	Versican core protein OS=Homo sapiens OX=9606 GN=VCAN PE=1 SV=3	High	11	37	77	37	3396	372.6	4.51	1650	43.1	48.2	43.8	115.7	121.1	122.1	191.4	81	133.6
Q4KMQ2	ANO6	Anoctamin-6 OS=Homo sapiens OX=9606 GN=ANO6 PE=1 SV=2	High	12	9	11	9	910	106.1	7.77	153	97.8	89.8	88.6	111	104.8	103.7	111.4	81.4	111.5
P49721	PSMB2	Proteasome subunit beta type-2 OS=Homo sapiens OX=9606 GN=PSMB2 PE=1 SV=1	High	19	4	5	4	201	22.8	7.02	86	47.2	48.4	49.2	114.5	110.5	114.3	111.7	163.2	140.9
Q8TD19	NEK9	Serine/threonine-protein kinase Nek9 OS=Homo sapiens OX=9606 GN=NEK9 PE=1 SV=2	High	3	3	3	3	979	107.1	5.74	55	82.8	81.3	86.1	119.4	130	113.4	97.2	100.8	89.1
Q9NXU5	ARL15	ADP-ribosylation factor-like protein 15 OS=Homo sapiens OX=9606 GN=ARL15 PE=1 SV=1	Medium	4	1	1	1	204	22.9	5.63	0
Q99584	S100A13	Protein S100-A13 OS=Homo sapiens OX=9606 GN=S100A13 PE=1 SV=1	High	40	4	4	4	98	11.5	6.16	126	36.5	40.2	37.4	136.9	120.7	135.7	102.3	160.2	130
Q9UIG0	BAZ1B	Tyrosine-protein kinase BAZ1B OS=Homo sapiens OX=9606 GN=BAZ1B PE=1 SV=2	High	6	8	8	8	1483	170.8	8.48	127	35.5	38.9	40.1	124.6	133.5	136.4	126.4	146.3	118.3
P49189	ALDH9A1	4-trimethylaminobutyraldehyde dehydrogenase OS=Homo sapiens OX=9606 GN=ALDH9A1 PE=1 SV=3	High	13	5	5	5	494	53.8	5.87	55	97.5	91.2	96.3	95.6	91.4	79.2	95.1	128.7	125
P09104	ENO2	Gamma-enolase OS=Homo sapiens OX=9606 GN=ENO2 PE=1 SV=3	High	6	2	3	1	434	47.2	5.03	169	121.8	103.9	114.1	118.9	83.6	109.5	79.4	72.1	96.6
Q9UQ35	SRRM2	Serine/arginine repetitive matrix protein 2 OS=Homo sapiens OX=9606 GN=SRRM2 PE=1 SV=2	High	2	7	8	7	2752	299.4	12.06	79	14.9	14.8	15.9	115.4	101.2	133.3	168.2	180.1	156.3
Q6ZRK6	CCDC73	Coiled-coil domain-containing protein 73 OS=Homo sapiens OX=9606 GN=CCDC73 PE=2 SV=2	Medium	1	1	2	1	1079	124.1	5.58	0	90.7	90.5	91.1	142.7	138.8	83.1	116.8	89.5	56.7
P05114	HMGN1	Non-histone chromosomal protein HMG-14 OS=Homo sapiens OX=9606 GN=HMGN1 PE=1 SV=3	Medium	8	1	1	1	100	10.7	9.6	0	17.6	20.2	20.9	123.5	115.6	137.3	74.7	301.8	88.4
P31943	HNRNPH1	Heterogeneous nuclear ribonucleoprotein H OS=Homo sapiens OX=9606 GN=HNRNPH1 PE=1 SV=4	High	9	3	3	2	449	49.2	6.3	71	31	28.7	33.6	147.9	172.7	89.6	161.3	118	117
P50990	CCT8	T-complex protein 1 subunit theta OS=Homo sapiens OX=9606 GN=CCT8 PE=1 SV=4	High	62	32	59	32	548	59.6	5.6	1558	38.7	36.5	38.5	70.4	94.2	77	129.8	244.1	170.8
O94760	DDAH1	N(G),N(G)-dimethylarginine dimethylaminohydrolase 1 OS=Homo sapiens OX=9606 GN=DDAH1 PE=1 SV=3	High	9	3	3	2	285	31.1	5.81	52	52.7	56.7	52.7	132.5	148.4	128.8	118.2	99.9	110
P41217	CD200	OX-2 membrane glycoprotein OS=Homo sapiens OX=9606 GN=CD200 PE=1 SV=4	High	6	1	1	1	278	31.2	8.51	15	18.1	17.6	14.5	218.2	183	84.8	143.4	133.3	87.1
P30048	PRDX3	Thioredoxin-dependent peroxide reductase, mitochondrial OS=Homo sapiens OX=9606 GN=PRDX3 PE=1 SV=3	Medium	5	1	1	1	256	27.7	7.78	20	58.3	52.4	61.2	96	117.2	131	127.5	137.3	119.1
O95782	AP2A1	AP-2 complex subunit alpha-1 OS=Homo sapiens OX=9606 GN=AP2A1 PE=1 SV=3	High	19	16	18	16	977	107.5	7.03	348	74.8	71.2	71.5	125.9	122.4	114.3	119.2	94	106.8
P62899	RPL31	60S ribosomal protein L31 OS=Homo sapiens OX=9606 GN=RPL31 PE=1 SV=1	High	27	5	8	5	125	14.5	10.54	93	17	15.7	18.2	86.8	82.7	72	192	190.1	225.6
P49736	MCM2	DNA replication licensing factor MCM2 OS=Homo sapiens OX=9606 GN=MCM2 PE=1 SV=4	High	2	2	2	2	904	101.8	5.52	40	33.5	36	37.7	126.9	118.6	124.3	140.4	143.4	139.1
P83916	CBX1	Chromobox protein homolog 1 OS=Homo sapiens OX=9606 GN=CBX1 PE=1 SV=1	High	21	3	3	2	185	21.4	4.93	105	20	19.1	19.4	131.5	137.5	133.5	134	187.7	117.3
Q9NYL9	TMOD3	Tropomodulin-3 OS=Homo sapiens OX=9606 GN=TMOD3 PE=1 SV=1	High	18	6	6	5	352	39.6	5.19	127	51.4	53.1	56.3	93.1	91.9	90.9	106.8	214.5	142
O00299	CLIC1	Chloride intracellular channel protein 1 OS=Homo sapiens OX=9606 GN=CLIC1 PE=1 SV=4	High	77	14	25	14	241	26.9	5.17	755	159.8	146.4	152.7	62.1	62.6	60.9	70.8	75	109.7
P10619	CTSA	Lysosomal protective protein OS=Homo sapiens OX=9606 GN=CTSA PE=1 SV=2	High	10	5	5	5	480	54.4	6.61	85	119.6	119.9	117.7	100.3	106.5	109.9	79.3	78.4	68.3
P09874	PARP1	Poly [ADP-ribose] polymerase 1 OS=Homo sapiens OX=9606 GN=PARP1 PE=1 SV=4	High	17	16	18	16	1014	113	8.88	355	31.3	34.2	34.1	131.6	160.9	129.7	133.3	127.7	117.2
Q6DD87	ZNF787	Zinc finger protein 787 OS=Homo sapiens OX=9606 GN=ZNF787 PE=1 SV=4	Medium	4	1	1	1	382	40.4	7.96	0	41.9	52.6	47.2	132.5	146.3	98.8	116.4	141.7	122.6
Q9Y2D4	EXOC6B	Exocyst complex component 6B OS=Homo sapiens OX=9606 GN=EXOC6B PE=1 SV=3	High	2	1	1	1	811	94.1	6.46	50	85.8	77.9	89.1	128.9	122.2	123.6	82.3	83.1	107.1
Q9Y274	ST3GAL6	Type 2 lactosamine alpha-2,3-sialyltransferase OS=Homo sapiens OX=9606 GN=ST3GAL6 PE=1 SV=1	Low	2	1	1	1	331	38.2	9	17	104	104.2	132	107.2	85.2	129.1	82.6	88.2	67.5
Q96BJ3	AIDA	Axin interactor, dorsalization-associated protein OS=Homo sapiens OX=9606 GN=AIDA PE=1 SV=1	High	4	1	1	1	306	35	6.55	31	84.6	84.9	72.3	116.2	129.5	93.5	105.6	96	117.4
P52566	ARHGDIB	Rho GDP-dissociation inhibitor 2 OS=Homo sapiens OX=9606 GN=ARHGDIB PE=1 SV=3	High	30	5	6	5	201	23	5.21	90	112.8	103.9	108.1	120.7	120.8	120.6	84.3	64	64.8
P02746	C1QB	Complement C1q subcomponent subunit B OS=Homo sapiens OX=9606 GN=C1QB PE=1 SV=3	High	26	6	13	6	253	26.7	8.63	423	160.1	312.2	195.7	41.6	51.3	48.1	36.6	28.5	25.9
O14980	XPO1	Exportin-1 OS=Homo sapiens OX=9606 GN=XPO1 PE=1 SV=1	High	6	7	7	7	1071	123.3	6.06	79	113.9	104.6	105.8	88.4	83.4	82.7	104.7	95.9	120.6
P48736	PIK3CG	Phosphatidylinositol 4,5-bisphosphate 3-kinase catalytic subunit gamma isoform OS=Homo sapiens OX=9606 GN=PIK3CG PE=1 SV=3	Medium	1	1	1	1	1102	126.4	7.5	27	104.2	90.6	95.7	121.4	137.6	127.8	89.4	67.5	65.8
Q9NZQ3	NCKIPSD	NCK-interacting protein with SH3 domain OS=Homo sapiens OX=9606 GN=NCKIPSD PE=1 SV=1	High	4	3	3	3	722	78.9	6.38	40	117.2	112	104.5	100.4	111.5	95.3	100.8	80.7	77.7
P08195	SLC3A2	4F2 cell-surface antigen heavy chain OS=Homo sapiens OX=9606 GN=SLC3A2 PE=1 SV=3	High	27	16	28	16	630	68	5.01	712	59.8	58.1	57	79.4	68.9	75.6	120.5	141.8	238.8
P26447	S100A4	Protein S100-A4 OS=Homo sapiens OX=9606 GN=S100A4 PE=1 SV=1	High	37	5	5	5	101	11.7	6.11	61	145.7	136.2	145.8	83.2	95.8	102.7	72.2	57.1	61.2
Q96B26	EXOSC8	Exosome complex component RRP43 OS=Homo sapiens OX=9606 GN=EXOSC8 PE=1 SV=1	High	4	1	1	1	276	30	5.3	48	24.2	23.8	20.9	147.2	136	123	112.1	204.4	108.6
Q05682	CALD1	Caldesmon OS=Homo sapiens OX=9606 GN=CALD1 PE=1 SV=3	High	7	6	8	6	793	93.2	5.66	117	66.5	57.1	65.6	79.4	80.3	84.9	120.8	150.7	194.8
P31645	SLC6A4	Sodium-dependent serotonin transporter OS=Homo sapiens OX=9606 GN=SLC6A4 PE=1 SV=1	Medium	1	1	1	1	630	70.3	6.25	37	123.6	108.7	102.6	130.7	109.8	90.2	88.5	83.9	62
O14908	GIPC1	PDZ domain-containing protein GIPC1 OS=Homo sapiens OX=9606 GN=GIPC1 PE=1 SV=2	High	7	2	2	2	333	36	6.28	55	69.8	81.2	84.3	121.1	137.7	90.2	132.5	95.3	87.9
Q9Y3B2	EXOSC1	Exosome complex component CSL4 OS=Homo sapiens OX=9606 GN=EXOSC1 PE=1 SV=1	High	6	1	1	1	195	21.4	8.24	25	27	20.7	26.4	110.3	82.3	108.5	133.4	255.2	136.3
P47897	QARS	Glutamine--tRNA ligase OS=Homo sapiens OX=9606 GN=QARS PE=1 SV=1	High	17	11	11	11	775	87.7	7.15	139	76.6	75.1	76.1	108.9	108.3	101.7	119.3	119.2	114.7
Q09666	AHNAK	Neuroblast differentiation-associated protein AHNAK OS=Homo sapiens OX=9606 GN=AHNAK PE=1 SV=2	High	2	1	2	1	5890	628.7	6.15	36	143.7	120.5	135.1	82.7	94.8	128.7	88.9	50.3	55.4
Q15366	PCBP2	Poly(rC)-binding protein 2 OS=Homo sapiens OX=9606 GN=PCBP2 PE=1 SV=1	High	24	8	10	3	365	38.6	6.79	235	79	74.7	76.2	101.3	102.7	103.7	122	104.2	136.3
P25311	AZGP1	Zinc-alpha-2-glycoprotein OS=Homo sapiens OX=9606 GN=AZGP1 PE=1 SV=2	High	52	14	20	14	298	34.2	6.05	417	164.4	171.9	170.9	84.4	90.5	62.2	61	53.6	41
O95183	VAMP5	Vesicle-associated membrane protein 5 OS=Homo sapiens OX=9606 GN=VAMP5 PE=1 SV=1	High	13	2	2	1	116	12.8	7.85	39	123.8	112	105.6	104.9	97.3	104.9	81.7	77	92.7
Q05193	DNM1	Dynamin-1 OS=Homo sapiens OX=9606 GN=DNM1 PE=1 SV=2	High	15	12	15	7	864	97.3	7.17	268	143.3	136.2	139.2	82.1	79.2	71.3	89	86.1	73.7
Q8TD55	PLEKHO2	Pleckstrin homology domain-containing family O member 2 OS=Homo sapiens OX=9606 GN=PLEKHO2 PE=1 SV=1	High	5	3	3	3	490	53.3	5.43	33	126.1	109.9	118.1	77.3	86.8	80.5	89.5	98.5	113.4
P61927	RPL37	60S ribosomal protein L37 OS=Homo sapiens OX=9606 GN=RPL37 PE=1 SV=2	High	14	2	5	2	97	11.1	11.74	23	19.9	22.7	24.7	78.8	74.4	82.4	223.6	153.4	220.2
P46013	MKI67	Proliferation marker protein Ki-67 OS=Homo sapiens OX=9606 GN=MKI67 PE=1 SV=2	High	5	9	9	9	3256	358.5	9.45	130	34	36.5	38.3	137.7	122.6	126.6	136.3	159.6	108.3
Q6P996	PDXDC1	Pyridoxal-dependent decarboxylase domain-containing protein 1 OS=Homo sapiens OX=9606 GN=PDXDC1 PE=1 SV=2	Medium	1	1	1	1	788	86.7	5.38	0
P15170	GSPT1	Eukaryotic peptide chain release factor GTP-binding subunit ERF3A OS=Homo sapiens OX=9606 GN=GSPT1 PE=1 SV=1	High	16	7	7	7	499	55.7	5.62	123	99	98	92.8	100.3	101.9	104.9	95.3	90.2	117.6
P15311	EZR	Ezrin OS=Homo sapiens OX=9606 GN=EZR PE=1 SV=4	High	43	32	44	20	586	69.4	6.27	596	29.8	35	29.9	68.4	65.1	69	135.4	173.1	294.3
Q9Y2W1	THRAP3	Thyroid hormone receptor-associated protein 3 OS=Homo sapiens OX=9606 GN=THRAP3 PE=1 SV=2	High	12	13	13	13	955	108.6	10.15	175	27	28.2	27.8	123.3	119.6	116.5	120.6	184.2	152.7
Q8IY22	CMIP	C-Maf-inducing protein OS=Homo sapiens OX=9606 GN=CMIP PE=1 SV=3	High	8	6	7	6	773	86.3	6.7	129	163.4	146.7	146.8	86.4	75.3	75.6	70.9	65.3	69.5
P15814	IGLL1	Immunoglobulin lambda-like polypeptide 1 OS=Homo sapiens OX=9606 GN=IGLL1 PE=1 SV=1	High	16	2	4	2	213	22.9	10.07	91	99.9	103.4	99.4	113.2	134.6	114.9	93.9	72.5	68.3
P49908	SELENOP	Selenoprotein P OS=Homo sapiens OX=9606 GN=SELENOP PE=1 SV=3	High	10	4	5	4	381	43.2	7.87	112	147.6	139.5	143.6	108	97.6	87.6	75.8	54.8	45.5
Q99547	MPHOSPH6	M-phase phosphoprotein 6 OS=Homo sapiens OX=9606 GN=MPHOSPH6 PE=1 SV=2	Medium	5	1	1	1	160	19	5.2	16	26.5	30.6	32.6	110.8	106.4	92.6	145.7	229	125.8
P11142	HSPA8	Heat shock cognate 71 kDa protein OS=Homo sapiens OX=9606 GN=HSPA8 PE=1 SV=1	High	55	33	83	27	646	70.9	5.52	1868	117.6	111.1	114.3	79.5	77	76.6	95.7	108	120.2
P09543	CNP	2',3'-cyclic-nucleotide 3'-phosphodiesterase OS=Homo sapiens OX=9606 GN=CNP PE=1 SV=2	High	14	6	6	6	421	47.5	9.07	116	82.5	73.8	71.7	96.6	102.7	106.5	117.9	95.7	152.8
Q01459	CTBS	Di-N-acetylchitobiase OS=Homo sapiens OX=9606 GN=CTBS PE=1 SV=1	High	4	1	1	1	385	43.7	6.64	25	97.1	137.2	135	114.8	104.5	94	72.8	77.2	67.3
O00231	PSMD11	26S proteasome non-ATPase regulatory subunit 11 OS=Homo sapiens OX=9606 GN=PSMD11 PE=1 SV=3	High	18	7	8	7	422	47.4	6.48	210	66.2	62.3	65.6	84	79.7	83.3	177	167.4	114.6
O00292	LEFTY2	Left-right determination factor 2 OS=Homo sapiens OX=9606 GN=LEFTY2 PE=1 SV=2	High	12	4	4	1	366	40.9	8.56	86	43.3	52.6	41.8	179	189	155.7	83.6	59.7	95.4
P06396	GSN	Gelsolin OS=Homo sapiens OX=9606 GN=GSN PE=1 SV=1	High	34	25	54	25	782	85.6	6.28	1355	201.7	198.3	196.2	53.5	59	56	47	43	45.3
Q7Z739	YTHDF3	YTH domain-containing family protein 3 OS=Homo sapiens OX=9606 GN=YTHDF3 PE=1 SV=1	High	2	2	2	2	585	63.8	9.04	35	31.3	29.7	36.3	121.1	108.8	95.4	150.5	183.7	143.2
O60749	SNX2	Sorting nexin-2 OS=Homo sapiens OX=9606 GN=SNX2 PE=1 SV=2	High	9	4	4	4	519	58.4	5.12	125	78.7	75.5	74.3	114.3	118.9	96.2	110.2	106	125.9
P06681	C2	Complement C2 OS=Homo sapiens OX=9606 GN=C2 PE=1 SV=2	High	32	21	27	21	752	83.2	7.42	529	120.3	128.2	123.8	104.7	111.7	102.7	79.3	68.2	61.1
O00139	KIF2A	Kinesin-like protein KIF2A OS=Homo sapiens OX=9606 GN=KIF2A PE=1 SV=3	High	14	11	11	11	706	79.9	6.68	152	149.9	135.7	139.3	75.2	94	93.9	78.2	67.1	66.7
P32969	RPL9	60S ribosomal protein L9 OS=Homo sapiens OX=9606 GN=RPL9 PE=1 SV=1	High	51	8	18	8	192	21.9	9.95	456	19	19.4	20.6	68.8	64.4	61.6	114.9	317.8	213.7
A0A0C4DH34	IGHV4-28	Immunoglobulin heavy variable 4-28 OS=Homo sapiens OX=9606 GN=IGHV4-28 PE=3 SV=1	High	21	2	8	2	117	13.1	9.29	144	142.3	147.3	144.6	91.1	96.1	101.3	70.8	55.2	51.2
P13807	GYS1	Glycogen [starch] synthase, muscle OS=Homo sapiens OX=9606 GN=GYS1 PE=1 SV=2	High	9	7	8	7	737	83.7	6.18	119	64.9	57.2	68.4	133.5	128.8	126.7	108.2	117.3	95
O60229	KALRN	Kalirin OS=Homo sapiens OX=9606 GN=KALRN PE=1 SV=3	High	1	4	4	4	2986	340	6.07	98	117	103.6	105.9	134	105.5	107	78.8	71.7	76.4
Q9UNS2	COPS3	COP9 signalosome complex subunit 3 OS=Homo sapiens OX=9606 GN=COPS3 PE=1 SV=3	High	17	6	7	6	423	47.8	6.65	190	72.8	68	71.9	105.2	126.9	105.6	113.9	115.3	120.4
P55290	CDH13	Cadherin-13 OS=Homo sapiens OX=9606 GN=CDH13 PE=1 SV=1	High	5	3	3	3	713	78.2	4.98	36	104.2	111.4	104.9	109.4	115.1	126	87.5	71.7	69.8
O14791	APOL1	Apolipoprotein L1 OS=Homo sapiens OX=9606 GN=APOL1 PE=1 SV=5	High	34	18	31	18	398	43.9	5.81	432	178.7	165.6	170.2	74.7	86.4	75.2	55.7	47.9	45.7
P01023	A2M	Alpha-2-macroglobulin OS=Homo sapiens OX=9606 GN=A2M PE=1 SV=3	High	57	69	844	61	1474	163.2	6.46	22272	176.5	168.5	165.3	77.3	78.8	75	61.4	49.5	47.7
O60814	H2BC12	Histone H2B type 1-K OS=Homo sapiens OX=9606 GN=H2BC12 PE=1 SV=3	High	67	10	110	5	126	13.9	10.32	2090	17.5	17.5	18.6	113.8	114.1	129.4	121.7	215	152.4
P34932	HSPA4	Heat shock 70 kDa protein 4 OS=Homo sapiens OX=9606 GN=HSPA4 PE=1 SV=4	High	32	23	28	22	840	94.3	5.19	608	68.4	68.1	67.4	91.2	99.9	100.3	103.9	141.6	159.2
P24390	KDELR1	ER lumen protein-retaining receptor 1 OS=Homo sapiens OX=9606 GN=KDELR1 PE=1 SV=1	Medium	4	1	1	1	212	24.5	8.62	0	163.2	125.6	129.9	39.5	44.4	46.8	101.1	128.1	121.4
P17096	HMGA1	High mobility group protein HMG-I/HMG-Y OS=Homo sapiens OX=9606 GN=HMGA1 PE=1 SV=3	High	58	7	17	7	107	11.7	10.32	304	9.7	12.6	11.7	127.6	122.5	151.5	116.7	230	117.8
Q13496	MTM1	Myotubularin OS=Homo sapiens OX=9606 GN=MTM1 PE=1 SV=2	Medium	1	1	1	1	603	69.9	8.18	0	82.8	72.8	83.3	148.4	130.3	116.3	108.3	87.6	70.3
P49913	CAMP	Cathelicidin antimicrobial peptide OS=Homo sapiens OX=9606 GN=CAMP PE=1 SV=1	High	12	2	2	2	170	19.3	9.41	31	208.2	199.5	201.1	58	53.5	57.2	47.2	34.9	40.4
P46779	RPL28	60S ribosomal protein L28 OS=Homo sapiens OX=9606 GN=RPL28 PE=1 SV=3	High	52	9	19	9	137	15.7	12.02	260	11.6	12.1	13.1	100.2	110.3	110.6	203	125.5	213.5
P06702	S100A9	Protein S100-A9 OS=Homo sapiens OX=9606 GN=S100A9 PE=1 SV=1	High	31	3	3	3	114	13.2	6.13	57	186.9	65	59.6	120.2	120.9	134.8	95.7	57.3	59.5
P13598	ICAM2	Intercellular adhesion molecule 2 OS=Homo sapiens OX=9606 GN=ICAM2 PE=1 SV=2	High	7	2	3	2	275	30.6	7.43	56	145.2	140.5	140.5	80	87.9	91.4	63.3	55	96.1
Q15762	CD226	CD226 antigen OS=Homo sapiens OX=9606 GN=CD226 PE=1 SV=2	Medium	2	1	1	1	336	38.6	7.94	31	116.7	106.1	109.5	123.6	124	110.2	85.5	63.7	60.8
Q13085	ACACA	Acetyl-CoA carboxylase 1 OS=Homo sapiens OX=9606 GN=ACACA PE=1 SV=2	High	0	1	1	1	2346	265.4	6.37	25	102.6	82.4	90.8	101.8	98.7	102.8	110.6	103.3	107
P30153	PPP2R1A	Serine/threonine-protein phosphatase 2A 65 kDa regulatory subunit A alpha isoform OS=Homo sapiens OX=9606 GN=PPP2R1A PE=1 SV=4	High	24	12	16	12	589	65.3	5.11	349	92.1	85.1	87.6	92.4	85.2	83.2	103.5	121.8	149.1
Q07020	RPL18	60S ribosomal protein L18 OS=Homo sapiens OX=9606 GN=RPL18 PE=1 SV=2	High	39	7	14	7	188	21.6	11.72	326	11.5	11.8	12.8	118.6	123.8	110.4	206.7	133.6	170.9
Q99719	SEPTIN5	Septin-5 OS=Homo sapiens OX=9606 GN=SEPTIN5 PE=1 SV=1	High	29	8	17	8	369	42.8	6.67	182	53.6	52.3	56.4	142.7	170.1	171.4	85.4	82.8	85.3
P0CG39	POTEJ	POTE ankyrin domain family member J OS=Homo sapiens OX=9606 GN=POTEJ PE=3 SV=1	High	6	5	22	1	1038	117.3	5.97	413	165.5	137.2	157.9	68.6	69.5	84.6	63.8	70.3	82.6
P60953	CDC42	Cell division control protein 42 homolog OS=Homo sapiens OX=9606 GN=CDC42 PE=1 SV=2	High	39	7	12	6	191	21.2	6.55	236	130	110.5	105.1	72.4	61.5	68.5	86.8	106.5	158.6
Q14566	MCM6	DNA replication licensing factor MCM6 OS=Homo sapiens OX=9606 GN=MCM6 PE=1 SV=1	High	2	1	1	1	821	92.8	5.41	0	33.1	30.7	30.2	138.7	138.9	134.8	148.9	113.2	131.6
O60506	SYNCRIP	Heterogeneous nuclear ribonucleoprotein Q OS=Homo sapiens OX=9606 GN=SYNCRIP PE=1 SV=2	High	15	9	11	4	623	69.6	8.59	204	72.9	69.9	70.9	92.5	97.2	88.3	132.3	137.9	138.2
P17174	GOT1	Aspartate aminotransferase, cytoplasmic OS=Homo sapiens OX=9606 GN=GOT1 PE=1 SV=3	High	6	2	2	2	413	46.2	7.01	98	43.1	49.1	45.2	132.8	129.8	132.1	111.1	123.8	132.8
P53990	IST1	IST1 homolog OS=Homo sapiens OX=9606 GN=IST1 PE=1 SV=1	High	5	2	2	2	364	39.7	5.35	58	77.4	89.8	76.8	92	68	107.6	111.1	127.9	149.4
Q8WUW1	BRK1	Protein BRICK1 OS=Homo sapiens OX=9606 GN=BRK1 PE=1 SV=1	High	15	1	2	1	75	8.7	5.45	53	123.7	120	120.4	92.4	87.3	83.1	76.5	98.9	97.8
P04732	MT1E	Metallothionein-1E OS=Homo sapiens OX=9606 GN=MT1E PE=1 SV=1	High	33	2	3	1	61	6	7.96	73	167.3	161.5	166.5	62.1	85.2	80.4	54.7	56.7	65.6
Q6EMK4	VASN	Vasorin OS=Homo sapiens OX=9606 GN=VASN PE=1 SV=1	Medium	1	1	1	1	673	71.7	7.39	0
P30520	ADSS2	Adenylosuccinate synthetase isozyme 2 OS=Homo sapiens OX=9606 GN=ADSS2 PE=1 SV=3	High	16	5	6	5	456	50.1	6.55	105	60.3	58.2	62.4	128.5	113.1	107.5	114.7	121.9	133.2
Q15102	PAFAH1B3	Platelet-activating factor acetylhydrolase IB subunit gamma OS=Homo sapiens OX=9606 GN=PAFAH1B3 PE=1 SV=1	Medium	6	2	3	2	231	25.7	6.84	15	56.7	53.5	58.2	120.3	120.4	137.2	107.4	106.7	139.7
P61923	COPZ1	Coatomer subunit zeta-1 OS=Homo sapiens OX=9606 GN=COPZ1 PE=1 SV=1	High	6	1	1	1	177	20.2	4.81	39	117.7	94.6	109.4	93.4	69.3	84.9	92.3	114.5	123.9
P53618	COPB1	Coatomer subunit beta OS=Homo sapiens OX=9606 GN=COPB1 PE=1 SV=3	High	22	17	18	17	953	107.1	6.05	285	97.3	94.3	95	110.9	109.7	105.8	101.6	92.4	93
O43639	NCK2	Cytoplasmic protein NCK2 OS=Homo sapiens OX=9606 GN=NCK2 PE=1 SV=2	High	7	3	3	3	380	42.9	6.95	21	67.1	67.5	65.7	137.5	140	119	137.7	83.2	82.4
P30086	PEBP1	Phosphatidylethanolamine-binding protein 1 OS=Homo sapiens OX=9606 GN=PEBP1 PE=1 SV=3	High	34	5	6	5	187	21	7.53	111	47.2	44.4	48.1	108.9	115.5	109.4	137	125.6	164
A0A0C4DH38	IGHV5-51	Immunoglobulin heavy variable 5-51 OS=Homo sapiens OX=9606 GN=IGHV5-51 PE=3 SV=1	High	53	5	15	3	117	12.7	8.27	473	188.4	186.4	177.4	77.5	69.2	69.5	50.7	42.3	38.6
O76011	KRT34	Keratin, type I cuticular Ha4 OS=Homo sapiens OX=9606 GN=KRT34 PE=1 SV=2	High	22	10	11	2	436	49.4	5.06	168	50.8	26.4	28.2	99.1	97.8	101.2	95.3	79.3	322
P55769	SNU13	NHP2-like protein 1 OS=Homo sapiens OX=9606 GN=SNU13 PE=1 SV=3	Medium	6	1	1	1	128	14.2	8.46	24	17.6	15.9	15.8	57.5	53.1	53.4	134.1	386.5	166.3
P30825	SLC7A1	High affinity cationic amino acid transporter 1 OS=Homo sapiens OX=9606 GN=SLC7A1 PE=1 SV=1	High	3	2	3	2	629	67.6	5.43	42	115.9	125.3	100.4	88.4	68.5	79.1	106.8	96	119.6
O95297	MPZL1	Myelin protein zero-like protein 1 OS=Homo sapiens OX=9606 GN=MPZL1 PE=1 SV=1	High	8	2	2	2	269	29.1	8.72	20
O75955	FLOT1	Flotillin-1 OS=Homo sapiens OX=9606 GN=FLOT1 PE=1 SV=3	High	12	5	6	5	427	47.3	7.49	123	67.4	61.7	63.2	96.4	93	99.6	103.2	138.3	177.2
Q96BM9	ARL8A	ADP-ribosylation factor-like protein 8A OS=Homo sapiens OX=9606 GN=ARL8A PE=1 SV=1	High	33	5	5	1	186	21.4	7.77	77	146.3	138.7	137.6	97.3	76.4	65.7	85.1	72.4	80.5
P0C7P3	SLFN14	Protein SLFN14 OS=Homo sapiens OX=9606 GN=SLFN14 PE=1 SV=2	High	9	9	10	9	912	103.8	8.24	149	138.5	128.5	131.7	90.6	90.5	89.1	83	75	73
P68104	EEF1A1	Elongation factor 1-alpha 1 OS=Homo sapiens OX=9606 GN=EEF1A1 PE=1 SV=1	High	43	17	30	17	462	50.1	9.01	510	46.4	43.6	46	86.7	82.8	90.3	173.9	139.6	190.6
P51809	VAMP7	Vesicle-associated membrane protein 7 OS=Homo sapiens OX=9606 GN=VAMP7 PE=1 SV=3	High	13	3	4	3	220	24.9	8.6	56	138.2	129.6	127.3	105	99	87.4	74.3	65.1	74
O94808	GFPT2	Glutamine--fructose-6-phosphate aminotransferase [isomerizing] 2 OS=Homo sapiens OX=9606 GN=GFPT2 PE=1 SV=3	High	5	3	3	1	682	76.9	7.37	34	46.3	54	48.7	134.2	113.7	117.4	132.1	119.3	134.3
Q15257	PTPA	Serine/threonine-protein phosphatase 2A activator OS=Homo sapiens OX=9606 GN=PTPA PE=1 SV=3	High	9	3	3	3	358	40.6	5.94	46	90.2	111.7	97	103.9	94.4	95.9	84	101.5	121.3
Q12965	MYO1E	Unconventional myosin-Ie OS=Homo sapiens OX=9606 GN=MYO1E PE=1 SV=2	Medium	2	1	1	1	1108	127	8.92	16	79.4	64.8	73.3	134.9	123.7	118.3	122.5	81.8	101.3
O14578	CIT	Citron Rho-interacting kinase OS=Homo sapiens OX=9606 GN=CIT PE=1 SV=2	High	0	1	1	1	2027	231.3	6.57	0
Q9BWD1	ACAT2	Acetyl-CoA acetyltransferase, cytosolic OS=Homo sapiens OX=9606 GN=ACAT2 PE=1 SV=2	High	14	4	5	4	397	41.3	6.92	57	69.2	65.5	67.1	108.6	111.9	116.6	99.2	117.9	143.9
Q9NW08	POLR3B	DNA-directed RNA polymerase III subunit RPC2 OS=Homo sapiens OX=9606 GN=POLR3B PE=1 SV=2	High	2	3	3	3	1133	127.7	8.5	48	28.9	33.2	32	141.9	147.7	144.4	131.2	126.2	114.5
O95478	NSA2	Ribosome biogenesis protein NSA2 homolog OS=Homo sapiens OX=9606 GN=NSA2 PE=1 SV=1	High	11	2	2	2	260	30	10.27	37	39.6	41.2	46.3	121.5	126	113.8	184.2	109.6	117.8
Q16204	CCDC6	Coiled-coil domain-containing protein 6 OS=Homo sapiens OX=9606 GN=CCDC6 PE=1 SV=2	Medium	2	1	1	1	474	53.3	7.34	22	43.3	47.1	51.1	118.5	111.2	165.7	115.5	106.4	141.1
P33993	MCM7	DNA replication licensing factor MCM7 OS=Homo sapiens OX=9606 GN=MCM7 PE=1 SV=4	High	2	1	1	1	719	81.3	6.46	33	54.5	54.6	54.3	122.2	133.4	120.3	144.6	103.4	112.8
O15111	CHUK	Inhibitor of nuclear factor kappa-B kinase subunit alpha OS=Homo sapiens OX=9606 GN=CHUK PE=1 SV=2	Medium	1	1	1	1	745	84.6	6.73	16	111.7	121	135.9	83.6	97.3	109	72.5	73.1	96
P62861	FAU	40S ribosomal protein S30 OS=Homo sapiens OX=9606 GN=FAU PE=1 SV=1	High	32	3	6	3	59	6.6	12.15	68	7.1	10.8	8.7	118.5	81	120	192.6	192.7	168.6
Q8TF09	DYNLRB2	Dynein light chain roadblock-type 2 OS=Homo sapiens OX=9606 GN=DYNLRB2 PE=1 SV=1	High	13	1	1	1	96	10.8	7.5	36	27.2	28.9	33.6	108.8	111.7	114.9	129.3	185	160.8
O00471	EXOC5	Exocyst complex component 5 OS=Homo sapiens OX=9606 GN=EXOC5 PE=1 SV=1	High	4	3	3	2	708	81.8	6.71	59	98.8	92.8	98.5	120.8	119	98.2	79.9	94.4	97.6
Q9NVJ2	ARL8B	ADP-ribosylation factor-like protein 8B OS=Homo sapiens OX=9606 GN=ARL8B PE=1 SV=1	High	33	5	5	1	186	21.5	8.43	73	148	126.9	126	83.2	92.4	82.8	79.4	83.1	78.2
Q6IQ22	RAB12	Ras-related protein Rab-12 OS=Homo sapiens OX=9606 GN=RAB12 PE=1 SV=3	High	7	2	5	1	244	27.2	8.41	90	100.4	89.6	91.5	126	114.1	101.4	96	82.6	98.4
Q32MZ4	LRRFIP1	Leucine-rich repeat flightless-interacting protein 1 OS=Homo sapiens OX=9606 GN=LRRFIP1 PE=1 SV=2	Low	1	1	1	1	808	89.2	4.65	0
Q9H2M9	RAB3GAP2	Rab3 GTPase-activating protein non-catalytic subunit OS=Homo sapiens OX=9606 GN=RAB3GAP2 PE=1 SV=1	High	2	3	3	3	1393	155.9	5.62	0	37.6	37.9	38.7	159.6	168.1	162.8	113.6	89.6	92.2
Q6ZRY4	RBPMS2	RNA-binding protein with multiple splicing 2 OS=Homo sapiens OX=9606 GN=RBPMS2 PE=1 SV=1	High	10	2	2	2	209	22.5	8.6	30	35.5	32.3	37.8	133.6	124.5	114.6	156.6	130.6	134.7
Q8NI27	THOC2	THO complex subunit 2 OS=Homo sapiens OX=9606 GN=THOC2 PE=1 SV=2	High	3	6	6	6	1593	182.7	8.44	110	29.9	38.4	33.2	94.8	78.6	89.4	147.8	230.2	157.6
A0A075B6K5	IGLV3-9	Immunoglobulin lambda variable 3-9 OS=Homo sapiens OX=9606 GN=IGLV3-9 PE=3 SV=1	High	33	3	6	3	115	12.3	7.39	214	156	156.3	152.8	70.8	81.9	70.9	70	72.4	68.9
P13987	CD59	CD59 glycoprotein OS=Homo sapiens OX=9606 GN=CD59 PE=1 SV=1	High	25	4	7	4	128	14.2	6.48	122	139.8	123.9	118.5	81.9	93.9	98.3	70.4	73.4	99.9
Q27J81	INF2	Inverted formin-2 OS=Homo sapiens OX=9606 GN=INF2 PE=1 SV=2	High	11	11	15	11	1249	135.5	5.38	316	121	109.1	114.2	104.9	108.2	104.8	92.3	68	77.3
Q01484	ANK2	Ankyrin-2 OS=Homo sapiens OX=9606 GN=ANK2 PE=1 SV=4	Low	0	1	1	1	3957	433.4	5.14	0	145.9	151.5	162.8	81.6	87.5	88.6	69.4	51.3	61.4
Q8NBJ4	GOLM1	Golgi membrane protein 1 OS=Homo sapiens OX=9606 GN=GOLM1 PE=1 SV=1	High	15	6	7	6	401	45.3	4.97	117	57.6	60.6	61.9	110.5	115.8	119.5	117.6	148.5	107.9
P25788	PSMA3	Proteasome subunit alpha type-3 OS=Homo sapiens OX=9606 GN=PSMA3 PE=1 SV=2	High	40	11	17	11	255	28.4	5.33	397	62	58.3	60.7	111.2	100.3	117.9	106.8	156.3	126.4
Q76LX8	ADAMTS13	A disintegrin and metalloproteinase with thrombospondin motifs 13 OS=Homo sapiens OX=9606 GN=ADAMTS13 PE=1 SV=1	Medium	1	1	1	1	1427	153.5	7.17	23	83	91.3	85.8	126.2	147.7	107.3	99.4	84.4	74.9
P60709	ACTB	Actin, cytoplasmic 1 OS=Homo sapiens OX=9606 GN=ACTB PE=1 SV=1	High	73	23	170	9	375	41.7	5.48	4514	106.9	102.1	102.4	106	117.9	106.2	103.1	74.8	80.6
Q00839	HNRNPU	Heterogeneous nuclear ribonucleoprotein U OS=Homo sapiens OX=9606 GN=HNRNPU PE=1 SV=6	High	24	22	31	22	825	90.5	6	395	20.9	21.9	22.7	120.5	125.4	116	189.1	157.6	125.9
Q9NWB6	ARGLU1	Arginine and glutamate-rich protein 1 OS=Homo sapiens OX=9606 GN=ARGLU1 PE=1 SV=1	High	14	5	7	5	273	33.2	10.35	37	19	20.6	22.2	100.3	93.4	95.5	203.2	154.1	191.7
P07195	LDHB	L-lactate dehydrogenase B chain OS=Homo sapiens OX=9606 GN=LDHB PE=1 SV=2	High	36	13	30	12	334	36.6	6.05	718	84	76.9	80.5	74.9	83.3	82.4	100.3	141.7	175.8
Q86UF1	TSPAN33	Tetraspanin-33 OS=Homo sapiens OX=9606 GN=TSPAN33 PE=1 SV=1	High	11	3	5	3	283	31.5	7.17	138	207.8	188.7	170.5	47.1	65.2	70.8	49.7	40.4	59.9
Q9Y3A2	UTP11	Probable U3 small nucleolar RNA-associated protein 11 OS=Homo sapiens OX=9606 GN=UTP11 PE=1 SV=2	Medium	3	1	1	1	253	30.4	10.15	23	34.2	27.6	24.5	113.1	163.5	137.8	145	145.9	108.5
Q12805	EFEMP1	EGF-containing fibulin-like extracellular matrix protein 1 OS=Homo sapiens OX=9606 GN=EFEMP1 PE=1 SV=2	High	12	5	6	5	493	54.6	5.07	122	108.7	99.1	102.4	126.1	118.5	114	95.2	72.9	62.9
Q9BYG3	NIFK	MKI67 FHA domain-interacting nucleolar phosphoprotein OS=Homo sapiens OX=9606 GN=NIFK PE=1 SV=1	High	15	4	4	4	293	34.2	9.88	32	40.8	40.8	45.2	111.7	108.8	115.1	138.3	178.1	121.2
P16671	CD36	Platelet glycoprotein 4 OS=Homo sapiens OX=9606 GN=CD36 PE=1 SV=2	High	19	8	13	8	472	53	7.96	332	190.6	167.5	162.9	80.9	75.8	73.7	58.1	47	43.4
Q8IV08	PLD3	5'-3' exonuclease PLD3 OS=Homo sapiens OX=9606 GN=PLD3 PE=1 SV=1	High	2	1	1	1	490	54.7	6.47	37	48.9	56.1	49.7	97.5	99.5	115.7	119.5	166.4	146.7
O00566	MPHOSPH10	U3 small nucleolar ribonucleoprotein protein MPP10 OS=Homo sapiens OX=9606 GN=MPHOSPH10 PE=1 SV=2	High	3	2	2	2	681	78.8	4.86	65	23.7	26.7	35.9	97.4	114.8	117.9	109.5	257.5	116.7
P07358	C8B	Complement component C8 beta chain OS=Homo sapiens OX=9606 GN=C8B PE=1 SV=3	High	42	20	32	20	591	67	8.13	803	175.2	172.7	169.5	70.1	75.8	72	66.1	49.1	49.6
P20338	RAB4A	Ras-related protein Rab-4A OS=Homo sapiens OX=9606 GN=RAB4A PE=1 SV=3	High	10	2	5	1	218	24.4	6.07	108	69.3	65.9	66.1	150	135.2	144	112.2	81.9	75.3
Q07866	KLC1	Kinesin light chain 1 OS=Homo sapiens OX=9606 GN=KLC1 PE=1 SV=2	High	16	8	9	8	573	65.3	6.2	206	84.2	80.6	85.9	108.3	115.5	108.6	107.4	102.3	107.2
Q99873	PRMT1	Protein arginine N-methyltransferase 1 OS=Homo sapiens OX=9606 GN=PRMT1 PE=1 SV=3	High	23	9	13	9	371	42.4	5.35	262	30.9	35.1	34.9	120.4	114.6	122.5	142.3	163.1	136.2
Q14966	ZNF638	Zinc finger protein 638 OS=Homo sapiens OX=9606 GN=ZNF638 PE=1 SV=2	Medium	0	1	1	1	1978	220.5	6.38	0
P53999	SUB1	Activated RNA polymerase II transcriptional coactivator p15 OS=Homo sapiens OX=9606 GN=SUB1 PE=1 SV=3	High	60	7	9	7	127	14.4	9.6	217	17.9	17.6	19.2	103.6	104.1	116.9	96.8	280	143.9
Q92499	DDX1	ATP-dependent RNA helicase DDX1 OS=Homo sapiens OX=9606 GN=DDX1 PE=1 SV=2	High	15	10	12	10	740	82.4	7.23	194	73.2	68.3	71	109.2	107.3	94.8	123.2	121.6	131.5
P50583	NUDT2	Bis(5'-nucleosyl)-tetraphosphatase [asymmetrical] OS=Homo sapiens OX=9606 GN=NUDT2 PE=1 SV=3	High	20	2	2	2	147	16.8	5.35	57	92.5	90.3	94.8	100.2	109	126.3	103.3	87.4	96.1
Q9NTI5	PDS5B	Sister chromatid cohesion protein PDS5 homolog B OS=Homo sapiens OX=9606 GN=PDS5B PE=1 SV=1	High	1	2	2	2	1447	164.6	8.47	20	160.8	138.1	172.3	92.9	104.1	87.7	51.4	53.9	38.7
Q14699	RFTN1	Raftlin OS=Homo sapiens OX=9606 GN=RFTN1 PE=1 SV=4	High	6	4	4	4	578	63.1	5.67	24	147.3	139.6	125.9	108.4	105.5	79.7	63.4	70.1	60.1
P00492	HPRT1	Hypoxanthine-guanine phosphoribosyltransferase OS=Homo sapiens OX=9606 GN=HPRT1 PE=1 SV=2	High	29	6	8	5	218	24.6	6.68	196	82.4	87.8	82.6	103.2	101.2	94.4	103.7	126.7	118
P22352	GPX3	Glutathione peroxidase 3 OS=Homo sapiens OX=9606 GN=GPX3 PE=1 SV=2	High	24	5	8	5	226	25.5	8.13	164	195.6	176	178.5	60.7	75.5	74.7	51.2	46.7	41.1
Q9UMY4	SNX12	Sorting nexin-12 OS=Homo sapiens OX=9606 GN=SNX12 PE=1 SV=4	High	10	2	2	1	162	18.9	8.44	33	77.3	80.2	79.1	118.8	122.6	93.9	114.1	110.8	103.3
Q13813	SPTAN1	Spectrin alpha chain, non-erythrocytic 1 OS=Homo sapiens OX=9606 GN=SPTAN1 PE=1 SV=3	High	10	21	23	21	2472	284.4	5.35	405	42.2	46	48.2	97.3	93.7	95.8	123.4	148.4	205.1
Q9BXS5	AP1M1	AP-1 complex subunit mu-1 OS=Homo sapiens OX=9606 GN=AP1M1 PE=1 SV=3	High	10	5	5	5	423	48.6	7.3	75	104.2	92.5	93.2	106.9	113.2	104.2	96.9	85.4	103.6
P19623	SRM	Spermidine synthase OS=Homo sapiens OX=9606 GN=SRM PE=1 SV=1	High	11	3	3	3	302	33.8	5.49	48	90.5	112.7	123.7	74.3	76.4	73.2	120.8	128.6	99.6
P24928	POLR2A	DNA-directed RNA polymerase II subunit RPB1 OS=Homo sapiens OX=9606 GN=POLR2A PE=1 SV=2	Medium	0	1	1	1	1970	217	7.37	0	57.1	70.1	59.2	114.4	128	151.4	119.6	97.5	102.7
O76003	GLRX3	Glutaredoxin-3 OS=Homo sapiens OX=9606 GN=GLRX3 PE=1 SV=2	High	12	3	3	3	335	37.4	5.39	36	77	71.8	73.1	116.3	116.7	112.6	113.4	100.8	118.2
P51149	RAB7A	Ras-related protein Rab-7a OS=Homo sapiens OX=9606 GN=RAB7A PE=1 SV=1	High	57	10	17	10	207	23.5	6.7	441	143.3	129.9	133.2	87.8	80.2	82.5	75.3	78.2	89.6
Q14767	LTBP2	Latent-transforming growth factor beta-binding protein 2 OS=Homo sapiens OX=9606 GN=LTBP2 PE=1 SV=3	High	1	2	3	2	1821	194.9	5.19	27	243.1	234.1	245.6	20.1	39	40.7	29	23.8	24.5
P62081	RPS7	40S ribosomal protein S7 OS=Homo sapiens OX=9606 GN=RPS7 PE=1 SV=1	High	25	6	13	6	194	22.1	10.1	212	18.2	19.3	19	93.3	101.2	109.1	95.6	300.9	143.5
Q92572	AP3S1	AP-3 complex subunit sigma-1 OS=Homo sapiens OX=9606 GN=AP3S1 PE=1 SV=1	High	6	1	1	1	193	21.7	5.39	44	89.1	82.6	94.8	111.5	101.2	111.1	94.6	105.7	109.3
Q9Y2Q3	GSTK1	Glutathione S-transferase kappa 1 OS=Homo sapiens OX=9606 GN=GSTK1 PE=1 SV=3	High	12	2	2	2	226	25.5	8.41	53	97.8	83.4	96.8	115.9	174.5	109.4	86.2	75.3	60.7
Q8NCW5	NAXE	NAD(P)H-hydrate epimerase OS=Homo sapiens OX=9606 GN=NAXE PE=1 SV=2	High	4	1	1	1	288	31.7	7.66	37	70.7	68.6	78.6	114.1	107.8	124.8	92.2	112.9	130.3
Q8N3R9	MPP5	MAGUK p55 subfamily member 5 OS=Homo sapiens OX=9606 GN=MPP5 PE=1 SV=3	Medium	1	1	1	1	675	77.2	6.14	13	52.1	50.6	63.2	89.3	91.1	95	116.9	142.2	199.6
Q14008	CKAP5	Cytoskeleton-associated protein 5 OS=Homo sapiens OX=9606 GN=CKAP5 PE=1 SV=3	High	10	19	21	19	2032	225.4	7.8	438	107	96.4	102.5	113.3	101.5	100.4	90.1	91.8	96.9
Q8TC12	RDH11	Retinol dehydrogenase 11 OS=Homo sapiens OX=9606 GN=RDH11 PE=1 SV=2	High	6	2	2	2	318	35.4	8.82	20	82.8	77.5	80.3	134.1	127	121.8	101.8	91.6	83
Q08945	SSRP1	FACT complex subunit SSRP1 OS=Homo sapiens OX=9606 GN=SSRP1 PE=1 SV=1	High	13	9	11	9	709	81	6.87	203	22.6	22.7	24.7	141.8	154.6	167.2	124.9	130.1	111.5
Q969H8	MYDGF	Myeloid-derived growth factor OS=Homo sapiens OX=9606 GN=MYDGF PE=1 SV=1	High	9	1	1	1	173	18.8	6.68	15	104.4	110.8	106.9	112.6	101.4	101.1	75.5	103.1	84.1
Q92633	LPAR1	Lysophosphatidic acid receptor 1 OS=Homo sapiens OX=9606 GN=LPAR1 PE=1 SV=3	Low	2	1	1	1	364	41.1	8.53	0	134.3	134	117.4	95.5	89.7	121.2	92.3	66.6	48.9
Q9GZZ9	UBA5	Ubiquitin-like modifier-activating enzyme 5 OS=Homo sapiens OX=9606 GN=UBA5 PE=1 SV=1	Medium	2	1	1	1	404	44.8	4.84	19	84.3	70.5	71.3	123.3	134.5	130.6	92.5	95.3	97.7
Q9H1J7	WNT5B	Protein Wnt-5b OS=Homo sapiens OX=9606 GN=WNT5B PE=2 SV=2	High	5	2	2	1	359	40.3	8.4	38	127.5	113	121.6	101.6	113.3	108.2	73.8	69.7	71.3
O15355	PPM1G	Protein phosphatase 1G OS=Homo sapiens OX=9606 GN=PPM1G PE=1 SV=1	High	6	3	3	3	546	59.2	4.36	32	24.2	25.1	25.9	119	114.6	117.5	142	160.3	171.5
Q14141	SEPTIN6	Septin-6 OS=Homo sapiens OX=9606 GN=SEPTIN6 PE=1 SV=4	High	38	12	16	4	434	49.7	6.67	302	85.1	78.2	85.6	126.1	130.1	102.5	111.9	90.4	90.1
Q86X52	CHSY1	Chondroitin sulfate synthase 1 OS=Homo sapiens OX=9606 GN=CHSY1 PE=1 SV=3	Medium	1	1	1	1	802	91.7	9.23	26	66.8	71.1	71	144.4	119.5	139.7	95.8	89.5	102.1
Q9H0R4	HDHD2	Haloacid dehalogenase-like hydrolase domain-containing protein 2 OS=Homo sapiens OX=9606 GN=HDHD2 PE=1 SV=1	High	5	1	1	1	259	28.5	6.24	40	72.2	69.8	73.3	102.5	119.8	150.7	86.4	101.5	123.8
Q9Y5X1	SNX9	Sorting nexin-9 OS=Homo sapiens OX=9606 GN=SNX9 PE=1 SV=1	High	4	2	2	2	595	66.6	5.58	42	89.1	93.6	100.1	111.9	101.5	104.6	104.2	88.3	106.9
P67936	TPM4	Tropomyosin alpha-4 chain OS=Homo sapiens OX=9606 GN=TPM4 PE=1 SV=3	High	64	23	42	11	248	28.5	4.69	687	141.8	141.4	155.4	74.1	70.2	79	75.6	83.1	79.4
P56270	MAZ	Myc-associated zinc finger protein OS=Homo sapiens OX=9606 GN=MAZ PE=1 SV=1	High	4	1	1	1	477	48.6	8.95	0	37.9	38.6	44.1	130.3	87.6	133	153.5	137.1	137.8
Q92626	PXDN	Peroxidasin homolog OS=Homo sapiens OX=9606 GN=PXDN PE=1 SV=2	High	30	35	47	35	1479	165.2	7.17	1223	86.2	81.4	90.7	134	138.4	133.4	88.1	71.1	76.7
P11597	CETP	Cholesteryl ester transfer protein OS=Homo sapiens OX=9606 GN=CETP PE=1 SV=2	High	11	6	7	6	493	54.7	6.09	106	143.1	122.6	124.8	94.8	99.1	111.7	77.8	57.8	68.3
Q9UBF2	COPG2	Coatomer subunit gamma-2 OS=Homo sapiens OX=9606 GN=COPG2 PE=1 SV=1	High	4	3	3	2	871	97.6	5.81	23	111.5	111.4	113.6	100	127.8	111.9	68.1	80.4	75.4
Q13409	DYNC1I2	Cytoplasmic dynein 1 intermediate chain 2 OS=Homo sapiens OX=9606 GN=DYNC1I2 PE=1 SV=3	High	5	3	3	3	638	71.4	5.2	54	36.1	34.5	37.7	75.4	76.8	77.9	136.7	227.3	197.6
Q13823	GNL2	Nucleolar GTP-binding protein 2 OS=Homo sapiens OX=9606 GN=GNL2 PE=1 SV=1	High	2	2	3	2	731	83.6	9.25	47	24.1	26.2	25.1	126.1	113.1	126.3	164.3	153.7	141.1
Q9P2E5	CHPF2	Chondroitin sulfate glucuronyltransferase OS=Homo sapiens OX=9606 GN=CHPF2 PE=2 SV=2	Low	1	1	1	1	772	85.9	7.83	0
P49711	CTCF	Transcriptional repressor CTCF OS=Homo sapiens OX=9606 GN=CTCF PE=1 SV=1	High	3	3	3	3	727	82.7	6.96	21	24.8	25.7	25.2	118.5	120.9	119.4	144.3	144	177.2
P33316	DUT	Deoxyuridine 5'-triphosphate nucleotidohydrolase, mitochondrial OS=Homo sapiens OX=9606 GN=DUT PE=1 SV=4	High	25	5	7	5	252	26.5	9.36	141	29.9	31.5	31.5	111.7	109.4	127.4	148.2	173	137.3
P48307	TFPI2	Tissue factor pathway inhibitor 2 OS=Homo sapiens OX=9606 GN=TFPI2 PE=1 SV=1	High	24	4	5	4	235	26.9	8.53	188	161.6	162.2	163.2	78.5	85.4	85.8	60.2	50	53.2
P98066	TNFAIP6	Tumor necrosis factor-inducible gene 6 protein OS=Homo sapiens OX=9606 GN=TNFAIP6 PE=1 SV=2	High	20	4	5	4	277	31.2	6.79	205	181.3	171.2	170.2	71.7	79.3	74	58.7	43.7	49.9
Q92896	GLG1	Golgi apparatus protein 1 OS=Homo sapiens OX=9606 GN=GLG1 PE=1 SV=2	High	13	14	14	14	1179	134.5	6.9	244	39.9	42	41.7	106.5	99.5	105.8	139.2	195.7	129.7
O00244	ATOX1	Copper transport protein ATOX1 OS=Homo sapiens OX=9606 GN=ATOX1 PE=1 SV=1	Medium	12	1	1	1	68	7.4	7.24	52	66.2	49.6	63.5	143.2	159.7	122.9	95.4	79.7	119.8
P23396	RPS3	40S ribosomal protein S3 OS=Homo sapiens OX=9606 GN=RPS3 PE=1 SV=2	High	65	15	25	15	243	26.7	9.66	452	20.7	21.4	23.1	88.4	74	80.5	170	255.9	165.9
Q13188	STK3	Serine/threonine-protein kinase 3 OS=Homo sapiens OX=9606 GN=STK3 PE=1 SV=2	High	10	4	4	1	491	56.3	5.24	58	107.8	98.1	111.7	109.2	109.3	90.9	95.7	82.5	94.9
P43307	SSR1	Translocon-associated protein subunit alpha OS=Homo sapiens OX=9606 GN=SSR1 PE=1 SV=3	High	3	1	1	1	286	32.2	4.49	15	46.1	39	42.8	114.3	100.3	86.5	92.6	139.3	239
Q14166	TTLL12	Tubulin--tyrosine ligase-like protein 12 OS=Homo sapiens OX=9606 GN=TTLL12 PE=1 SV=2	High	10	6	6	6	644	74.4	5.53	73	55.9	53.6	52.8	172.7	145.6	100.4	121.5	98.9	98.5
P02776	PF4	Platelet factor 4 OS=Homo sapiens OX=9606 GN=PF4 PE=1 SV=2	High	44	5	9	5	101	10.8	8.62	150	178.1	180.9	186.3	60.7	69.3	63.4	55.5	52.8	53
Q9Y316	MEMO1	Protein MEMO1 OS=Homo sapiens OX=9606 GN=MEMO1 PE=1 SV=1	High	7	2	2	2	297	33.7	7.14	32	94.8	85.9	91.4	106.4	108.1	150.3	97.1	77.2	88.8
Q14644	RASA3	Ras GTPase-activating protein 3 OS=Homo sapiens OX=9606 GN=RASA3 PE=1 SV=3	High	40	27	31	26	834	95.6	7.15	672	145.7	135	135.2	85.3	113	87	74.9	62.7	61.3
Q13427	PPIG	Peptidyl-prolyl cis-trans isomerase G OS=Homo sapiens OX=9606 GN=PPIG PE=1 SV=2	High	6	5	5	5	754	88.6	10.29	64	20.7	20.3	24.6	113.6	130	109.1	159.9	153.3	168.4
P61966	AP1S1	AP-1 complex subunit sigma-1A OS=Homo sapiens OX=9606 GN=AP1S1 PE=1 SV=1	Low	5	1	1	1	158	18.7	5.73	0	112.1	115.8	116.2	87	102.8	98.5	94.9	79.6	93.2
O43633	CHMP2A	Charged multivesicular body protein 2a OS=Homo sapiens OX=9606 GN=CHMP2A PE=1 SV=1	High	8	2	2	2	222	25.1	5.97	37	52.5	50.1	45.9	119.6	133.9	103.2	126	128.6	140.2
P01704	IGLV2-14	Immunoglobulin lambda variable 2-14 OS=Homo sapiens OX=9606 GN=IGLV2-14 PE=1 SV=2	High	13	1	3	1	120	12.6	6.49	0	65.1	64.9	61.9	123.4	161.8	152.2	122.5	64.7	83.6
Q12841	FSTL1	Follistatin-related protein 1 OS=Homo sapiens OX=9606 GN=FSTL1 PE=1 SV=1	High	31	11	18	11	308	35	5.52	198	65.9	75.2	75.1	144	150.4	140.6	86.1	75.9	86.9
P49247	RPIA	Ribose-5-phosphate isomerase OS=Homo sapiens OX=9606 GN=RPIA PE=1 SV=3	High	8	3	3	3	311	33.2	8.54	37	34.4	40.4	38.9	130.2	136	139.2	152.7	102.8	125.3
Q9BQE5	APOL2	Apolipoprotein L2 OS=Homo sapiens OX=9606 GN=APOL2 PE=1 SV=1	Medium	2	1	1	1	337	37.1	6.74	14	204.8	174.7	196.6	49.8	46.5	68	59.4	46.1	54
P54922	ADPRH	[Protein ADP-ribosylarginine] hydrolase OS=Homo sapiens OX=9606 GN=ADPRH PE=1 SV=1	High	9	2	2	2	357	39.5	6.52	76	95.3	88.3	94.1	144.2	111.2	110.8	106.6	81	68.5
Q9UHG3	PCYOX1	Prenylcysteine oxidase 1 OS=Homo sapiens OX=9606 GN=PCYOX1 PE=1 SV=3	High	13	6	8	6	505	56.6	6.18	169	151.9	133.6	135.2	88.9	88.9	92.4	78	69	62
P34913	EPHX2	Bifunctional epoxide hydrolase 2 OS=Homo sapiens OX=9606 GN=EPHX2 PE=1 SV=2	High	5	3	3	3	555	62.6	6.28	61	140.8	130.3	136.1	116.3	96.2	84.6	67	61.5	67.3
P35637	FUS	RNA-binding protein FUS OS=Homo sapiens OX=9606 GN=FUS PE=1 SV=1	High	8	3	3	3	526	53.4	9.36	56	36.2	39.2	45.2	103.7	92.3	90.2	129.8	223.6	139.7
Q96S86	HAPLN3	Hyaluronan and proteoglycan link protein 3 OS=Homo sapiens OX=9606 GN=HAPLN3 PE=2 SV=1	High	45	13	22	11	360	40.9	6.52	368	32.1	32	32.1	134.1	128.5	126.7	181.9	92.5	140.2
Q13620	CUL4B	Cullin-4B OS=Homo sapiens OX=9606 GN=CUL4B PE=1 SV=4	High	2	2	2	2	913	103.9	7.37	45	89.2	72.3	82.4	96.9	102.3	95	87.2	131.7	143.1
Q13242	SRSF9	Serine/arginine-rich splicing factor 9 OS=Homo sapiens OX=9606 GN=SRSF9 PE=1 SV=1	High	26	6	7	5	221	25.5	8.65	105	31.4	34.6	35.8	134.7	136.1	138.9	163.7	107.2	117.5
P07355	ANXA2	Annexin A2 OS=Homo sapiens OX=9606 GN=ANXA2 PE=1 SV=2	High	47	17	28	17	339	38.6	7.75	500	97.8	92	87.6	94.1	88.8	101.4	111.9	108.1	118
O94906	PRPF6	Pre-mRNA-processing factor 6 OS=Homo sapiens OX=9606 GN=PRPF6 PE=1 SV=1	High	3	2	2	2	941	106.9	8.25	63	34.2	39.1	37.1	120.8	117.7	114.2	124.1	203.3	109.6
P49756	RBM25	RNA-binding protein 25 OS=Homo sapiens OX=9606 GN=RBM25 PE=1 SV=3	High	12	10	11	10	843	100.1	6.32	77	23.3	27.5	24.6	103.7	99.7	102.4	154.6	223.2	140.9
Q6PKG0	LARP1	La-related protein 1 OS=Homo sapiens OX=9606 GN=LARP1 PE=1 SV=2	High	3	3	4	3	1096	123.4	8.82	61	25.1	25.7	26.6	108.4	104.1	104.7	156.6	204.4	144.3
Q12874	SF3A3	Splicing factor 3A subunit 3 OS=Homo sapiens OX=9606 GN=SF3A3 PE=1 SV=1	High	15	6	7	6	501	58.8	5.38	136	33.4	41	39.7	134.8	121.1	130.2	120	156.5	123.4
Q8NG06	TRIM58	E3 ubiquitin-protein ligase TRIM58 OS=Homo sapiens OX=9606 GN=TRIM58 PE=2 SV=2	High	8	3	3	3	486	54.7	6.19	66	90.7	93.9	85.8	120.5	135.4	113	98.1	83.4	79.4
Q13094	LCP2	Lymphocyte cytosolic protein 2 OS=Homo sapiens OX=9606 GN=LCP2 PE=1 SV=1	Medium	2	1	1	1	533	60.2	6.27	14	90.9	83	93.2	105.9	111.8	121.1	155.6	80.9	57.6
O95866	MPIG6B	Megakaryocyte and platelet inhibitory receptor G6b OS=Homo sapiens OX=9606 GN=MPIG6B PE=1 SV=1	High	8	2	2	2	241	26.1	9.61	32	119.2	94.9	106.9	119	99.4	125.8	108.2	63.6	62.9
Q15365	PCBP1	Poly(rC)-binding protein 1 OS=Homo sapiens OX=9606 GN=PCBP1 PE=1 SV=2	High	27	8	11	4	356	37.5	7.09	351	80.3	77.5	73.5	106.4	101.6	78	123.5	124.6	134.6
P61221	ABCE1	ATP-binding cassette sub-family E member 1 OS=Homo sapiens OX=9606 GN=ABCE1 PE=1 SV=1	High	16	8	8	8	599	67.3	8.34	103	85.2	81.1	80.9	92.9	92.9	95.5	122.7	100.5	148.4
P04070	PROC	Vitamin K-dependent protein C OS=Homo sapiens OX=9606 GN=PROC PE=1 SV=1	High	3	2	2	2	461	52	6.28	46	132.9	149.5	140.3	71.7	88.1	96.1	73.3	87.6	60.4
P00915	CA1	Carbonic anhydrase 1 OS=Homo sapiens OX=9606 GN=CA1 PE=1 SV=2	High	6	2	2	2	261	28.9	7.12	38	103	104.7	109.6	84.7	93.6	83	95.6	112.9	112.9
P02545	LMNA	Prelamin-A/C OS=Homo sapiens OX=9606 GN=LMNA PE=1 SV=1	High	3	2	2	2	664	74.1	7.02	16	76.5	62.2	66.2	126.9	151.9	127.9	99.6	95.5	93.2
A0A0J9YX35	IGHV3-64D	Immunoglobulin heavy variable 3-64D OS=Homo sapiens OX=9606 GN=IGHV3-64D PE=3 SV=1	High	19	2	5	2	117	12.8	7.85	156	231.6	241.7	225.9	30	44.2	42.8	36.1	24	23.8
P67809	YBX1	Y-box-binding protein 1 OS=Homo sapiens OX=9606 GN=YBX1 PE=1 SV=3	High	31	7	11	3	324	35.9	9.88	277	20.2	19.5	19.6	123.2	133.4	148.7	136.8	174.9	123.8
P20848	SERPINA2	Putative alpha-1-antitrypsin-related protein OS=Homo sapiens OX=9606 GN=SERPINA2 PE=1 SV=1	High	4	2	8	1	420	47.9	7.9	72	27.9	27	28.9	168.8	172.7	189.4	95.6	95.3	94.5
P42229	STAT5A	Signal transducer and activator of transcription 5A OS=Homo sapiens OX=9606 GN=STAT5A PE=1 SV=1	High	10	8	8	8	794	90.6	6.39	157	126.5	120.8	121.5	104.3	111.8	106.6	80.3	64.9	63.4
P11717	IGF2R	Cation-independent mannose-6-phosphate receptor OS=Homo sapiens OX=9606 GN=IGF2R PE=1 SV=3	High	7	13	13	13	2491	274.2	5.94	283	50.8	52.3	53.5	109.7	104.3	111.9	148.2	139.9	129.4
P60900	PSMA6	Proteasome subunit alpha type-6 OS=Homo sapiens OX=9606 GN=PSMA6 PE=1 SV=1	High	55	14	18	14	246	27.4	6.76	411	61.4	58.2	57.6	94.9	97.1	105.8	112	178	135
Q16222	UAP1	UDP-N-acetylhexosamine pyrophosphorylase OS=Homo sapiens OX=9606 GN=UAP1 PE=1 SV=3	Medium	2	1	1	1	522	58.7	6.33	27	98.2	110	106.3	118.3	93.5	74.4	99.1	85.3	114.8
Q92945	KHSRP	Far upstream element-binding protein 2 OS=Homo sapiens OX=9606 GN=KHSRP PE=1 SV=4	High	4	3	3	1	711	73.1	7.3	41	30.6	27.7	33.7	101.7	141.8	132.5	137.5	145.5	148.9
P08962	CD63	CD63 antigen OS=Homo sapiens OX=9606 GN=CD63 PE=1 SV=2	High	20	5	11	5	238	25.6	7.81	149	129.4	126.2	115.7	98.4	92.7	98.8	79.5	75.6	83.6
P11274	BCR	Breakpoint cluster region protein OS=Homo sapiens OX=9606 GN=BCR PE=1 SV=2	Medium	1	1	1	1	1271	142.7	7.03	0	75.9	62.5	63.7	175.8	116.3	84.6	122.8	111.1	87.4
O00194	RAB27B	Ras-related protein Rab-27B OS=Homo sapiens OX=9606 GN=RAB27B PE=1 SV=4	High	39	8	11	8	218	24.6	5.52	270	138.1	126.7	123.9	101	110.2	102.2	72.5	66.4	59
Q70J99	UNC13D	Protein unc-13 homolog D OS=Homo sapiens OX=9606 GN=UNC13D PE=1 SV=1	High	20	19	21	19	1090	123.2	6.65	415	138.3	131	131.2	100.9	101.4	95.3	77.1	66.5	58.3
P04406	GAPDH	Glyceraldehyde-3-phosphate dehydrogenase OS=Homo sapiens OX=9606 GN=GAPDH PE=1 SV=3	High	54	15	63	15	335	36	8.46	1846	139.6	126.4	130.1	76.9	79.8	75.3	77.2	86.5	108.1
O00425	IGF2BP3	Insulin-like growth factor 2 mRNA-binding protein 3 OS=Homo sapiens OX=9606 GN=IGF2BP3 PE=1 SV=2	High	6	4	4	2	579	63.7	8.87	51	37.6	35.8	37.5	84.7	94.1	123.7	163.7	147.8	175.1
P80723	BASP1	Brain acid soluble protein 1 OS=Homo sapiens OX=9606 GN=BASP1 PE=1 SV=2	High	67	13	23	13	227	22.7	4.63	638	89.1	88.1	83.1	61.4	61.7	66.2	110.1	128.7	211.5
Q7Z6J4	FGD2	FYVE, RhoGEF and PH domain-containing protein 2 OS=Homo sapiens OX=9606 GN=FGD2 PE=1 SV=1	Low	1	1	1	1	655	74.8	6.93	0
P26639	TARS1	Threonine--tRNA ligase 1, cytoplasmic OS=Homo sapiens OX=9606 GN=TARS1 PE=1 SV=3	High	32	23	29	23	723	83.4	6.67	612	81.8	76.4	76.7	91.6	97.6	94.4	107.6	120.7	153.2
Q5T447	HECTD3	E3 ubiquitin-protein ligase HECTD3 OS=Homo sapiens OX=9606 GN=HECTD3 PE=1 SV=1	Medium	1	1	1	1	861	97.1	5.64	0	58.6	79.3	81.1	128.7	132.4	151.4	111.3	82.3	74.9
O94818	NOL4	Nucleolar protein 4 OS=Homo sapiens OX=9606 GN=NOL4 PE=1 SV=2	Medium	3	1	1	1	638	71.3	5.62	0
Q5XPI4	RNF123	E3 ubiquitin-protein ligase RNF123 OS=Homo sapiens OX=9606 GN=RNF123 PE=1 SV=1	Medium	1	1	1	1	1314	148.4	6.74	23	28.6	34.8	24.9	98.9	100	115.2	197.1	135.3	165.3
P63279	UBE2I	SUMO-conjugating enzyme UBC9 OS=Homo sapiens OX=9606 GN=UBE2I PE=1 SV=1	High	6	1	1	1	158	18	8.66	37	113.3	53.1	44.7	81.6	70.3	74	124.7	165.8	172.5
Q9UFE4	CCDC39	Coiled-coil domain-containing protein 39 OS=Homo sapiens OX=9606 GN=CCDC39 PE=2 SV=3	Medium	1	1	1	1	941	109.8	6.44	15	11.1	11.5	16.8	201.6	214.1	80.9	164.2	120.6	79.2
Q9Y3E7	CHMP3	Charged multivesicular body protein 3 OS=Homo sapiens OX=9606 GN=CHMP3 PE=1 SV=3	Medium	3	1	1	1	222	25.1	5.12	22	140.2	126.2	138.5	57	65.9	48.5	81.9	98.9	142.9
P61981	YWHAG	14-3-3 protein gamma OS=Homo sapiens OX=9606 GN=YWHAG PE=1 SV=2	High	50	13	26	8	247	28.3	4.89	488	111.3	104	107.5	66.8	70.6	76.6	93.8	112.9	156.6
Q92835	INPP5D	Phosphatidylinositol 3,4,5-trisphosphate 5-phosphatase 1 OS=Homo sapiens OX=9606 GN=INPP5D PE=1 SV=2	High	1	2	2	1	1189	133.2	7.59	30	172.6	164.8	178.4	77.4	74.8	74	54	44.9	59.1
O60841	EIF5B	Eukaryotic translation initiation factor 5B OS=Homo sapiens OX=9606 GN=EIF5B PE=1 SV=4	Medium	1	1	1	1	1220	138.7	5.49	0	117	120.8	115.6	82.7	94.1	84.6	100.3	79.6	105.2
Q9BYI3	FAM126A	Hyccin OS=Homo sapiens OX=9606 GN=FAM126A PE=1 SV=2	High	4	1	1	1	521	57.6	8.16	55	121.1	148.5	127.3	100.3	106.1	79.3	68.3	73	76.1
Q9H993	ARMT1	Damage-control phosphatase ARMT1 OS=Homo sapiens OX=9606 GN=ARMT1 PE=1 SV=1	High	8	4	4	4	441	51.1	5.76	66	110.4	92.1	94.1	91.6	92.2	92.7	90	104.8	132
O00479	HMGN4	High mobility group nucleosome-binding domain-containing protein 4 OS=Homo sapiens OX=9606 GN=HMGN4 PE=1 SV=3	Medium	8	1	1	1	90	9.5	10.48	18	19.1	19.6	14.6	166.3	90	150.3	103.6	236.5	100
Q12905	ILF2	Interleukin enhancer-binding factor 2 OS=Homo sapiens OX=9606 GN=ILF2 PE=1 SV=2	High	10	4	4	4	390	43	5.26	61	61.9	65	61.7	90.8	85.4	95	98.5	221.4	120.4
Q16643	DBN1	Drebrin OS=Homo sapiens OX=9606 GN=DBN1 PE=1 SV=4	High	18	10	12	10	649	71.4	4.45	160	50.3	48.3	50.7	118.5	111.9	116.5	116.9	131.3	155.6
Q99805	TM9SF2	Transmembrane 9 superfamily member 2 OS=Homo sapiens OX=9606 GN=TM9SF2 PE=1 SV=1	High	5	3	3	3	663	75.7	7.44	33	58.4	58.1	55.5	94.5	70.1	73.8	144.7	180.7	164.2
Q14766	LTBP1	Latent-transforming growth factor beta-binding protein 1 OS=Homo sapiens OX=9606 GN=LTBP1 PE=1 SV=4	High	18	24	32	24	1721	186.7	5.96	611	135.5	128.3	133.5	102.7	105.2	104.6	73.1	58.9	58.3
Q99733	NAP1L4	Nucleosome assembly protein 1-like 4 OS=Homo sapiens OX=9606 GN=NAP1L4 PE=1 SV=1	High	16	4	6	3	375	42.8	4.69	111	93.5	88.3	92.9	102.9	105.9	116.4	86.7	106.4	107
P11021	HSPA5	Endoplasmic reticulum chaperone BiP OS=Homo sapiens OX=9606 GN=HSPA5 PE=1 SV=2	High	37	23	38	20	654	72.3	5.16	840	114.3	107.7	111.4	98.5	91.1	97	82.1	112.1	85.7
Q15436	SEC23A	Protein transport protein Sec23A OS=Homo sapiens OX=9606 GN=SEC23A PE=1 SV=2	High	5	3	3	3	765	86.1	7.08	65	62.4	66.9	62.1	120.2	129.2	100.5	109.3	129.4	120
Q5T0N5	FNBP1L	Formin-binding protein 1-like OS=Homo sapiens OX=9606 GN=FNBP1L PE=1 SV=3	High	5	3	3	3	605	70	6.64	63	59.8	60.5	63.6	138.9	127.9	110.4	109.1	113	116.8
Q96RL7	VPS13A	Vacuolar protein sorting-associated protein 13A OS=Homo sapiens OX=9606 GN=VPS13A PE=1 SV=2	High	1	3	3	3	3174	360	6.33	63	116.1	117.9	114.6	116.8	104.5	111.4	90.4	64.5	63.9
P84095	RHOG	Rho-related GTP-binding protein RhoG OS=Homo sapiens OX=9606 GN=RHOG PE=1 SV=1	High	26	4	5	3	191	21.3	8.12	162	72.8	70.1	67.1	132.7	106.8	130.5	113.6	91.2	115.2
Q9ULC3	RAB23	Ras-related protein Rab-23 OS=Homo sapiens OX=9606 GN=RAB23 PE=1 SV=1	High	23	4	4	4	237	26.6	6.6	67	68.1	64.5	69.8	112.6	132.1	106.3	111.7	109.3	125.7
P27986	PIK3R1	Phosphatidylinositol 3-kinase regulatory subunit alpha OS=Homo sapiens OX=9606 GN=PIK3R1 PE=1 SV=2	High	2	1	1	1	724	83.5	6.16	31	98.2	94.9	106.2	121.7	130.6	109.3	95.5	79.3	64.4
Q9H9A6	LRRC40	Leucine-rich repeat-containing protein 40 OS=Homo sapiens OX=9606 GN=LRRC40 PE=1 SV=1	High	2	1	1	1	602	68.2	6.43	0	88.2	81.5	80.6	136.8	120.4	119.2	97.6	82.8	92.9
Q8IX12	CCAR1	Cell division cycle and apoptosis regulator protein 1 OS=Homo sapiens OX=9606 GN=CCAR1 PE=1 SV=2	High	14	13	14	13	1150	132.7	5.76	234	16.5	17.9	18.4	126.5	130.8	134.1	116.7	199.3	139.9
P00352	ALDH1A1	Retinal dehydrogenase 1 OS=Homo sapiens OX=9606 GN=ALDH1A1 PE=1 SV=2	High	10	4	4	4	501	54.8	6.73	84	93.4	85.8	86.1	136.5	137.3	118.6	94.1	85	63
Q6ICL3	TANGO2	Transport and Golgi organization protein 2 homolog OS=Homo sapiens OX=9606 GN=TANGO2 PE=1 SV=1	High	11	2	2	2	276	30.9	5.17	45	101.5	99.1	103.5	124.7	132.7	132.1	72.8	80.3	53.2
Q12846	STX4	Syntaxin-4 OS=Homo sapiens OX=9606 GN=STX4 PE=1 SV=2	High	10	3	4	3	297	34.2	6.28	71	71	64.4	65	125.5	122.8	116.3	112.6	96.2	126.2
Q15843	NEDD8	NEDD8 OS=Homo sapiens OX=9606 GN=NEDD8 PE=1 SV=1	High	17	1	1	1	81	9.1	8.43	29	68.2	74.9	70.1	116.3	101.1	106.7	119.6	130.1	113
Q9P2M7	CGN	Cingulin OS=Homo sapiens OX=9606 GN=CGN PE=1 SV=2	Medium	1	1	1	1	1197	136.3	5.54	0	42.1	47.8	43.7	92.6	111	88.1	134.2	151.3	189.3
P07910	HNRNPC	Heterogeneous nuclear ribonucleoproteins C1/C2 OS=Homo sapiens OX=9606 GN=HNRNPC PE=1 SV=4	High	39	14	30	14	306	33.7	5.08	659	15.9	16.1	17.6	104.4	109.2	115.4	112.1	262.9	146.3
Q8NFT6	DBF4B	Protein DBF4 homolog B OS=Homo sapiens OX=9606 GN=DBF4B PE=1 SV=1	Medium	2	1	1	1	615	67.2	8.34	0	43.2	63.4	77	146.3	130.5	187.3	97.7	71	83.5
P15153	RAC2	Ras-related C3 botulinum toxin substrate 2 OS=Homo sapiens OX=9606 GN=RAC2 PE=1 SV=1	High	27	5	8	1	192	21.4	7.61	163	285.9	199.4	182.2	57.6	57.8	31.5	24.7	29.4	31.4
P42356	PI4KA	Phosphatidylinositol 4-kinase alpha OS=Homo sapiens OX=9606 GN=PI4KA PE=1 SV=4	High	0	1	1	1	2102	236.7	7.06	29	118.3	118.3	134.3	82.8	101.9	81.8	85.9	71.9	104.8
Q01415	GALK2	N-acetylgalactosamine kinase OS=Homo sapiens OX=9606 GN=GALK2 PE=1 SV=1	High	3	1	1	1	458	50.3	6.61	51	163.9	181.7	170.1	67.1	103.3	60.5	57.4	42.6	53.4
P14923	JUP	Junction plakoglobin OS=Homo sapiens OX=9606 GN=JUP PE=1 SV=3	High	15	10	10	8	745	81.7	6.14	174	60.6	63.7	62.2	129.1	112.4	125.3	114	105.1	127.6
Q9NZL4	HSPBP1	Hsp70-binding protein 1 OS=Homo sapiens OX=9606 GN=HSPBP1 PE=1 SV=2	High	4	1	1	1	359	39.3	5.21	32	55.7	71.1	75.2	129.8	97.2	114.9	98.2	125.7	132.2
P35080	PFN2	Profilin-2 OS=Homo sapiens OX=9606 GN=PFN2 PE=1 SV=3	High	10	1	1	1	140	15	6.99	49	57	49.8	49.3	115.4	102.5	102.2	128.8	142.2	152.9
P48444	ARCN1	Coatomer subunit delta OS=Homo sapiens OX=9606 GN=ARCN1 PE=1 SV=1	High	7	3	4	3	511	57.2	6.21	100	85.4	82.8	82	106.6	109.7	104.9	116.9	115.8	96
Q53S08	RAB6D	Ras-related protein Rab-6D OS=Homo sapiens OX=9606 GN=RAB6D PE=2 SV=1	High	16	3	4	1	254	28.2	6.74	167	134.4	117.3	129.1	89.3	74.2	84.7	86.2	91.7	93
Q9NZ08	ERAP1	Endoplasmic reticulum aminopeptidase 1 OS=Homo sapiens OX=9606 GN=ERAP1 PE=1 SV=3	Medium	1	1	1	1	941	107.2	6.46	19	141.7	132.7	145.7	99	103.1	83.9	70.7	69.9	53.3
Q8N4W9	ZNF808	Zinc finger protein 808 OS=Homo sapiens OX=9606 GN=ZNF808 PE=1 SV=2	High	1	1	1	1	903	104.8	9.48	0
Q8NBS9	TXNDC5	Thioredoxin domain-containing protein 5 OS=Homo sapiens OX=9606 GN=TXNDC5 PE=1 SV=2	High	9	3	3	3	432	47.6	5.97	99	68.3	70.1	76.1	120.8	107.9	123.2	88.3	131.8	113.5
P62913	RPL11	60S ribosomal protein L11 OS=Homo sapiens OX=9606 GN=RPL11 PE=1 SV=2	High	52	8	12	8	178	20.2	9.6	308	14.4	17	16.7	72.2	70.9	66.1	176.4	269.6	196.9
P62266	RPS23	40S ribosomal protein S23 OS=Homo sapiens OX=9606 GN=RPS23 PE=1 SV=3	High	30	6	17	6	143	15.8	10.49	375	16.7	15.7	17.4	113	117.4	106.9	231.3	94.7	186.9
Q15477	SKIV2L	Helicase SKI2W OS=Homo sapiens OX=9606 GN=SKIV2L PE=1 SV=3	High	1	1	1	1	1246	137.7	6.06	26	136.3	126.4	132.9	127.8	73.1	91.8	87	61	63.7
P43243	MATR3	Matrin-3 OS=Homo sapiens OX=9606 GN=MATR3 PE=1 SV=2	High	11	9	9	9	847	94.6	6.25	94	28.8	30.2	31.1	137.2	123.4	121.9	163.1	141.3	122.9
Q9UNQ2	DIMT1	Probable dimethyladenosine transferase OS=Homo sapiens OX=9606 GN=DIMT1 PE=1 SV=1	Medium	2	1	1	1	313	35.2	9.99	30	31.6	37.2	37.9	95.8	115.3	120.2	123	197.6	141.5
Q8N9U0	TC2N	Tandem C2 domains nuclear protein OS=Homo sapiens OX=9606 GN=TC2N PE=1 SV=2	Medium	2	1	1	1	490	55.2	9.19	26	158.2	159.8	152	100	89.9	83.8	63.4	42.9	50
Q9Y265	RUVBL1	RuvB-like 1 OS=Homo sapiens OX=9606 GN=RUVBL1 PE=1 SV=1	High	31	10	12	10	456	50.2	6.42	352	45.3	48.9	51.1	105.9	106.6	102.1	145.4	167.3	127.5
Q14151	SAFB2	Scaffold attachment factor B2 OS=Homo sapiens OX=9606 GN=SAFB2 PE=1 SV=1	High	2	2	2	2	953	107.4	6.16	69	20.5	16.6	18.9	110.7	120.6	121.1	140.2	212.8	138.5
Q9UHD1	CHORDC1	Cysteine and histidine-rich domain-containing protein 1 OS=Homo sapiens OX=9606 GN=CHORDC1 PE=1 SV=2	High	21	5	5	5	332	37.5	7.87	74	37.9	32.5	36.5	161	124.5	148.2	130.8	108.7	119.9
O00264	PGRMC1	Membrane-associated progesterone receptor component 1 OS=Homo sapiens OX=9606 GN=PGRMC1 PE=1 SV=3	High	7	1	1	1	195	21.7	4.7	30	47.3	41	51.7	120.3	82	112.9	120.1	191.1	133.5
P01833	PIGR	Polymeric immunoglobulin receptor OS=Homo sapiens OX=9606 GN=PIGR PE=1 SV=4	High	26	18	26	18	764	83.2	5.74	675	188	181	174.6	66.4	78.8	68.5	57.4	45	40.4
Q16706	MAN2A1	Alpha-mannosidase 2 OS=Homo sapiens OX=9606 GN=MAN2A1 PE=1 SV=2	High	6	6	7	6	1144	131.1	7.58	89	69.2	71.2	74.2	114.2	120.3	112.1	100.1	124.4	114.3
A0M8Q6	IGLC7	Immunoglobulin lambda constant 7 OS=Homo sapiens OX=9606 GN=IGLC7 PE=1 SV=3	High	58	5	65	2	106	11.2	8.29	2174	226	229.1	243.2	39.8	42.4	38.7	24.6	28.8	27.3
Q4KMP7	TBC1D10B	TBC1 domain family member 10B OS=Homo sapiens OX=9606 GN=TBC1D10B PE=1 SV=3	High	2	2	3	2	808	87.1	9.19	42	161.7	151.5	145.3	72.4	66.5	64.4	62.7	81.1	94.5
Q8NBI5	SLC43A3	Solute carrier family 43 member 3 OS=Homo sapiens OX=9606 GN=SLC43A3 PE=1 SV=2	High	3	2	4	2	491	54.5	8.53	37	154.3	153.6	142.8	71.2	81.8	68.8	80.4	63.1	84.2
P41091	EIF2S3	Eukaryotic translation initiation factor 2 subunit 3 OS=Homo sapiens OX=9606 GN=EIF2S3 PE=1 SV=3	High	41	16	19	16	472	51.1	8.4	319	69.7	66.8	68.9	98.7	90.5	91.8	116.2	191.1	106.3
P03950	ANG	Angiogenin OS=Homo sapiens OX=9606 GN=ANG PE=1 SV=1	High	16	3	3	3	147	16.5	9.64	25	120.9	129.6	122.5	103.2	96.1	103.3	83.1	65.5	75.8
P01701	IGLV1-51	Immunoglobulin lambda variable 1-51 OS=Homo sapiens OX=9606 GN=IGLV1-51 PE=1 SV=2	High	38	3	9	3	117	12.2	7.03	209	119.9	124	116.9	108.9	102.3	100.7	102	62.4	63
P23588	EIF4B	Eukaryotic translation initiation factor 4B OS=Homo sapiens OX=9606 GN=EIF4B PE=1 SV=2	Medium	1	1	1	1	611	69.1	5.73	21	30.9	33.1	38	128.8	110.2	119.7	151.4	123.5	164.4
P28065	PSMB9	Proteasome subunit beta type-9 OS=Homo sapiens OX=9606 GN=PSMB9 PE=1 SV=2	High	14	2	2	2	219	23.3	5.03	70	165.7	167.8	171	65.5	79	72.4	53.9	57.9	66.8
P63173	RPL38	60S ribosomal protein L38 OS=Homo sapiens OX=9606 GN=RPL38 PE=1 SV=2	High	36	3	3	3	70	8.2	10.1	26	24.1	22.9	27.2	116.2	121.5	98.8	176	204.1	109.3
Q9NZH0	GPRC5B	G-protein coupled receptor family C group 5 member B OS=Homo sapiens OX=9606 GN=GPRC5B PE=2 SV=2	High	5	2	5	2	403	44.8	8.24	126	59.2	71	58.7	102.3	81.7	100.4	129.4	105.1	192.1
P22626	HNRNPA2B1	Heterogeneous nuclear ribonucleoproteins A2/B1 OS=Homo sapiens OX=9606 GN=HNRNPA2B1 PE=1 SV=2	High	20	6	6	5	353	37.4	8.95	143	35.4	34	34.9	119.6	113	118.8	146	151.7	146.6
Q9UK55	SERPINA10	Protein Z-dependent protease inhibitor OS=Homo sapiens OX=9606 GN=SERPINA10 PE=1 SV=1	High	20	9	11	9	444	50.7	8.27	199	127.1	119.2	124.6	103.5	114	100.9	75.2	69.3	66.3
Q9Y3L5	RAP2C	Ras-related protein Rap-2c OS=Homo sapiens OX=9606 GN=RAP2C PE=1 SV=1	High	16	3	3	1	183	20.7	4.94	98
Q9Y289	SLC5A6	Sodium-dependent multivitamin transporter OS=Homo sapiens OX=9606 GN=SLC5A6 PE=2 SV=2	High	4	2	3	2	635	68.6	8.27	40	82.3	79.6	80.9	83.2	88.4	84	108.4	120.9	172.4
P0DOX5		Immunoglobulin gamma-1 heavy chain OS=Homo sapiens OX=9606 PE=1 SV=2	High	50	18	198	9	449	49.3	8.72	5132	180.3	190.2	188.2	74	72.6	60.2	52.9	41.9	39.6
Q99653	CHP1	Calcineurin B homologous protein 1 OS=Homo sapiens OX=9606 GN=CHP1 PE=1 SV=3	High	16	2	2	2	195	22.4	5.1	67	70.4	77.6	77.7	122.5	112.2	127.5	101.9	105.9	104.3
Q15185	PTGES3	Prostaglandin E synthase 3 OS=Homo sapiens OX=9606 GN=PTGES3 PE=1 SV=1	High	24	4	6	4	160	18.7	4.54	107	67.3	63	68	95.3	90.1	92.8	131.9	106.4	185.4
P00747	PLG	Plasminogen OS=Homo sapiens OX=9606 GN=PLG PE=1 SV=2	High	61	43	77	43	810	90.5	7.24	1509	164	171.9	173.1	73.7	78.2	77.1	61.2	51.5	49.3
Q13404	UBE2V1	Ubiquitin-conjugating enzyme E2 variant 1 OS=Homo sapiens OX=9606 GN=UBE2V1 PE=1 SV=2	High	33	4	5	4	147	16.5	7.93	141	61.1	57.9	55.5	114.8	117.7	123.4	112.3	122.7	134.6
P07814	EPRS	Bifunctional glutamate/proline--tRNA ligase OS=Homo sapiens OX=9606 GN=EPRS PE=1 SV=5	High	11	15	15	15	1512	170.5	7.33	207	50.9	50.3	51.4	117.5	114.8	110.4	149.1	124.6	131
Q9NX62	IMPAD1	Golgi-resident adenosine 3',5'-bisphosphate 3'-phosphatase OS=Homo sapiens OX=9606 GN=IMPAD1 PE=1 SV=1	Medium	2	1	1	1	359	38.7	6.86	0
P33908	MAN1A1	Mannosyl-oligosaccharide 1,2-alpha-mannosidase IA OS=Homo sapiens OX=9606 GN=MAN1A1 PE=1 SV=3	High	18	14	17	14	653	72.9	6.47	217	136.9	131.6	128.4	102.4	104.6	103.9	74.4	60.9	56.9
P08185	SERPINA6	Corticosteroid-binding globulin OS=Homo sapiens OX=9606 GN=SERPINA6 PE=1 SV=1	High	32	10	20	10	405	45.1	6.04	680	187.8	192.4	189.4	60.1	69.4	63.2	56	42.6	39
Q15691	MAPRE1	Microtubule-associated protein RP/EB family member 1 OS=Homo sapiens OX=9606 GN=MAPRE1 PE=1 SV=3	High	19	4	5	4	268	30	5.14	93	74.6	67.9	76.2	115.4	112.3	104.3	88.8	100.1	160.5
Q6UWL2	SUSD1	Sushi domain-containing protein 1 OS=Homo sapiens OX=9606 GN=SUSD1 PE=1 SV=1	High	10	5	6	5	747	82.7	6.43	200	114.2	97.2	101.1	147.3	124.5	99.8	89	66.9	60
P04196	HRG	Histidine-rich glycoprotein OS=Homo sapiens OX=9606 GN=HRG PE=1 SV=1	High	33	17	27	17	525	59.5	7.5	400	182.4	182.5	180.3	74.3	60	66.4	54	55.7	44.4
P00734	F2	Prothrombin OS=Homo sapiens OX=9606 GN=F2 PE=1 SV=2	High	52	25	47	25	622	70	5.9	1331	188.7	187.4	188.6	63.9	68	63.7	56.2	42.6	40.9
Q9Y4E8	USP15	Ubiquitin carboxyl-terminal hydrolase 15 OS=Homo sapiens OX=9606 GN=USP15 PE=1 SV=3	High	1	1	1	1	981	112.3	5.22	36	99.5	92.3	91	124.6	98.4	93	99.6	92.5	109
O00203	AP3B1	AP-3 complex subunit beta-1 OS=Homo sapiens OX=9606 GN=AP3B1 PE=1 SV=3	High	7	8	8	8	1094	121.2	6.04	144	110.3	95.3	103	107.2	104.7	108.7	91.9	90	88.9
Q13526	PIN1	Peptidyl-prolyl cis-trans isomerase NIMA-interacting 1 OS=Homo sapiens OX=9606 GN=PIN1 PE=1 SV=1	Medium	5	1	1	1	163	18.2	8.82	0	64.4	64.1	64.5	121.1	111	154.4	112.3	101.9	106.4
P61353	RPL27	60S ribosomal protein L27 OS=Homo sapiens OX=9606 GN=RPL27 PE=1 SV=2	High	49	7	14	7	136	15.8	10.56	229	12.1	13.2	13.4	106.6	96	105.8	200.3	141.6	210.9
P49773	HINT1	Histidine triad nucleotide-binding protein 1 OS=Homo sapiens OX=9606 GN=HINT1 PE=1 SV=2	Medium	6	1	1	1	126	13.8	6.95	0	47.4	60.7	60.5	119.3	87.5	137.4	108.5	118.5	160.2
Q16649	NFIL3	Nuclear factor interleukin-3-regulated protein OS=Homo sapiens OX=9606 GN=NFIL3 PE=1 SV=2	Low	3	1	1	1	462	51.4	7.18	0	116.5	102.7	134.8	86.1	96.1	87	83.4	89.4	103.9
Q9Y4D1	DAAM1	Disheveled-associated activator of morphogenesis 1 OS=Homo sapiens OX=9606 GN=DAAM1 PE=1 SV=2	High	10	11	12	11	1078	123.4	7.23	165	121.4	108.2	116.5	96.3	94.5	97	85.9	75.6	104.7
O43790	KRT86	Keratin, type II cuticular Hb6 OS=Homo sapiens OX=9606 GN=KRT86 PE=1 SV=1	High	24	10	10	2	486	53.5	5.66	275	34.4	45.8	38.6	81.9	90.4	96.9	74.6	60.5	377
P02654	APOC1	Apolipoprotein C-I OS=Homo sapiens OX=9606 GN=APOC1 PE=1 SV=1	High	37	6	12	6	83	9.3	8.47	164	142	175.6	178.5	65.9	83.3	80.6	76.1	49.8	48.2
O60216	RAD21	Double-strand-break repair protein rad21 homolog OS=Homo sapiens OX=9606 GN=RAD21 PE=1 SV=2	High	6	3	3	3	631	71.6	4.65	43	23.6	21.5	25.8	181.8	88.8	123.5	135	176.4	123.6
Q9Y3A5	SBDS	Ribosome maturation protein SBDS OS=Homo sapiens OX=9606 GN=SBDS PE=1 SV=4	High	15	3	3	3	250	28.7	8.75	41	130.8	121.5	136.7	114	97.6	88.6	75.5	73.8	61.5
P15291	B4GALT1	Beta-1,4-galactosyltransferase 1 OS=Homo sapiens OX=9606 GN=B4GALT1 PE=1 SV=5	Medium	2	1	1	1	398	43.9	8.65	19	78.8	63.8	75.8	121	164.8	141.2	100.4	102.6	51.6
P45973	CBX5	Chromobox protein homolog 5 OS=Homo sapiens OX=9606 GN=CBX5 PE=1 SV=1	High	64	12	14	11	191	22.2	5.86	280	19.9	21	21.9	107.2	117.1	125.7	139.5	214.5	133.1
A6NDG6	PGP	Glycerol-3-phosphate phosphatase OS=Homo sapiens OX=9606 GN=PGP PE=1 SV=1	High	11	2	2	2	321	34	6.14	64	36.4	39.4	53	160.3	149.9	169	108	95.8	88.2
Q9H0M0	WWP1	NEDD4-like E3 ubiquitin-protein ligase WWP1 OS=Homo sapiens OX=9606 GN=WWP1 PE=1 SV=1	Medium	1	1	1	1	922	105.1	5.9	0	75.3	65.2	74.3	135.9	114	126.5	114.1	102.9	91.9
Q9NRG1	PRTFDC1	Phosphoribosyltransferase domain-containing protein 1 OS=Homo sapiens OX=9606 GN=PRTFDC1 PE=1 SV=1	High	13	3	3	2	225	25.7	6.15	92	92.2	84.7	90.6	120.1	121.9	122.3	108.5	88.7	71.1
P62495	ETF1	Eukaryotic peptide chain release factor subunit 1 OS=Homo sapiens OX=9606 GN=ETF1 PE=1 SV=3	High	25	9	12	9	437	49	5.71	206	100.6	90.5	93.9	101.3	100.6	107.8	88.9	101.1	115.3
Q9BR76	CORO1B	Coronin-1B OS=Homo sapiens OX=9606 GN=CORO1B PE=1 SV=1	High	13	7	8	7	489	54.2	5.88	96	145.4	133.9	139	87.2	86.8	75.9	74.4	74.5	82.8
Q8NDH3	NPEPL1	Probable aminopeptidase NPEPL1 OS=Homo sapiens OX=9606 GN=NPEPL1 PE=1 SV=3	Medium	3	1	1	1	523	55.8	6.87	0	54.2	57.1	60.5	144.5	106.2	118.1	100.8	128.1	130.4
P31323	PRKAR2B	cAMP-dependent protein kinase type II-beta regulatory subunit OS=Homo sapiens OX=9606 GN=PRKAR2B PE=1 SV=3	High	17	6	6	5	418	46.3	4.92	104	111.8	105.5	100.9	111.5	108.9	112.2	76.4	81	91.8
P62424	RPL7A	60S ribosomal protein L7a OS=Homo sapiens OX=9606 GN=RPL7A PE=1 SV=2	High	45	18	35	18	266	30	10.61	767	16.9	18.3	18.8	101.7	98.6	105.1	202.3	161.7	176.6
Q99542	MMP19	Matrix metalloproteinase-19 OS=Homo sapiens OX=9606 GN=MMP19 PE=1 SV=1	High	2	1	1	1	508	57.3	7.59	15	133	143.9	144.3	113.9	95.6	101.9	71.5	42.2	53.7
Q8TF42	UBASH3B	Ubiquitin-associated and SH3 domain-containing protein B OS=Homo sapiens OX=9606 GN=UBASH3B PE=1 SV=2	High	32	18	22	18	649	72.6	6.93	398	154.7	143.2	145.2	84.2	90.5	93.3	68	61.3	59.6
Q9Y2Q0	ATP8A1	Phospholipid-transporting ATPase IA OS=Homo sapiens OX=9606 GN=ATP8A1 PE=1 SV=1	Medium	1	1	1	1	1164	131.3	6.84	21	107	108.9	101.1	124.4	104.5	93.6	100.7	80.2	79.6
P84090	ERH	Enhancer of rudimentary homolog OS=Homo sapiens OX=9606 GN=ERH PE=1 SV=1	High	40	4	5	4	104	12.3	5.92	83	19.3	20.5	19.5	120.9	135	132.6	99.2	229.4	123.7
Q9H0E2	TOLLIP	Toll-interacting protein OS=Homo sapiens OX=9606 GN=TOLLIP PE=1 SV=1	High	13	4	4	4	274	30.3	5.97	57	88.9	79	88	105.9	111.6	115.6	108.8	86.1	116
P51575	P2RX1	P2X purinoceptor 1 OS=Homo sapiens OX=9606 GN=P2RX1 PE=1 SV=1	High	9	4	4	4	399	45	8.47	69	144.9	131.7	130.1	87.4	81.6	80.6	84.6	77.1	82
Q9BUL8	PDCD10	Programmed cell death protein 10 OS=Homo sapiens OX=9606 GN=PDCD10 PE=1 SV=1	High	12	3	3	3	212	24.7	8.19	22	74	65.1	65	119.3	124.8	111.4	114.6	104.8	121
P16615	ATP2A2	Sarcoplasmic/endoplasmic reticulum calcium ATPase 2 OS=Homo sapiens OX=9606 GN=ATP2A2 PE=1 SV=1	High	3	3	3	1	1042	114.7	5.34	58
P27694	RPA1	Replication protein A 70 kDa DNA-binding subunit OS=Homo sapiens OX=9606 GN=RPA1 PE=1 SV=2	High	39	19	27	19	616	68.1	7.21	598	24.3	25.9	26.4	123.6	123.8	129.1	98.1	240.3	108.5
Q9P258	RCC2	Protein RCC2 OS=Homo sapiens OX=9606 GN=RCC2 PE=1 SV=2	High	36	17	21	17	522	56	8.78	421	28.3	29	30.2	107	120.8	107.5	136.6	215.6	125
Q6PCB8	EMB	Embigin OS=Homo sapiens OX=9606 GN=EMB PE=1 SV=1	High	5	1	1	1	327	36.9	6.54	33	79.2	62.5	75.9	174.5	92.7	161.3	73.1	85.9	94.8
P13716	ALAD	Delta-aminolevulinic acid dehydratase OS=Homo sapiens OX=9606 GN=ALAD PE=1 SV=1	High	12	3	3	3	330	36.3	6.79	101	119.1	112.3	114.2	123.5	108.7	80.1	119.7	65.9	56.4
P40261	NNMT	Nicotinamide N-methyltransferase OS=Homo sapiens OX=9606 GN=NNMT PE=1 SV=1	High	6	1	1	1	264	29.6	5.74	58	124	129.8	120.5	118.7	94.1	104.2	77.3	68.3	63.1
P51606	RENBP	N-acylglucosamine 2-epimerase OS=Homo sapiens OX=9606 GN=RENBP PE=1 SV=2	High	15	6	8	6	427	48.8	6.37	76	85.7	85.5	89.7	119.7	107.9	115.8	135.1	66.8	93.9
Q9NUD5	ZCCHC3	Zinc finger CCHC domain-containing protein 3 OS=Homo sapiens OX=9606 GN=ZCCHC3 PE=1 SV=2	High	13	5	5	5	403	43.5	8.53	119	25.1	27.3	30.7	99.7	106.8	99.8	136.4	239.3	135
Q9HB71	CACYBP	Calcyclin-binding protein OS=Homo sapiens OX=9606 GN=CACYBP PE=1 SV=2	High	35	6	6	6	228	26.2	8.25	112	55	50	54.8	105.7	105.4	109.2	117.9	152.5	149.5
P07737	PFN1	Profilin-1 OS=Homo sapiens OX=9606 GN=PFN1 PE=1 SV=2	High	59	7	20	7	140	15	8.27	586	142	137.9	137.3	62.8	67.6	66.4	71.9	89	125
Q8IWB7	WDFY1	WD repeat and FYVE domain-containing protein 1 OS=Homo sapiens OX=9606 GN=WDFY1 PE=1 SV=1	High	18	6	7	6	410	46.3	7.33	103	102.7	98.2	101.1	110.9	112.8	100	85.2	96.1	92.9
P05198	EIF2S1	Eukaryotic translation initiation factor 2 subunit 1 OS=Homo sapiens OX=9606 GN=EIF2S1 PE=1 SV=3	High	27	8	9	8	315	36.1	5.08	117	47.6	44	47.8	104.3	102.6	105.7	181.2	167.5	99.2
Q9UL25	RAB21	Ras-related protein Rab-21 OS=Homo sapiens OX=9606 GN=RAB21 PE=1 SV=3	High	14	3	5	3	225	24.3	7.94	93	92.9	80.1	86.9	126.9	135.2	101	91.4	89.8	95.9
Q15019	SEPTIN2	Septin-2 OS=Homo sapiens OX=9606 GN=SEPTIN2 PE=1 SV=1	High	20	6	8	6	361	41.5	6.6	115	133	125.6	130	80.1	77.7	84.6	77.8	88	103.2
P52333	JAK3	Tyrosine-protein kinase JAK3 OS=Homo sapiens OX=9606 GN=JAK3 PE=1 SV=2	High	6	4	4	4	1124	125	7.18	63	83.1	84.1	86	107	116.3	116.7	92	120	94.9
P30101	PDIA3	Protein disulfide-isomerase A3 OS=Homo sapiens OX=9606 GN=PDIA3 PE=1 SV=4	High	28	13	18	13	505	56.7	6.35	389	94.8	96.3	93.5	99.3	96.3	103.2	84.5	134.9	97.2
P23470	PTPRG	Receptor-type tyrosine-protein phosphatase gamma OS=Homo sapiens OX=9606 GN=PTPRG PE=1 SV=4	Medium	1	1	1	1	1445	161.9	6.42	16	55.2	52.4	63.3	146.7	133.7	142.4	118.3	98.3	89.8
O75531	BANF1	Barrier-to-autointegration factor OS=Homo sapiens OX=9606 GN=BANF1 PE=1 SV=1	High	46	4	9	4	89	10.1	6.09	154	9.5	10.5	12.1	134.7	123.4	149	138.2	159.8	162.8
Q9H7D7	WDR26	WD repeat-containing protein 26 OS=Homo sapiens OX=9606 GN=WDR26 PE=1 SV=3	High	3	1	1	1	661	72.1	6.16	0
P49747	COMP	Cartilage oligomeric matrix protein OS=Homo sapiens OX=9606 GN=COMP PE=1 SV=2	High	6	4	4	3	757	82.8	4.6	68	128.2	115.4	121	103.3	103.2	102.5	80.4	72.9	73
P51153	RAB13	Ras-related protein Rab-13 OS=Homo sapiens OX=9606 GN=RAB13 PE=1 SV=1	High	22	5	10	2	203	22.8	9.19	219	92.1	62.1	84.4	87.9	77.9	78	114.7	124.1	178.9
Q9NY65	TUBA8	Tubulin alpha-8 chain OS=Homo sapiens OX=9606 GN=TUBA8 PE=1 SV=1	High	41	16	36	7	449	50.1	5.06	963	194.6	182.4	171.2	60.9	67.3	84.3	53.8	40.5	45.1
Q00059	TFAM	Transcription factor A, mitochondrial OS=Homo sapiens OX=9606 GN=TFAM PE=1 SV=1	High	21	5	5	5	246	29.1	9.72	42	31.9	32	30.7	158.8	156	144.1	127.1	141.8	77.6
O15372	EIF3H	Eukaryotic translation initiation factor 3 subunit H OS=Homo sapiens OX=9606 GN=EIF3H PE=1 SV=1	High	23	7	7	7	352	39.9	6.54	224	33.6	31.1	34.6	121.2	132.8	124.2	129	152.3	141.2
A0A075B6S2	IGKV2D-29	Immunoglobulin kappa variable 2D-29 OS=Homo sapiens OX=9606 GN=IGKV2D-29 PE=3 SV=1	High	20	2	13	1	120	13.1	7.12	414	212.6	209.4	200	36.6	45.3	30.4	56.4	47.7	61.6
P31942	HNRNPH3	Heterogeneous nuclear ribonucleoprotein H3 OS=Homo sapiens OX=9606 GN=HNRNPH3 PE=1 SV=2	High	3	1	1	1	346	36.9	6.87	38	33.5	31.7	32.5	152.5	94.7	129.1	165	115.9	145.1
P62805	H4C1	Histone H4 OS=Homo sapiens OX=9606 GN=H4C1 PE=1 SV=2	High	58	10	91	10	103	11.4	11.36	1989	22	22.3	24.3	126.2	118.9	134.3	139.9	168.1	144
Q8N4L2	PIP4P2	Type 2 phosphatidylinositol 4,5-bisphosphate 4-phosphatase OS=Homo sapiens OX=9606 GN=PIP4P2 PE=1 SV=1	High	3	1	2	1	257	28.1	8.68	33	111.6	103.7	104	104.8	80.6	77.3	84.2	118.5	115.4
Q13155	AIMP2	Aminoacyl tRNA synthase complex-interacting multifunctional protein 2 OS=Homo sapiens OX=9606 GN=AIMP2 PE=1 SV=2	High	9	2	2	2	320	35.3	8.22	69	39.4	38.4	42	111	130.8	100	165.6	144.5	128.4
P01019	AGT	Angiotensinogen OS=Homo sapiens OX=9606 GN=AGT PE=1 SV=1	High	18	8	16	8	485	53.1	6.32	475	170.8	177.8	181.7	72.2	77	72.3	56.1	46.5	45.7
P42696	RBM34	RNA-binding protein 34 OS=Homo sapiens OX=9606 GN=RBM34 PE=1 SV=2	High	8	4	5	4	430	48.5	10.11	50	29	29.7	33.3	117.5	98.3	107.5	130.7	211	142.9
P61978	HNRNPK	Heterogeneous nuclear ribonucleoprotein K OS=Homo sapiens OX=9606 GN=HNRNPK PE=1 SV=1	High	16	7	7	7	463	50.9	5.54	115	39.9	37.7	41.6	105.2	103.4	104.1	141.6	181.8	144.8
P24534	EEF1B2	Elongation factor 1-beta OS=Homo sapiens OX=9606 GN=EEF1B2 PE=1 SV=3	High	34	7	10	6	225	24.7	4.67	196	48.6	47.3	50.2	93.9	93.6	98.6	125.6	171.4	170.7
Q99598	TSNAX	Translin-associated protein X OS=Homo sapiens OX=9606 GN=TSNAX PE=1 SV=1	High	6	1	1	1	290	33.1	6.55	35	64.9	114.3	89.8	91.9	75.3	71.4	89.1	159.3	144
P12429	ANXA3	Annexin A3 OS=Homo sapiens OX=9606 GN=ANXA3 PE=1 SV=3	High	38	11	17	11	323	36.4	5.92	429	117.2	99.6	105.4	101.3	85.6	93.7	92.9	97.8	106.6
Q9BT78	COPS4	COP9 signalosome complex subunit 4 OS=Homo sapiens OX=9606 GN=COPS4 PE=1 SV=1	High	21	7	9	7	406	46.2	5.83	253	131.7	125.5	122.3	78.6	80.6	80.2	85	101.8	94.2
Q9Y6K1	DNMT3A	DNA (cytosine-5)-methyltransferase 3A OS=Homo sapiens OX=9606 GN=DNMT3A PE=1 SV=4	High	9	7	11	5	912	101.8	6.57	148	29.1	26	27.8	117.3	123	109.4	161.6	176.1	129.7
Q5W0Z9	ZDHHC20	Palmitoyltransferase ZDHHC20 OS=Homo sapiens OX=9606 GN=ZDHHC20 PE=1 SV=1	High	2	1	1	1	365	42.3	7.71	25	77.2	72.4	73.3	114.8	110.5	106.8	119.2	90.1	135.7
Q96FW1	OTUB1	Ubiquitin thioesterase OTUB1 OS=Homo sapiens OX=9606 GN=OTUB1 PE=1 SV=2	High	21	5	6	5	271	31.3	4.94	87	68.9	60.6	65.4	114.5	130.3	132.9	98.5	86	143
O94776	MTA2	Metastasis-associated protein MTA2 OS=Homo sapiens OX=9606 GN=MTA2 PE=1 SV=1	High	3	2	2	1	668	75	9.66	0	34.9	55.6	45	135.1	134.8	118.4	144	129.5	102.6
Q9BZH6	WDR11	WD repeat-containing protein 11 OS=Homo sapiens OX=9606 GN=WDR11 PE=1 SV=1	Medium	1	1	1	1	1224	136.6	6.92	23
P37108	SRP14	Signal recognition particle 14 kDa protein OS=Homo sapiens OX=9606 GN=SRP14 PE=1 SV=2	High	28	4	4	4	136	14.6	10.04	84	15.2	17	17.6	110.9	106.6	118.8	147.6	224.1	142.1
P54619	PRKAG1	5'-AMP-activated protein kinase subunit gamma-1 OS=Homo sapiens OX=9606 GN=PRKAG1 PE=1 SV=1	High	9	2	3	2	331	37.6	6.92	129	125.7	115.8	126.1	99.3	100.6	100.9	87.7	69.6	74.3
Q9UIA9	XPO7	Exportin-7 OS=Homo sapiens OX=9606 GN=XPO7 PE=1 SV=3	High	2	2	2	2	1087	123.8	6.32	19	88.7	89.7	96.9	120.6	119.1	106.8	108.4	82	87.9
Q9UBQ0	VPS29	Vacuolar protein sorting-associated protein 29 OS=Homo sapiens OX=9606 GN=VPS29 PE=1 SV=1	High	13	3	3	3	182	20.5	6.79	23	97.5	88.3	90.1	122.1	99	106.4	101.6	95.9	99.1
Q07666	KHDRBS1	KH domain-containing, RNA-binding, signal transduction-associated protein 1 OS=Homo sapiens OX=9606 GN=KHDRBS1 PE=1 SV=1	High	4	2	2	2	443	48.2	8.66	48	15.1	13.7	16.9	126	135.4	132.6	135	174	151.4
Q13619	CUL4A	Cullin-4A OS=Homo sapiens OX=9606 GN=CUL4A PE=1 SV=3	High	6	5	5	5	759	87.6	8.13	75	43	45.9	44.4	129.3	130.9	127	113.3	139.9	126.5
Q14978	NOLC1	Nucleolar and coiled-body phosphoprotein 1 OS=Homo sapiens OX=9606 GN=NOLC1 PE=1 SV=2	High	6	5	5	5	699	73.6	9.47	30	22.1	27.7	21.3	140.1	161.8	163.6	101.5	148.3	113.5
A0A0C4DH36	IGHV3-38	Probable non-functional immunoglobulin heavy variable 3-38 OS=Homo sapiens OX=9606 GN=IGHV3-38 PE=5 SV=1	High	19	2	3	2	116	12.8	9.25	52	84.4	92.3	93.2	120.1	108.2	102.1	90.6	116.5	92.7
P54136	RARS	Arginine--tRNA ligase, cytoplasmic OS=Homo sapiens OX=9606 GN=RARS PE=1 SV=2	High	16	10	10	10	660	75.3	6.68	162	78.8	74.9	79.2	115.4	101.9	95.8	120.2	114.2	119.6
P12277	CKB	Creatine kinase B-type OS=Homo sapiens OX=9606 GN=CKB PE=1 SV=1	High	17	5	6	5	381	42.6	5.59	185	36	37.8	39.8	115.8	97.4	105.4	126.7	146.4	194.7
O15117	FYB1	FYN-binding protein 1 OS=Homo sapiens OX=9606 GN=FYB1 PE=1 SV=2	High	4	3	3	3	783	85.3	6.48	66	131.8	115.1	122.1	109.8	110.9	106.8	75.5	66.7	61.2
P62888	RPL30	60S ribosomal protein L30 OS=Homo sapiens OX=9606 GN=RPL30 PE=1 SV=2	High	66	7	18	7	115	12.8	9.63	401	41.7	42.8	45.2	71	67.1	68.6	160.1	208.6	194.9
P14678	SNRPB	Small nuclear ribonucleoprotein-associated proteins B and B' OS=Homo sapiens OX=9606 GN=SNRPB PE=1 SV=2	High	27	6	8	6	240	24.6	11.19	86	39.4	38.8	41.5	141.3	133.9	132.9	113.2	150.4	108.5
P06730	EIF4E	Eukaryotic translation initiation factor 4E OS=Homo sapiens OX=9606 GN=EIF4E PE=1 SV=2	High	17	3	3	3	217	25.1	6.15	102	86.4	81.1	83.1	115.1	114.1	113.2	102.1	96	108.8
Q8WUJ3	CEMIP	Cell migration-inducing and hyaluronan-binding protein OS=Homo sapiens OX=9606 GN=CEMIP PE=1 SV=2	High	21	26	29	26	1361	152.9	7.85	450	138.8	125.1	130	95.1	97.5	88.3	90	58.6	76.5
P54852	EMP3	Epithelial membrane protein 3 OS=Homo sapiens OX=9606 GN=EMP3 PE=1 SV=1	High	10	1	1	1	163	18.4	7.96	39	101.7	104	108.7	125.7	95.8	108.8	84	100.7	70.6
Q9UBC3	DNMT3B	DNA (cytosine-5)-methyltransferase 3B OS=Homo sapiens OX=9606 GN=DNMT3B PE=1 SV=1	High	24	19	30	17	853	95.7	8.43	715	17.5	19.6	20	94.2	96.5	94.4	187	202.1	168.7
P09417	QDPR	Dihydropteridine reductase OS=Homo sapiens OX=9606 GN=QDPR PE=1 SV=2	High	22	4	6	4	244	25.8	7.37	165	134.6	127.2	127.6	89.8	97	110.5	68.1	72.1	73
P28070	PSMB4	Proteasome subunit beta type-4 OS=Homo sapiens OX=9606 GN=PSMB4 PE=1 SV=4	High	16	4	7	4	264	29.2	5.97	195	59.2	61.9	63.9	103.9	114.8	114.1	98.5	146.4	137.3
P17858	PFKL	ATP-dependent 6-phosphofructokinase, liver type OS=Homo sapiens OX=9606 GN=PFKL PE=1 SV=6	High	14	9	14	7	780	85	7.5	399	118.7	112.9	130.5	99.7	108	95.3	84.9	68.1	81.9
Q8NCM2	KCNH5	Potassium voltage-gated channel subfamily H member 5 OS=Homo sapiens OX=9606 GN=KCNH5 PE=1 SV=3	Medium	1	1	1	1	988	111.8	7.58	0
P55735	SEC13	Protein SEC13 homolog OS=Homo sapiens OX=9606 GN=SEC13 PE=1 SV=3	High	8	2	2	2	322	35.5	5.48	57	59.9	54.1	60	146.1	135.2	126	119.5	106.9	92.3
P19784	CSNK2A2	Casein kinase II subunit alpha' OS=Homo sapiens OX=9606 GN=CSNK2A2 PE=1 SV=1	High	23	7	11	6	350	41.2	8.56	134	35.9	39.8	41.3	129.1	137.1	116	126.8	154.5	119.6
Q07021	C1QBP	Complement component 1 Q subcomponent-binding protein, mitochondrial OS=Homo sapiens OX=9606 GN=C1QBP PE=1 SV=1	High	5	1	1	1	282	31.3	4.84	13	55.6	49.6	59.7	102.2	89	101.3	116.4	222.8	103.4
Q709C8	VPS13C	Vacuolar protein sorting-associated protein 13C OS=Homo sapiens OX=9606 GN=VPS13C PE=1 SV=1	Medium	0	1	1	1	3753	422.1	6.83	24	69.6	71.4	61.5	127.1	143.4	148.9	99.9	89.7	88.7
P35573	AGL	Glycogen debranching enzyme OS=Homo sapiens OX=9606 GN=AGL PE=1 SV=3	High	1	2	2	2	1532	174.7	6.76	33	107.7	103.5	103.4	104.4	106.9	114.1	74.9	101.5	83.5
P21579	SYT1	Synaptotagmin-1 OS=Homo sapiens OX=9606 GN=SYT1 PE=1 SV=1	Medium	3	1	1	1	422	47.5	8.12	17	53.8	51.7	44	131	126.7	98.5	117.8	133.5	143
Q8WWI5	SLC44A1	Choline transporter-like protein 1 OS=Homo sapiens OX=9606 GN=SLC44A1 PE=1 SV=1	High	13	7	8	7	657	73.3	8.6	152	166.2	151.1	148.5	67.4	69.3	73.8	89.6	69.9	64.3
Q8WXA9	SREK1	Splicing regulatory glutamine/lysine-rich protein 1 OS=Homo sapiens OX=9606 GN=SREK1 PE=1 SV=1	Medium	3	1	1	1	508	59.3	10.39	21	39.3	33.4	41.7	142.5	149.4	144.2	124.9	105.9	118.7
Q9Y4F1	FARP1	FERM, ARHGEF and pleckstrin domain-containing protein 1 OS=Homo sapiens OX=9606 GN=FARP1 PE=1 SV=1	High	10	10	12	10	1045	118.6	8.15	193	118.6	114.3	110.3	103.5	110.6	98.7	93.8	71.7	78.6
P18621	RPL17	60S ribosomal protein L17 OS=Homo sapiens OX=9606 GN=RPL17 PE=1 SV=3	High	41	8	21	7	184	21.4	10.17	372	17.1	17.1	18	108.4	118.9	109.6	207.2	110.2	193.5
Q9NZZ3	CHMP5	Charged multivesicular body protein 5 OS=Homo sapiens OX=9606 GN=CHMP5 PE=1 SV=1	Medium	3	1	1	1	219	24.6	4.83	31	81.8	82.1	75.3	102.7	108.5	103.4	106.5	91.4	148.4
O75326	SEMA7A	Semaphorin-7A OS=Homo sapiens OX=9606 GN=SEMA7A PE=1 SV=1	High	2	1	1	1	666	74.8	7.64	34	127.7	121	121.5	114.9	110.6	97.3	69.8	58.5	78.8
P01344	IGF2	Insulin-like growth factor II OS=Homo sapiens OX=9606 GN=IGF2 PE=1 SV=1	Medium	5	1	1	1	180	20.1	9.32	0	107.7	84.1	101.9	156.2	112.5	104.2	78.3	86.5	68.6
O95498	VNN2	Vascular non-inflammatory molecule 2 OS=Homo sapiens OX=9606 GN=VNN2 PE=1 SV=3	High	3	1	2	1	520	58.5	6.52	48	21.8	22.8	27.9	166.5	153.1	191.2	130.7	88.6	97.3
O43776	NARS1	Asparagine--tRNA ligase, cytoplasmic OS=Homo sapiens OX=9606 GN=NARS1 PE=1 SV=1	High	23	9	11	9	548	62.9	6.25	228	64.2	60.3	64.1	119.7	113.5	114.2	111.1	123.1	129.8
Q9H479	FN3K	Fructosamine-3-kinase OS=Homo sapiens OX=9606 GN=FN3K PE=1 SV=1	High	19	5	6	5	309	35.1	7.55	140	159.7	148.7	146.6	89.3	81.1	94.2	69	56.6	54.8
P23246	SFPQ	Splicing factor, proline- and glutamine-rich OS=Homo sapiens OX=9606 GN=SFPQ PE=1 SV=2	High	5	4	4	3	707	76.1	9.44	43	33.7	49.1	45.9	126.5	121.7	124	121.1	147.9	130.2
Q01518	CAP1	Adenylyl cyclase-associated protein 1 OS=Homo sapiens OX=9606 GN=CAP1 PE=1 SV=5	High	34	16	30	16	475	51.9	8.06	783	163.8	145	152.5	67.5	73.6	70.4	67.8	72.4	87
P0DOY2	IGLC2	Immunoglobulin lambda constant 2 OS=Homo sapiens OX=9606 GN=IGLC2 PE=1 SV=1	High	62	5	114	2	106	11.3	7.24	3364	154.1	176.3	165.5	69.5	76.3	79	59.3	57.2	62.6
P62760	VSNL1	Visinin-like protein 1 OS=Homo sapiens OX=9606 GN=VSNL1 PE=1 SV=2	High	34	6	6	6	191	22.1	5.15	165	22.5	22.7	26.1	88.1	90.5	88.8	150.9	179.9	230.6
Q9BRA2	TXNDC17	Thioredoxin domain-containing protein 17 OS=Homo sapiens OX=9606 GN=TXNDC17 PE=1 SV=1	High	15	2	2	2	123	13.9	5.52	40	64.7	69.5	59.4	86.9	95.9	90.9	110.2	135.4	187
Q13247	SRSF6	Serine/arginine-rich splicing factor 6 OS=Homo sapiens OX=9606 GN=SRSF6 PE=1 SV=2	High	11	5	8	2	344	39.6	11.43	102	17.1	18.9	19.1	121.2	93.4	130.2	218.1	116.3	165.7
P63208	SKP1	S-phase kinase-associated protein 1 OS=Homo sapiens OX=9606 GN=SKP1 PE=1 SV=2	High	23	3	4	3	163	18.6	4.54	145	52.1	50.3	53.9	105.9	111.1	91.4	127.2	147.1	161.1
Q9H8L6	MMRN2	Multimerin-2 OS=Homo sapiens OX=9606 GN=MMRN2 PE=1 SV=2	Medium	2	1	1	1	949	104.3	5.86	0
Q15907	RAB11B	Ras-related protein Rab-11B OS=Homo sapiens OX=9606 GN=RAB11B PE=1 SV=4	High	36	8	13	8	218	24.5	5.94	297	114.5	105.7	113.4	82.1	83.3	82.5	92.1	103.1	123.5
Q9H267	VPS33B	Vacuolar protein sorting-associated protein 33B OS=Homo sapiens OX=9606 GN=VPS33B PE=1 SV=2	High	4	3	3	3	617	70.5	6.71	59	119.6	117.3	120	92.3	113.7	94.8	91.4	71.9	79.1
Q9BTY2	FUCA2	Plasma alpha-L-fucosidase OS=Homo sapiens OX=9606 GN=FUCA2 PE=1 SV=2	High	4	2	2	2	467	54	6.25	25	107.9	98.9	112.7	85.6	79.9	82.8	86.8	129.4	116
P15151	PVR	Poliovirus receptor OS=Homo sapiens OX=9606 GN=PVR PE=1 SV=2	High	3	1	1	1	417	45.3	6.52	16	143.8	156	149.7	88.5	79.4	85.7	67.2	55.5	74.3
P53396	ACLY	ATP-citrate synthase OS=Homo sapiens OX=9606 GN=ACLY PE=1 SV=3	High	40	39	56	39	1101	120.8	7.33	986	93	87	88	84.9	83.3	87	109.7	133.1	134
P07741	APRT	Adenine phosphoribosyltransferase OS=Homo sapiens OX=9606 GN=APRT PE=1 SV=2	High	24	4	8	4	180	19.6	6.02	104	164.4	150.7	149.5	71.6	74.1	73.7	66.4	71.5	78
O15318	POLR3G	DNA-directed RNA polymerase III subunit RPC7 OS=Homo sapiens OX=9606 GN=POLR3G PE=1 SV=2	Medium	5	1	1	1	223	25.9	4.63	28	32.4	33.6	29.1	139.6	146.1	117.6	137.7	144	119.9
P06241	FYN	Tyrosine-protein kinase Fyn OS=Homo sapiens OX=9606 GN=FYN PE=1 SV=3	High	9	4	6	1	537	60.7	6.67	77	149.9	155.6	207.4	50.7	74.9	80.6	71.1	42.7	67.1
P05160	F13B	Coagulation factor XIII B chain OS=Homo sapiens OX=9606 GN=F13B PE=1 SV=3	High	28	12	18	12	661	75.5	6.39	583	153.4	159.2	165.6	87	80.2	76.2	69.8	51.1	57.6
O00151	PDLIM1	PDZ and LIM domain protein 1 OS=Homo sapiens OX=9606 GN=PDLIM1 PE=1 SV=4	High	17	4	4	4	329	36	7.02	91	85.3	82.9	84.4	110.8	100.4	91.9	111	103.9	129.5
Q92841	DDX17	Probable ATP-dependent RNA helicase DDX17 OS=Homo sapiens OX=9606 GN=DDX17 PE=1 SV=2	High	25	18	22	12	729	80.2	8.27	375	40.9	44.7	46.1	109.3	108.3	101.8	148.4	176.4	124.1
Q92743	HTRA1	Serine protease HTRA1 OS=Homo sapiens OX=9606 GN=HTRA1 PE=1 SV=1	High	12	6	6	6	480	51.3	7.83	73	99.1	151	103.4	100.2	96.2	95.3	102.6	87.3	64.8
P61626	LYZ	Lysozyme C OS=Homo sapiens OX=9606 GN=LYZ PE=1 SV=1	High	8	1	1	1	148	16.5	9.16	29	119.1	110.6	111.5	105.8	124.6	129.7	77.5	61.6	59.6
O95218	ZRANB2	Zinc finger Ran-binding domain-containing protein 2 OS=Homo sapiens OX=9606 GN=ZRANB2 PE=1 SV=2	High	9	3	3	3	330	37.4	10.01	37	41.5	41.8	44.8	98.4	90.2	96	152.5	172.2	162.6
P36871	PGM1	Phosphoglucomutase-1 OS=Homo sapiens OX=9606 GN=PGM1 PE=1 SV=3	High	28	16	19	16	562	61.4	6.76	416	178.2	161.7	165.3	69.5	73.5	74.3	63.7	52.8	61.1
P62910	RPL32	60S ribosomal protein L32 OS=Homo sapiens OX=9606 GN=RPL32 PE=1 SV=2	High	44	7	14	7	135	15.9	11.33	273	13	12.9	13.6	88.6	97	83.7	231	140.9	219.3
Q9Y2Z0	SUGT1	Protein SGT1 homolog OS=Homo sapiens OX=9606 GN=SUGT1 PE=1 SV=3	High	14	5	5	5	365	41	5.16	44	50.7	50	53.6	128.1	121	124.7	115.7	116.4	139.8
P08243	ASNS	Asparagine synthetase [glutamine-hydrolyzing] OS=Homo sapiens OX=9606 GN=ASNS PE=1 SV=4	High	7	4	5	4	561	64.3	6.86	83	39	41.5	43.3	136	141	141.8	92.7	112.8	151.9
Q9NS00	C1GALT1	Glycoprotein-N-acetylgalactosamine 3-beta-galactosyltransferase 1 OS=Homo sapiens OX=9606 GN=C1GALT1 PE=1 SV=1	Medium	4	1	1	1	363	42.2	6.64	0	77.8	83.3	82.3	123.4	126.5	114.3	105.6	108.6	78.1
P01743	IGHV1-46	Immunoglobulin heavy variable 1-46 OS=Homo sapiens OX=9606 GN=IGHV1-46 PE=1 SV=2	High	50	4	8	2	117	12.9	8.92	235	114.2	102.8	104.3	127.1	111.6	111.5	81.7	75.7	71.2
P08519	LPA	Apolipoprotein(a) OS=Homo sapiens OX=9606 GN=LPA PE=1 SV=1	High	27	9	12	9	4548	501	5.88	228	149.8	136.7	137.1	91.3	96	96.8	71.2	62	59.1
Q02153	GUCY1B1	Guanylate cyclase soluble subunit beta-1 OS=Homo sapiens OX=9606 GN=GUCY1B1 PE=1 SV=1	High	10	6	6	6	619	70.5	5.35	66	124.2	114.1	114.3	110.6	114.3	114	82.8	67.7	58
Q13162	PRDX4	Peroxiredoxin-4 OS=Homo sapiens OX=9606 GN=PRDX4 PE=1 SV=1	High	18	5	6	3	271	30.5	6.29	107	122.2	107.5	108.2	112.9	114.2	114	64	90	67
O75396	SEC22B	Vesicle-trafficking protein SEC22b OS=Homo sapiens OX=9606 GN=SEC22B PE=1 SV=4	High	7	1	1	1	215	24.6	6.92	65	105.1	90.7	113.1	119.7	97.5	116.4	86.9	84.6	86
Q02241	KIF23	Kinesin-like protein KIF23 OS=Homo sapiens OX=9606 GN=KIF23 PE=1 SV=3	High	7	6	6	6	960	110	8.51	136	60.8	59.6	60.8	110	93	88.7	130	116.8	180.3
Q9UQB3	CTNND2	Catenin delta-2 OS=Homo sapiens OX=9606 GN=CTNND2 PE=1 SV=3	Low	1	1	1	1	1225	132.6	7.74	0	164.3	190.2	177.7	37.7	65	64.7	74.1	45	81.3
Q92619	ARHGAP45	Rho GTPase-activating protein 45 OS=Homo sapiens OX=9606 GN=ARHGAP45 PE=1 SV=2	High	15	16	19	16	1136	124.5	6.1	322	132.3	122.9	129.9	89.7	94.9	95.1	80.7	80.5	74.2
O95433	AHSA1	Activator of 90 kDa heat shock protein ATPase homolog 1 OS=Homo sapiens OX=9606 GN=AHSA1 PE=1 SV=1	High	16	5	5	5	338	38.3	5.53	39	65.7	61.5	61.4	122.6	123	114.2	107.2	103.9	140.5
Q68BL8	OLFML2B	Olfactomedin-like protein 2B OS=Homo sapiens OX=9606 GN=OLFML2B PE=2 SV=2	High	2	1	1	1	750	83.9	5.2	59	68.4	74.3	64	133.9	108.2	114.6	119.9	98.5	118.2
P63241	EIF5A	Eukaryotic translation initiation factor 5A-1 OS=Homo sapiens OX=9606 GN=EIF5A PE=1 SV=2	High	48	6	8	6	154	16.8	5.24	214	61.2	63.5	57.9	97.8	99.8	96.9	127.4	148.8	146.7
P09493	TPM1	Tropomyosin alpha-1 chain OS=Homo sapiens OX=9606 GN=TPM1 PE=1 SV=2	High	52	17	29	8	284	32.7	4.74	380	64.4	64.9	67.9	89.4	101.8	93.9	108.3	154.7	154.8
P12956	XRCC6	X-ray repair cross-complementing protein 6 OS=Homo sapiens OX=9606 GN=XRCC6 PE=1 SV=2	High	47	32	55	32	609	69.8	6.64	904	14	14.5	15.9	145.4	148.8	161.4	112.9	192.6	94.6
P53992	SEC24C	Protein transport protein Sec24C OS=Homo sapiens OX=9606 GN=SEC24C PE=1 SV=3	High	3	3	3	3	1094	118.2	7.06	28	89.9	80.9	87.2	129.8	88.9	79.3	103.7	110.6	129.6
P52597	HNRNPF	Heterogeneous nuclear ribonucleoprotein F OS=Homo sapiens OX=9606 GN=HNRNPF PE=1 SV=3	High	13	4	4	3	415	45.6	5.58	106	45.9	45.2	45.5	115.6	99.1	95.9	179.8	131.3	141.7
Q9NV70	EXOC1	Exocyst complex component 1 OS=Homo sapiens OX=9606 GN=EXOC1 PE=1 SV=4	High	2	2	2	2	894	101.9	6.61	36	104.7	92.3	97.3	117.6	101.3	113.3	103	84.4	86.2
Q5C9Z4	NOM1	Nucleolar MIF4G domain-containing protein 1 OS=Homo sapiens OX=9606 GN=NOM1 PE=1 SV=1	Low	1	1	1	1	860	96.2	8.1	0	21.8	12.1	26.4	89.6	126.9	92.6	173.5	181.4	175.8
O00622	CCN1	CCN family member 1 OS=Homo sapiens OX=9606 GN=CCN1 PE=1 SV=1	High	48	16	21	16	381	42	8.21	416	164.4	147.9	153.8	73.4	72.1	71.2	79.5	60.2	77.4
P62937	PPIA	Peptidyl-prolyl cis-trans isomerase A OS=Homo sapiens OX=9606 GN=PPIA PE=1 SV=2	High	48	10	14	10	165	18	7.81	259	106.7	100	102.9	70.7	80	76	107.8	124.1	131.7
P46778	RPL21	60S ribosomal protein L21 OS=Homo sapiens OX=9606 GN=RPL21 PE=1 SV=2	High	42	7	15	7	160	18.6	10.49	236	19.7	20.3	21.5	118.9	115.3	106.5	190.3	118.9	188.5
P35268	RPL22	60S ribosomal protein L22 OS=Homo sapiens OX=9606 GN=RPL22 PE=1 SV=2	High	39	3	4	3	128	14.8	9.19	151	18.4	17.9	20.7	81.3	78.1	73.3	122.7	326.2	161.5
O00743	PPP6C	Serine/threonine-protein phosphatase 6 catalytic subunit OS=Homo sapiens OX=9606 GN=PPP6C PE=1 SV=1	High	6	2	2	2	305	35.1	5.69	27	105.7	99.1	113.4	102.5	86.4	86.1	98.5	89	119.3
Q6ZT98	TTLL7	Tubulin polyglutamylase TTLL7 OS=Homo sapiens OX=9606 GN=TTLL7 PE=1 SV=2	Medium	1	1	1	1	887	102.9	9.29	0	137	156.1	127.3	96.4	99.4	98.9	71.4	52.4	60.9
P41240	CSK	Tyrosine-protein kinase CSK OS=Homo sapiens OX=9606 GN=CSK PE=1 SV=1	High	45	17	19	17	450	50.7	7.06	385	139.9	130.6	132.7	97.4	101.4	98.1	71.4	59.1	69.4
Q9H074	PAIP1	Polyadenylate-binding protein-interacting protein 1 OS=Homo sapiens OX=9606 GN=PAIP1 PE=1 SV=1	High	2	1	1	1	479	53.5	4.81	33	65.7	62.3	72.7	113.8	114.2	130.7	101.3	111.2	128
P78347	GTF2I	General transcription factor II-I OS=Homo sapiens OX=9606 GN=GTF2I PE=1 SV=2	High	3	2	2	2	998	112.3	6.39	23	35.9	40.6	48.4	135.8	129.7	134.5	144.7	119	111.3
Q9Y262	EIF3L	Eukaryotic translation initiation factor 3 subunit L OS=Homo sapiens OX=9606 GN=EIF3L PE=1 SV=1	High	27	14	16	14	564	66.7	6.34	308	73.1	66.1	65.9	116.4	110.3	111.4	104.7	126.3	125.7
Q96AP7	ESAM	Endothelial cell-selective adhesion molecule OS=Homo sapiens OX=9606 GN=ESAM PE=1 SV=1	High	4	1	1	1	390	41.2	9.32	0
P08134	RHOC	Rho-related GTP-binding protein RhoC OS=Homo sapiens OX=9606 GN=RHOC PE=1 SV=1	High	33	6	13	1	193	22	6.58	425	154.1	128.1	126.6	92	87.8	77.4	78.7	66.6	88.7
P51572	BCAP31	B-cell receptor-associated protein 31 OS=Homo sapiens OX=9606 GN=BCAP31 PE=1 SV=3	High	7	2	2	2	246	28	8.44	43	85.5	69.6	72	107.6	89.1	104.1	117.9	157.8	96.4
P35625	TIMP3	Metalloproteinase inhibitor 3 OS=Homo sapiens OX=9606 GN=TIMP3 PE=1 SV=2	High	21	5	5	5	211	24.1	8.72	58	147	138.6	140.1	73.4	89.4	85.6	86.6	69.8	69.4
P25705	ATP5F1A	ATP synthase subunit alpha, mitochondrial OS=Homo sapiens OX=9606 GN=ATP5F1A PE=1 SV=1	Low	1	1	1	1	553	59.7	9.13	0	49.5	42.2	40.3	201.6	154.7	165.1	91.3	83.2	72.2
P27918	CFP	Properdin OS=Homo sapiens OX=9606 GN=CFP PE=1 SV=2	High	26	9	12	9	469	51.2	7.9	189	154.3	169.4	161	74.1	77.1	79.4	60.8	57.8	66
P06576	ATP5F1B	ATP synthase subunit beta, mitochondrial OS=Homo sapiens OX=9606 GN=ATP5F1B PE=1 SV=3	High	5	2	3	2	529	56.5	5.4	38	105.4	83.4	87.9	101.6	98.1	90.1	102.6	117	113.8
P13693	TPT1	Translationally-controlled tumor protein OS=Homo sapiens OX=9606 GN=TPT1 PE=1 SV=1	High	28	5	9	5	172	19.6	4.93	162	85.1	77.5	80.5	99.8	107	103.1	103.2	106	137.9
P30622	CLIP1	CAP-Gly domain-containing linker protein 1 OS=Homo sapiens OX=9606 GN=CLIP1 PE=1 SV=2	Medium	1	1	1	1	1438	162.1	5.36	19	99.3	112.4	121.5	150.7	79.5	82.2	84.5	77.2	92.7
Q8IYR6	TMEFF1	Tomoregulin-1 OS=Homo sapiens OX=9606 GN=TMEFF1 PE=1 SV=1	Medium	2	1	1	1	380	40.9	6.68	32	15.2	18.7	19.8	135	119.4	182.5	136.1	101.2	172.1
P22314	UBA1	Ubiquitin-like modifier-activating enzyme 1 OS=Homo sapiens OX=9606 GN=UBA1 PE=1 SV=3	High	30	24	32	24	1058	117.8	5.76	935	98.5	93.3	93.4	104.1	107.3	104.4	90.5	98.7	109.8
P21359	NF1	Neurofibromin OS=Homo sapiens OX=9606 GN=NF1 PE=1 SV=2	High	1	2	2	1	2839	319.2	7.39	38	29.1	34.6	42.5	143.3	176.3	113.7	167.9	100.4	92.3
P68431	H3C1	Histone H3.1 OS=Homo sapiens OX=9606 GN=H3C1 PE=1 SV=2	High	32	7	41	2	136	15.4	11.12	393	27.9	29.8	28	98.3	98.7	117.8	141.3	209.2	149
Q9NW13	RBM28	RNA-binding protein 28 OS=Homo sapiens OX=9606 GN=RBM28 PE=1 SV=3	Medium	1	1	1	1	759	85.7	9.22	0	25.5	33.3	35.9	121.1	143.7	119.9	125.9	164	130.7
O00522	KRIT1	Krev interaction trapped protein 1 OS=Homo sapiens OX=9606 GN=KRIT1 PE=1 SV=2	Low	2	1	1	1	736	84.3	8.41	21	66.1	69.1	70.1	115.2	155.4	144.7	99.8	89	90.6
P27487	DPP4	Dipeptidyl peptidase 4 OS=Homo sapiens OX=9606 GN=DPP4 PE=1 SV=2	High	6	4	4	4	766	88.2	6.04	70	76.6	71.5	83.8	137.8	136.4	132.4	100.7	86.4	74.4
Q99447	PCYT2	Ethanolamine-phosphate cytidylyltransferase OS=Homo sapiens OX=9606 GN=PCYT2 PE=1 SV=1	Medium	2	1	1	1	389	43.8	6.92	19	100.4	99.6	95.6	95.1	115	122.7	95.4	80.9	95.3
P16402	H1-3	Histone H1.3 OS=Homo sapiens OX=9606 GN=H1-3 PE=1 SV=2	High	54	18	56	8	221	22.3	11.02	741	12.6	13	13.5	78.8	84.4	97.4	136.8	269.8	193.7
P10643	C7	Complement component C7 OS=Homo sapiens OX=9606 GN=C7 PE=1 SV=2	High	41	28	49	27	843	93.5	6.48	1246	146.4	145.5	140.5	85.6	93.8	97.3	67	64.9	58.9
P0DP01	IGHV1-8	Immunoglobulin heavy variable 1-8 OS=Homo sapiens OX=9606 GN=IGHV1-8 PE=3 SV=1	High	28	3	6	1	117	13	9.17	131	156.4	138.9	125	106	106	95.9	68.1	53.6	50.1
P27824	CANX	Calnexin OS=Homo sapiens OX=9606 GN=CANX PE=1 SV=2	High	12	7	7	7	592	67.5	4.6	132	91.5	79	91.3	96.1	92	94.2	91.4	138.7	125.7
O75787	ATP6AP2	Renin receptor OS=Homo sapiens OX=9606 GN=ATP6AP2 PE=1 SV=2	High	16	5	6	5	350	39	6.1	114	89.7	73.1	82.6	119.6	133.4	124.1	86.3	74.9	116.4
Q9NUQ9	FAM49B	Protein FAM49B OS=Homo sapiens OX=9606 GN=FAM49B PE=1 SV=1	High	10	3	4	3	324	36.7	6.06	49	53.4	55.7	65.5	158.8	122	117.3	114.6	98	114.7
Q9NZN5	ARHGEF12	Rho guanine nucleotide exchange factor 12 OS=Homo sapiens OX=9606 GN=ARHGEF12 PE=1 SV=1	High	1	1	1	1	1544	173.1	5.74	54	67.9	76.8	84.2	99.5	138.5	98.4	154.4	131.1	49.2
Q96P48	ARAP1	Arf-GAP with Rho-GAP domain, ANK repeat and PH domain-containing protein 1 OS=Homo sapiens OX=9606 GN=ARAP1 PE=1 SV=3	High	5	6	6	6	1450	162.1	6.23	106	88.2	85.1	86.1	125.5	124.9	117.5	101.1	82.8	88.7
Q92747	ARPC1A	Actin-related protein 2/3 complex subunit 1A OS=Homo sapiens OX=9606 GN=ARPC1A PE=2 SV=2	High	12	5	5	5	370	41.5	8.18	49	65.4	62.4	65	102.2	113	97	131.2	138.5	125.2
P04843	RPN1	Dolichyl-diphosphooligosaccharide--protein glycosyltransferase subunit 1 OS=Homo sapiens OX=9606 GN=RPN1 PE=1 SV=1	High	5	3	3	3	607	68.5	6.38	69	68.3	66.5	69.3	141.9	103.7	117	94.7	115.8	122.8
Q8N128	FAM177A1	Protein FAM177A1 OS=Homo sapiens OX=9606 GN=FAM177A1 PE=1 SV=1	High	5	1	1	1	213	23.7	4.45	29	93.9	82.7	78.7	129.3	131.9	102.9	91.1	110.6	79
Q8N158	GPC2	Glypican-2 OS=Homo sapiens OX=9606 GN=GPC2 PE=2 SV=1	High	4	2	2	2	579	62.8	8	39	23.4	21.3	23.6	146.9	165	188.6	109.9	105.9	115.4
P06858	LPL	Lipoprotein lipase OS=Homo sapiens OX=9606 GN=LPL PE=1 SV=1	High	2	1	1	1	475	53.1	8.15	38	44.8	42.8	47.1	110.6	107.6	132.3	143.7	96.4	174.8
Q12912	LRMP	Lymphoid-restricted membrane protein OS=Homo sapiens OX=9606 GN=LRMP PE=1 SV=3	Low	1	1	1	1	555	62.1	5.85	0	46.9	48.6	47.5	162.9	175.5	161.8	103.7	77.9	75.2
Q04756	HGFAC	Hepatocyte growth factor activator OS=Homo sapiens OX=9606 GN=HGFAC PE=1 SV=1	High	5	3	3	3	655	70.6	7.24	75	140.2	136.9	140.6	89.8	94.1	88.2	80.5	64.7	65
P05154	SERPINA5	Plasma serine protease inhibitor OS=Homo sapiens OX=9606 GN=SERPINA5 PE=1 SV=3	High	27	10	17	10	406	45.6	9.26	353	138.1	148.7	142.8	95.8	100.6	94.8	73.1	58.6	47.5
Q96QR8	PURB	Transcriptional activator protein Pur-beta OS=Homo sapiens OX=9606 GN=PURB PE=1 SV=3	High	3	1	1	1	312	33.2	5.43	38	36.4	30	32.9	127.1	115.3	117.8	128.9	182.3	129.3
P14866	HNRNPL	Heterogeneous nuclear ribonucleoprotein L OS=Homo sapiens OX=9606 GN=HNRNPL PE=1 SV=2	High	10	5	6	5	589	64.1	8.22	107	33.6	30	43	120.5	109.6	113.3	157.9	170.9	121.1
P42858	HTT	Huntingtin OS=Homo sapiens OX=9606 GN=HTT PE=1 SV=2	High	0	1	1	1	3142	347.4	6.2	18	120.7	113.6	102.6	109.1	94.8	83.1	96.8	66.8	112.4
P46459	NSF	Vesicle-fusing ATPase OS=Homo sapiens OX=9606 GN=NSF PE=1 SV=3	High	13	8	8	8	744	82.5	6.95	106	113	106.1	105.8	107.3	108.2	103.3	94.2	75.1	87
A0A075B6Q5	IGHV3-64	Immunoglobulin heavy variable 3-64 OS=Homo sapiens OX=9606 GN=IGHV3-64 PE=3 SV=1	High	9	1	3	1	118	12.9	7.85	60	129.3	129.8	127.3	107.7	100.7	92.4	86.7	60	66.1
P04080	CSTB	Cystatin-B OS=Homo sapiens OX=9606 GN=CSTB PE=1 SV=2	High	46	3	4	3	98	11.1	7.56	66	66.9	69.7	61.6	103.7	95.5	98.8	114.3	131.1	158.3
Q9UKK9	NUDT5	ADP-sugar pyrophosphatase OS=Homo sapiens OX=9606 GN=NUDT5 PE=1 SV=1	High	6	1	1	1	219	24.3	4.94	58	49.6	43.2	58	95.5	73	82.2	114.3	167.6	216.7
P12931	SRC	Proto-oncogene tyrosine-protein kinase Src OS=Homo sapiens OX=9606 GN=SRC PE=1 SV=3	High	37	17	26	12	536	59.8	7.42	442	188.3	168.8	171.1	70.5	68	66.9	61.5	49.5	55.4
Q08431	MFGE8	Lactadherin OS=Homo sapiens OX=9606 GN=MFGE8 PE=1 SV=3	High	69	21	59	21	387	43.1	8.15	1600	38.2	38.8	36.7	119.1	116.6	120.3	154	116.7	159.5
P17931	LGALS3	Galectin-3 OS=Homo sapiens OX=9606 GN=LGALS3 PE=1 SV=5	Medium	5	1	1	1	250	26.1	8.56	0	101.5	102.5	103.5	118.2	118.7	101.1	93.3	87.4	73.8
Q9H4A6	GOLPH3	Golgi phosphoprotein 3 OS=Homo sapiens OX=9606 GN=GOLPH3 PE=1 SV=1	High	9	2	3	2	298	33.8	6.44	34	107.6	103.7	105.5	91.5	84.7	96	105.3	94.3	111.4
Q9UKF6	CPSF3	Cleavage and polyadenylation specificity factor subunit 3 OS=Homo sapiens OX=9606 GN=CPSF3 PE=1 SV=1	Medium	1	1	1	1	684	77.4	5.6	25	39.5	41.9	41.9	109.3	88.3	89.5	150.6	162.7	176.3
Q9C0C9	UBE2O	(E3-independent) E2 ubiquitin-conjugating enzyme OS=Homo sapiens OX=9606 GN=UBE2O PE=1 SV=3	High	7	8	8	8	1292	141.2	5.12	130	65	51.6	61.8	111.8	116.9	116.3	117.9	128.3	130.4
P78310	CXADR	Coxsackievirus and adenovirus receptor OS=Homo sapiens OX=9606 GN=CXADR PE=1 SV=1	High	8	3	3	3	365	40	7.56	42	27.9	30.8	27.4	101.9	104.5	84.2	125.5	133.7	264.2
O75367	H2AFY	Core histone macro-H2A.1 OS=Homo sapiens OX=9606 GN=H2AFY PE=1 SV=4	High	44	15	27	13	372	39.6	9.79	755	20.6	21.3	23	142.7	151.8	160.5	114.5	137.5	127.9
P00338	LDHA	L-lactate dehydrogenase A chain OS=Homo sapiens OX=9606 GN=LDHA PE=1 SV=2	High	34	13	26	12	332	36.7	8.27	487	135.2	118.2	119.2	75.5	72.5	81.7	79.1	99.3	119.3
P08123	COL1A2	Collagen alpha-2(I) chain OS=Homo sapiens OX=9606 GN=COL1A2 PE=1 SV=7	High	14	17	28	17	1366	129.2	8.95	846	96	227.9	148.3	84.4	87.3	81.8	66.9	50.4	57.1
O60268	KIAA0513	Uncharacterized protein KIAA0513 OS=Homo sapiens OX=9606 GN=KIAA0513 PE=1 SV=1	High	9	3	4	3	411	46.6	5.06	58	121.3	102.8	121.8	118.9	106.6	108.3	71	80.1	69.2
P13861	PRKAR2A	cAMP-dependent protein kinase type II-alpha regulatory subunit OS=Homo sapiens OX=9606 GN=PRKAR2A PE=1 SV=2	High	14	4	4	3	404	45.5	5.07	108	63.6	64.6	61.9	124.2	123.2	119.4	101.1	112	130
Q13976	PRKG1	cGMP-dependent protein kinase 1 OS=Homo sapiens OX=9606 GN=PRKG1 PE=1 SV=3	High	26	16	17	16	671	76.3	6.04	227	162.1	146.7	148.3	79.3	79.4	84.4	71.3	67.7	60.7
P16070	CD44	CD44 antigen OS=Homo sapiens OX=9606 GN=CD44 PE=1 SV=3	High	10	7	12	7	742	81.5	5.33	277	95.4	91.9	91.5	132	130.4	109.6	114.2	67.4	67.8
P0DMV8	HSPA1A	Heat shock 70 kDa protein 1A OS=Homo sapiens OX=9606 GN=HSPA1A PE=1 SV=1	High	43	25	46	21	641	70	5.66	755	138.2	129.2	132.9	85.3	91.1	86	74.6	75.7	87.1
Q86V81	ALYREF	THO complex subunit 4 OS=Homo sapiens OX=9606 GN=ALYREF PE=1 SV=3	Medium	3	1	1	1	257	26.9	11.15	0	33.7	37.5	38.6	133.1	130	145.4	121.2	118.1	142.3
P04275	VWF	von Willebrand factor OS=Homo sapiens OX=9606 GN=VWF PE=1 SV=4	High	11	25	27	25	2813	309.1	5.48	392	113	100.3	105.4	116.7	116.9	123.2	80	74.1	70.5
P35556	FBN2	Fibrillin-2 OS=Homo sapiens OX=9606 GN=FBN2 PE=1 SV=3	High	13	32	37	30	2912	314.6	4.86	770	74	67	80.1	166.3	172.2	172.6	64	54.1	49.8
P18054	ALOX12	Arachidonate 12-lipoxygenase, 12S-type OS=Homo sapiens OX=9606 GN=ALOX12 PE=1 SV=4	High	30	18	22	18	663	75.6	6.21	433	120.5	109.4	114.2	117	115	110.8	80	69.6	63.4
O00469	PLOD2	Procollagen-lysine,2-oxoglutarate 5-dioxygenase 2 OS=Homo sapiens OX=9606 GN=PLOD2 PE=1 SV=2	High	1	1	1	1	737	84.6	6.71	38	114	108	113	129.5	102.4	89.5	102.2	75.9	65.6
P42785	PRCP	Lysosomal Pro-X carboxypeptidase OS=Homo sapiens OX=9606 GN=PRCP PE=1 SV=1	High	2	1	1	1	496	55.8	7.21	26	98.9	96.3	115.7	125	103.9	102.7	90.1	96.1	71.1
P34741	SDC2	Syndecan-2 OS=Homo sapiens OX=9606 GN=SDC2 PE=1 SV=2	Medium	3	1	1	1	201	22.1	4.86	38	19.2	22.8	14.3	101.6	104.4	102.1	101.1	88.3	346.1
Q14108	SCARB2	Lysosome membrane protein 2 OS=Homo sapiens OX=9606 GN=SCARB2 PE=1 SV=2	High	8	4	4	4	478	54.3	5.14	62	50.7	48.8	44.8	119.8	127	129.4	87	172.9	119.7
P00748	F12	Coagulation factor XII OS=Homo sapiens OX=9606 GN=F12 PE=1 SV=3	High	11	7	9	7	615	67.7	7.74	173	180.5	176.4	187	64.1	62.7	57.9	53.7	54.3	63.2
P30273	FCER1G	High affinity immunoglobulin epsilon receptor subunit gamma OS=Homo sapiens OX=9606 GN=FCER1G PE=1 SV=1	High	34	4	6	4	86	9.7	7.12	115	160.4	143.1	131.7	145	86.4	80.1	71.5	46.3	35.5
P30626	SRI	Sorcin OS=Homo sapiens OX=9606 GN=SRI PE=1 SV=1	High	36	7	10	7	198	21.7	5.59	225	94.4	115.4	110.1	87.1	90.1	88.1	106.7	87.9	120.2
P08237	PFKM	ATP-dependent 6-phosphofructokinase, muscle type OS=Homo sapiens OX=9606 GN=PFKM PE=1 SV=2	High	6	3	3	3	780	85.1	7.99	96	75.1	72.1	80.6	131.9	98.8	101.5	134.6	109.9	95.5
Q96EK6	GNPNAT1	Glucosamine 6-phosphate N-acetyltransferase OS=Homo sapiens OX=9606 GN=GNPNAT1 PE=1 SV=1	High	8	1	1	1	184	20.7	7.99	17	119.6	94.1	95.4	121.4	87.6	89.8	79.3	99.5	113.2
P02679	FGG	Fibrinogen gamma chain OS=Homo sapiens OX=9606 GN=FGG PE=1 SV=3	High	56	22	58	22	453	51.5	5.62	1351	196.2	195.5	188.9	59	68.3	64.6	51	39.1	37.4
O60869	EDF1	Endothelial differentiation-related factor 1 OS=Homo sapiens OX=9606 GN=EDF1 PE=1 SV=1	High	10	1	1	1	148	16.4	9.95	0	32	34.6	34.6	118.5	128.3	129.4	115.7	144.7	162.3
Q8IZ52	CHPF	Chondroitin sulfate synthase 2 OS=Homo sapiens OX=9606 GN=CHPF PE=1 SV=2	Medium	2	1	1	1	775	85.4	6.93	0
Q9Y4D7	PLXND1	Plexin-D1 OS=Homo sapiens OX=9606 GN=PLXND1 PE=1 SV=3	Low	0	1	1	1	1925	211.9	7.15	0
Q96H79	ZC3HAV1L	Zinc finger CCCH-type antiviral protein 1-like OS=Homo sapiens OX=9606 GN=ZC3HAV1L PE=1 SV=2	High	3	1	2	1	300	32.9	8.13	22	99.3	84.2	96.9	106.8	112.3	82.2	87.4	100.7	130.3
Q9H7B2	RPF2	Ribosome production factor 2 homolog OS=Homo sapiens OX=9606 GN=RPF2 PE=1 SV=2	High	17	5	6	5	306	35.6	9.99	73	15.3	15.1	17.2	113.5	106.1	111.9	178	185.3	157.6
P10412	H1-4	Histone H1.4 OS=Homo sapiens OX=9606 GN=H1-4 PE=1 SV=2	High	53	19	61	7	219	21.9	11.03	841	8.5	9.2	10.2	135.7	120.9	154.2	119.6	204.2	137.6
P54802	NAGLU	Alpha-N-acetylglucosaminidase OS=Homo sapiens OX=9606 GN=NAGLU PE=1 SV=2	Medium	1	1	1	1	743	82.2	6.65	0	86.7	84	85.7	162.6	140.3	94.2	92.1	100.6	53.7
P31689	DNAJA1	DnaJ homolog subfamily A member 1 OS=Homo sapiens OX=9606 GN=DNAJA1 PE=1 SV=2	High	19	6	8	6	397	44.8	7.08	118	53.5	51.8	49.8	108.8	114.4	112.5	165.2	124.7	119.4
Q5VW32	BROX	BRO1 domain-containing protein BROX OS=Homo sapiens OX=9606 GN=BROX PE=1 SV=1	High	4	2	3	2	411	46.4	7.65	52	123.5	123.9	114.1	108.9	97.8	94.7	78.7	76.7	81.7
O75718	CRTAP	Cartilage-associated protein OS=Homo sapiens OX=9606 GN=CRTAP PE=1 SV=1	High	8	4	4	4	401	46.5	5.73	41	105.3	91.2	90	115.6	111.2	107.6	104.7	91.4	83
P54687	BCAT1	Branched-chain-amino-acid aminotransferase, cytosolic OS=Homo sapiens OX=9606 GN=BCAT1 PE=1 SV=3	High	10	3	4	3	386	42.9	5.3	80	47.1	46.5	44.9	101.6	113.9	119.5	109	144.1	173.2
P35579	MYH9	Myosin-9 OS=Homo sapiens OX=9606 GN=MYH9 PE=1 SV=4	High	52	102	183	85	1960	226.4	5.6	4207	61.7	59.8	60	92.8	91.4	92.8	115.1	187.4	138.9
Q5JTH9	RRP12	RRP12-like protein OS=Homo sapiens OX=9606 GN=RRP12 PE=1 SV=2	Medium	1	1	1	1	1297	143.6	8.75	0	16.1	17.8	17.2	140.9	132.9	147.5	121.7	178.7	127.2
P04180	LCAT	Phosphatidylcholine-sterol acyltransferase OS=Homo sapiens OX=9606 GN=LCAT PE=1 SV=1	High	8	3	3	3	440	49.5	6.11	84	171.8	170.3	169.4	76.9	70.8	84.3	64	48.5	44
P78371	CCT2	T-complex protein 1 subunit beta OS=Homo sapiens OX=9606 GN=CCT2 PE=1 SV=4	High	49	26	37	26	535	57.5	6.46	941	47.4	46.8	48.8	73.7	97.8	81.5	130	216.1	157.9
P0DOX3		Immunoglobulin delta heavy chain OS=Homo sapiens OX=9606 PE=1 SV=1	High	28	10	18	10	512	56.2	8.02	445	125.1	128.2	127.3	95.6	110.1	85.1	92.9	67.5	68.3
Q96HF1	SFRP2	Secreted frizzled-related protein 2 OS=Homo sapiens OX=9606 GN=SFRP2 PE=1 SV=2	High	11	3	3	3	295	33.5	7.42	50	9.2	14.5	10.9	157	166.7	178.5	112.7	116.7	134
Q8WUD1	RAB2B	Ras-related protein Rab-2B OS=Homo sapiens OX=9606 GN=RAB2B PE=1 SV=1	High	22	4	6	4	216	24.2	7.83	192	90.3	83.1	83.7	111.2	104.3	98.9	97.7	104.4	126.4
Q15041	ARL6IP1	ADP-ribosylation factor-like protein 6-interacting protein 1 OS=Homo sapiens OX=9606 GN=ARL6IP1 PE=1 SV=2	High	5	1	1	1	203	23.3	9.32	17	30.1	36.2	39	116.3	128	148.3	136.2	146.6	119.3
P0DP23	CALM1	Calmodulin-1 OS=Homo sapiens OX=9606 GN=CALM1 PE=1 SV=1	High	42	5	10	5	149	16.8	4.22	206	53.6	80.9	87.2	73.4	73.8	76.4	96.3	131.6	226.8
O00339	MATN2	Matrilin-2 OS=Homo sapiens OX=9606 GN=MATN2 PE=1 SV=4	High	6	5	5	5	956	106.8	6.27	95	93.6	97.6	97.4	106	120.4	129.1	93.4	77.7	84.8
P46777	RPL5	60S ribosomal protein L5 OS=Homo sapiens OX=9606 GN=RPL5 PE=1 SV=3	High	45	14	25	14	297	34.3	9.72	487	15.2	16.7	17.3	91.6	95.1	101.1	134	248.4	180.6
P08514	ITGA2B	Integrin alpha-IIb OS=Homo sapiens OX=9606 GN=ITGA2B PE=1 SV=3	High	44	36	90	36	1039	113.3	5.38	2831	184.6	167.2	165	70.6	78.8	75.3	60.1	50.6	47.8
Q07954	LRP1	Prolow-density lipoprotein receptor-related protein 1 OS=Homo sapiens OX=9606 GN=LRP1 PE=1 SV=2	High	5	20	21	20	4544	504.3	5.39	181	73.7	85.2	74.1	120.7	122.4	123.8	108.4	96.6	95.3
P16403	H1-2	Histone H1.2 OS=Homo sapiens OX=9606 GN=H1-2 PE=1 SV=2	High	54	18	55	7	213	21.4	10.93	807	6.8	9.2	8	126.7	135.3	148.9	117.8	211.8	135.3
O14497	ARID1A	AT-rich interactive domain-containing protein 1A OS=Homo sapiens OX=9606 GN=ARID1A PE=1 SV=3	Medium	0	1	1	1	2285	241.9	6.7	0	49.6	54.7	59.2	140.9	123.8	102.2	120.1	139.2	110.4
Q9NTJ5	SACM1L	Phosphatidylinositide phosphatase SAC1 OS=Homo sapiens OX=9606 GN=SACM1L PE=1 SV=2	Medium	2	1	1	1	587	66.9	7.12	23	84.7	69.8	83.9	131.5	125	115.4	94.7	98.2	96.8
Q00796	SORD	Sorbitol dehydrogenase OS=Homo sapiens OX=9606 GN=SORD PE=1 SV=4	High	21	7	8	7	357	38.3	7.97	125	74.7	72.3	76.5	105.2	95.8	104.5	102.6	113.4	155
P09603	CSF1	Macrophage colony-stimulating factor 1 OS=Homo sapiens OX=9606 GN=CSF1 PE=1 SV=2	Medium	2	1	1	1	554	60.1	5.29	0
P62701	RPS4X	40S ribosomal protein S4, X isoform OS=Homo sapiens OX=9606 GN=RPS4X PE=1 SV=2	High	53	15	34	15	263	29.6	10.15	880	15.2	15.7	17.3	111.2	114.5	105.5	176.5	177.3	166.7
Q9NX24	NHP2	H/ACA ribonucleoprotein complex subunit 2 OS=Homo sapiens OX=9606 GN=NHP2 PE=1 SV=1	High	25	3	5	3	153	17.2	8.22	127	24.5	22.2	24.4	101.4	104.4	97.1	158.5	214.1	153.5
P02774	GC	Vitamin D-binding protein OS=Homo sapiens OX=9606 GN=GC PE=1 SV=2	High	62	32	89	32	474	52.9	5.45	2089	187.8	199.6	197.7	59.3	63.6	59.2	50	39.3	43.4
Q02809	PLOD1	Procollagen-lysine,2-oxoglutarate 5-dioxygenase 1 OS=Homo sapiens OX=9606 GN=PLOD1 PE=1 SV=2	High	6	4	5	4	727	83.5	6.95	141	67.3	68	67	136.4	152.3	148.6	99.3	82.2	79
Q96MU7	YTHDC1	YTH domain-containing protein 1 OS=Homo sapiens OX=9606 GN=YTHDC1 PE=1 SV=3	High	2	2	2	2	727	84.6	6.23	37	49.2	57.3	53.7	88.2	102.2	122.6	136.1	169.1	121.6
P01042	KNG1	Kininogen-1 OS=Homo sapiens OX=9606 GN=KNG1 PE=1 SV=2	High	42	26	65	26	644	71.9	6.81	1683	173.9	178.1	178.7	64.3	68.3	66.6	71.1	43.9	55.2
Q15942	ZYX	Zyxin OS=Homo sapiens OX=9606 GN=ZYX PE=1 SV=1	High	12	5	6	5	572	61.2	6.67	136	127.5	124.3	124.6	101.6	100.7	100.4	86.2	66.8	68
Q9NYF8	BCLAF1	Bcl-2-associated transcription factor 1 OS=Homo sapiens OX=9606 GN=BCLAF1 PE=1 SV=2	High	3	2	3	2	920	106.1	9.98	53	20.5	18.9	20.1	94.2	97	92.8	178.4	186.3	191.8
P20936	RASA1	Ras GTPase-activating protein 1 OS=Homo sapiens OX=9606 GN=RASA1 PE=1 SV=1	High	7	7	8	7	1047	116.3	6.54	187	123.7	112.3	116	105	112.4	96.6	93.5	73.5	67.1
Q6IBS0	TWF2	Twinfilin-2 OS=Homo sapiens OX=9606 GN=TWF2 PE=1 SV=2	High	23	6	7	5	349	39.5	6.84	110	101.2	94.3	96	101.2	100.5	105	99.1	92.7	110
O95232	LUC7L3	Luc7-like protein 3 OS=Homo sapiens OX=9606 GN=LUC7L3 PE=1 SV=2	High	18	8	10	8	432	51.4	9.79	195	24.2	24.2	23.9	97.7	91.2	92.7	181.4	196.7	167.9
P42680	TEC	Tyrosine-protein kinase Tec OS=Homo sapiens OX=9606 GN=TEC PE=1 SV=2	Low	1	1	1	1	631	73.5	8.44	18	114.6	130.3	146	97.5	108.5	101.6	81	60.6	59.8
Q08629	SPOCK1	Testican-1 OS=Homo sapiens OX=9606 GN=SPOCK1 PE=1 SV=1	High	10	4	5	4	439	49.1	6.1	126	54.9	59.7	60.7	160.7	170.5	183.4	75.8	63.2	71.1
P02787	TF	Serotransferrin OS=Homo sapiens OX=9606 GN=TF PE=1 SV=3	High	74	55	410	55	698	77	7.12	7433	128	138.2	136.6	98.8	104	100.5	77.1	59	57.7
Q6UWP8	SBSN	Suprabasin OS=Homo sapiens OX=9606 GN=SBSN PE=1 SV=2	High	6	1	1	1	590	60.5	7.01	46	26.9	45.5	43.8	207.2	128.8	130	115.8	105.7	96.4
Q15833	STXBP2	Syntaxin-binding protein 2 OS=Homo sapiens OX=9606 GN=STXBP2 PE=1 SV=2	High	30	16	19	15	593	66.4	6.55	321	149.1	138	140.8	86.4	89.1	85.4	69.5	72.3	69.5
P62263	RPS14	40S ribosomal protein S14 OS=Homo sapiens OX=9606 GN=RPS14 PE=1 SV=3	High	28	4	5	4	151	16.3	10.05	184	20.2	21.2	23.1	142	151	146.8	133.6	126.9	135.2
P26368	U2AF2	Splicing factor U2AF 65 kDa subunit OS=Homo sapiens OX=9606 GN=U2AF2 PE=1 SV=4	High	11	5	8	5	475	53.5	9.09	75	38	36.5	43.6	103.2	92.9	97.3	149.2	193.4	146
P13726	F3	Tissue factor OS=Homo sapiens OX=9606 GN=F3 PE=1 SV=1	High	16	3	4	3	295	33	7.03	101	181.1	174.3	162.5	66.1	51.9	69.7	56.2	49.6	88.6
Q93096	PTP4A1	Protein tyrosine phosphatase type IVA 1 OS=Homo sapiens OX=9606 GN=PTP4A1 PE=1 SV=2	Medium	5	1	1	1	173	19.8	8.97	0	65.7	56.4	55.6	120.8	109.4	121.3	168.1	99.9	102.7
Q16181	SEPTIN7	Septin-7 OS=Homo sapiens OX=9606 GN=SEPTIN7 PE=1 SV=2	High	39	16	23	15	437	50.6	8.63	452	130.2	122.7	124.6	82.5	131.5	86	69.9	69.6	82.9
P58166	INHBE	Inhibin beta E chain OS=Homo sapiens OX=9606 GN=INHBE PE=1 SV=1	High	2	1	1	1	350	38.5	9.25	52	119.4	117.1	103.5	121.1	102.8	103	100.9	56.3	75.7
P40227	CCT6A	T-complex protein 1 subunit zeta OS=Homo sapiens OX=9606 GN=CCT6A PE=1 SV=3	High	36	20	28	20	531	58	6.68	557	38.7	38.2	37.9	76.7	97.6	88.6	133.9	220.3	168.1
P02751	FN1	Fibronectin OS=Homo sapiens OX=9606 GN=FN1 PE=1 SV=5	High	42	76	168	76	2477	272.2	5.5	4013	152.1	142.6	151.7	101.9	104.4	106.7	55.7	43.4	41.4
Q9P0V3	SH3BP4	SH3 domain-binding protein 4 OS=Homo sapiens OX=9606 GN=SH3BP4 PE=1 SV=1	High	1	2	2	2	963	107.4	7.71	16	69.5	71.4	69.6	133.1	116.8	116.5	122.8	86.9	113.4
Q14498	RBM39	RNA-binding protein 39 OS=Homo sapiens OX=9606 GN=RBM39 PE=1 SV=2	High	19	9	12	9	530	59.3	10.1	217	28.4	29.4	29.5	100.7	95.2	105.8	190.7	149.1	171.2
Q96A72	MAGOHB	Protein mago nashi homolog 2 OS=Homo sapiens OX=9606 GN=MAGOHB PE=1 SV=1	High	14	1	1	1	148	17.3	6.39	18	26.6	24	26.6	114.8	113	112.2	140.9	223.9	118.1
P62851	RPS25	40S ribosomal protein S25 OS=Homo sapiens OX=9606 GN=RPS25 PE=1 SV=1	High	35	6	15	6	125	13.7	10.11	254	15.3	16.9	17.1	119.9	112.9	112.2	190.8	153.5	161.3
Q9BYE4	SPRR2G	Small proline-rich protein 2G OS=Homo sapiens OX=9606 GN=SPRR2G PE=3 SV=1	Medium	12	1	1	1	73	8.2	7.96	0	126.8	90.8	106.8	89.5	115.7	116.2	88.8	78.8	86.5
Q9Y281	CFL2	Cofilin-2 OS=Homo sapiens OX=9606 GN=CFL2 PE=1 SV=1	High	23	4	5	2	166	18.7	7.88	81	41.5	40.4	41.4	156.2	141.1	110.2	109.8	123.7	135.7
P33527	ABCC1	Multidrug resistance-associated protein 1 OS=Homo sapiens OX=9606 GN=ABCC1 PE=1 SV=3	Medium	0	1	1	1	1531	171.5	7.11	17
Q99614	TTC1	Tetratricopeptide repeat protein 1 OS=Homo sapiens OX=9606 GN=TTC1 PE=1 SV=1	High	4	1	1	1	292	33.5	4.84	14	58.5	64.6	61.5	114.8	109	106.9	131.6	119.8	133.3
O96019	ACTL6A	Actin-like protein 6A OS=Homo sapiens OX=9606 GN=ACTL6A PE=1 SV=1	High	3	1	1	1	429	47.4	5.6	46	50.4	50	47	128.7	126.7	106.8	120.6	160.1	109.7
P83731	RPL24	60S ribosomal protein L24 OS=Homo sapiens OX=9606 GN=RPL24 PE=1 SV=1	High	41	7	15	7	157	17.8	11.25	203	23	22.7	24.8	101.4	94.6	98.3	195.8	147.1	192.3
Q9UKX2	MYH2	Myosin-2 OS=Homo sapiens OX=9606 GN=MYH2 PE=1 SV=1	High	1	2	2	1	1941	222.9	5.82	21	27	28.3	31.1	246.9	166.6	122.6	132.2	79.8	65.6
Q9UEW8	STK39	STE20/SPS1-related proline-alanine-rich protein kinase OS=Homo sapiens OX=9606 GN=STK39 PE=1 SV=3	High	6	3	4	2	545	59.4	6.29	92	61.2	65	54.6	156.8	166	132	106.1	82.9	75.5
P50851	LRBA	Lipopolysaccharide-responsive and beige-like anchor protein OS=Homo sapiens OX=9606 GN=LRBA PE=1 SV=4	High	6	18	19	18	2863	318.9	5.6	304	116.1	110.8	110.5	104.4	110.2	111	88.9	74.3	73.9
Q9Y6C2	EMILIN1	EMILIN-1 OS=Homo sapiens OX=9606 GN=EMILIN1 PE=1 SV=3	High	40	33	49	33	1016	106.6	5.17	1307	124.3	111.9	120.5	101.9	110.3	108.7	86.6	66.7	69.1
O43242	PSMD3	26S proteasome non-ATPase regulatory subunit 3 OS=Homo sapiens OX=9606 GN=PSMD3 PE=1 SV=2	High	30	17	18	17	534	60.9	8.44	301	60.1	57.5	58.5	93.4	88.2	87.2	122.2	198.5	134.5
P63027	VAMP2	Vesicle-associated membrane protein 2 OS=Homo sapiens OX=9606 GN=VAMP2 PE=1 SV=3	High	15	1	1	1	116	12.7	8.13	67	91	94.8	81.7	109.7	120	101.3	95.8	108.3	97.3
P55884	EIF3B	Eukaryotic translation initiation factor 3 subunit B OS=Homo sapiens OX=9606 GN=EIF3B PE=1 SV=3	High	16	10	14	10	814	92.4	5	245	67.3	63.9	67.9	120.8	117.2	123.2	104.9	125.2	109.6
P22692	IGFBP4	Insulin-like growth factor-binding protein 4 OS=Homo sapiens OX=9606 GN=IGFBP4 PE=1 SV=2	High	20	4	5	4	258	27.9	7.15	20	61.4	63	58.9	150.3	132.6	142.3	115.6	94.4	81.5
A0A0C4DH35	IGHV3-35	Probable non-functional immunoglobulin heavy variable 3-35 OS=Homo sapiens OX=9606 GN=IGHV3-35 PE=5 SV=1	High	9	1	2	1	117	12.8	7.88	54	169	178.8	165.2	86.6	87.5	57.6	63.1	51.5	40.7
P06703	S100A6	Protein S100-A6 OS=Homo sapiens OX=9606 GN=S100A6 PE=1 SV=1	High	24	3	3	3	90	10.2	5.48	38	155.2	155.5	140	67.2	72.1	77.3	80.8	65.7	86.1
P29144	TPP2	Tripeptidyl-peptidase 2 OS=Homo sapiens OX=9606 GN=TPP2 PE=1 SV=4	High	24	25	35	25	1249	138.3	6.32	788	73.9	70	71.3	88.9	93.1	84.6	120.3	170.8	127.1
P06276	BCHE	Cholinesterase OS=Homo sapiens OX=9606 GN=BCHE PE=1 SV=1	High	16	10	13	9	602	68.4	7.42	215	165.6	172.5	166.4	76.9	88.6	73.7	57.7	50.5	48
O95197	RTN3	Reticulon-3 OS=Homo sapiens OX=9606 GN=RTN3 PE=1 SV=2	High	1	1	2	1	1032	112.5	4.96	73	43	52	47.7	111.6	117.1	104.4	129.8	178.2	116.2
Q9UQN3	CHMP2B	Charged multivesicular body protein 2b OS=Homo sapiens OX=9606 GN=CHMP2B PE=1 SV=1	Medium	3	1	1	1	213	23.9	8.76	28	60.5	59.9	63.5	110.8	113.4	118.4	117.4	104.2	151.9
Q9UN37	VPS4A	Vacuolar protein sorting-associated protein 4A OS=Homo sapiens OX=9606 GN=VPS4A PE=1 SV=1	High	8	4	5	2	437	48.9	7.8	41	77.4	77.3	81.6	117.7	110.3	134.2	98.1	89.6	113.7
A0A0C4DH33	IGHV1-24	Immunoglobulin heavy variable 1-24 OS=Homo sapiens OX=9606 GN=IGHV1-24 PE=3 SV=1	High	23	2	3	1	117	12.8	5.16	185	83.9	85	84.6	162.6	130.6	97.4	102.8	87.1	66.1
P01766	IGHV3-13	Immunoglobulin heavy variable 3-13 OS=Homo sapiens OX=9606 GN=IGHV3-13 PE=1 SV=2	High	19	2	10	1	116	12.5	7.08	112	186	191.5	185.8	59	69.6	69	48.5	43	47.7
Q8WUM4	PDCD6IP	Programmed cell death 6-interacting protein OS=Homo sapiens OX=9606 GN=PDCD6IP PE=1 SV=1	High	44	40	60	40	868	96	6.52	1293	93.2	87.9	87	92.3	93.8	93.2	119.7	91.2	141.7
O43707	ACTN4	Alpha-actinin-4 OS=Homo sapiens OX=9606 GN=ACTN4 PE=1 SV=2	High	50	39	60	25	911	104.8	5.44	1474	65.4	63.1	65.1	110.1	99.7	96.8	112.3	130.2	157.3
P49588	AARS	Alanine--tRNA ligase, cytoplasmic OS=Homo sapiens OX=9606 GN=AARS PE=1 SV=2	High	23	19	22	19	968	106.7	5.53	518	90.2	84.8	85.2	86	91.1	92.8	110.5	96.8	162.6
P51570	GALK1	Galactokinase OS=Homo sapiens OX=9606 GN=GALK1 PE=1 SV=1	High	10	3	3	3	392	42.2	6.46	73	96.8	99.6	99.5	98.4	106.5	94.6	110.1	100	94.4
Q5JXB2	UBE2NL	Putative ubiquitin-conjugating enzyme E2 N-like OS=Homo sapiens OX=9606 GN=UBE2NL PE=1 SV=1	High	24	4	5	4	153	17.4	5.92	99	40.3	36.5	38	133.7	139.7	139.3	121.3	114.4	136.8
O00541	PES1	Pescadillo homolog OS=Homo sapiens OX=9606 GN=PES1 PE=1 SV=1	High	6	4	4	4	588	68	7.33	93	17.2	24	20.2	110.7	97.9	97.2	179	191.7	162.1
P42338	PIK3CB	Phosphatidylinositol 4,5-bisphosphate 3-kinase catalytic subunit beta isoform OS=Homo sapiens OX=9606 GN=PIK3CB PE=1 SV=1	High	4	4	4	4	1070	122.7	7.09	91	149.7	136.1	137.3	93.7	94.9	91.9	72.1	61.2	63.1
Q9UNM6	PSMD13	26S proteasome non-ATPase regulatory subunit 13 OS=Homo sapiens OX=9606 GN=PSMD13 PE=1 SV=2	High	22	9	11	9	376	42.9	5.81	156	64.7	59.1	59.9	124.3	100.4	101.3	120.2	150.2	120.1
P17252	PRKCA	Protein kinase C alpha type OS=Homo sapiens OX=9606 GN=PRKCA PE=1 SV=4	High	11	7	7	3	672	76.7	7.05	146	145.7	123.9	113.8	100.2	101.1	99.8	81	66.2	68.2
O14744	PRMT5	Protein arginine N-methyltransferase 5 OS=Homo sapiens OX=9606 GN=PRMT5 PE=1 SV=4	High	12	7	7	7	637	72.6	6.29	82	34	33.2	33.9	115.9	105.7	102.8	153.5	154.8	166.2
Q9GZX9	TWSG1	Twisted gastrulation protein homolog 1 OS=Homo sapiens OX=9606 GN=TWSG1 PE=1 SV=1	High	9	2	2	2	223	25	5.34	43	70.4	95.8	99.8	128.6	136.2	133	90.8	75.1	70.2
Q9NQL2	RRAGD	Ras-related GTP-binding protein D OS=Homo sapiens OX=9606 GN=RRAGD PE=1 SV=1	High	2	1	1	1	400	45.6	4.92	47	103.6	98	109.5	90.2	99.1	82	91.9	125.3	100.4
P62306	SNRPF	Small nuclear ribonucleoprotein F OS=Homo sapiens OX=9606 GN=SNRPF PE=1 SV=1	High	9	1	1	1	86	9.7	4.67	22	12.7	10.5	12.6	142.7	155.6	146	122	169.7	128.3
P16152	CBR1	Carbonyl reductase [NADPH] 1 OS=Homo sapiens OX=9606 GN=CBR1 PE=1 SV=3	High	47	9	14	9	277	30.4	8.32	318	115.5	110.8	113.3	95.6	91.1	81.7	87.5	88.8	115.6
Q08378	GOLGA3	Golgin subfamily A member 3 OS=Homo sapiens OX=9606 GN=GOLGA3 PE=1 SV=2	Low	0	1	1	1	1498	167.3	5.44	0	59.3	52.6	67.6	158.8	151.4	159.3	102.7	84.4	63.9
P07686	HEXB	Beta-hexosaminidase subunit beta OS=Homo sapiens OX=9606 GN=HEXB PE=1 SV=3	High	15	7	7	7	556	63.1	6.76	81	84.7	81	82.2	120.8	132.1	142.7	82	96.1	78.3
Q8IWU5	SULF2	Extracellular sulfatase Sulf-2 OS=Homo sapiens OX=9606 GN=SULF2 PE=1 SV=1	High	5	4	5	4	870	100.4	9.17	55	64.5	66.1	67.4	147.4	175	170.7	70.6	49.3	88.9
Q9HD45	TM9SF3	Transmembrane 9 superfamily member 3 OS=Homo sapiens OX=9606 GN=TM9SF3 PE=1 SV=2	High	3	2	2	2	589	67.8	7.21	32	62.3	63	61.2	80.4	77.1	94.3	158.2	190.4	113.1
Q9UGM5	FETUB	Fetuin-B OS=Homo sapiens OX=9606 GN=FETUB PE=1 SV=2	High	15	5	7	5	382	42	6.83	155	137	133.8	138.1	95	91.3	113.3	72.3	60.3	58.9
P09429	HMGB1	High mobility group protein B1 OS=Homo sapiens OX=9606 GN=HMGB1 PE=1 SV=3	High	31	5	7	5	215	24.9	5.74	114	18	17.1	18	125.4	129.9	138.5	125.8	195.8	131.4
P19338	NCL	Nucleolin OS=Homo sapiens OX=9606 GN=NCL PE=1 SV=3	High	26	20	23	20	710	76.6	4.7	416	19.7	19.6	23.1	105.2	111.4	122.8	127.4	211.7	159.1
P08253	MMP2	72 kDa type IV collagenase OS=Homo sapiens OX=9606 GN=MMP2 PE=1 SV=2	High	40	21	31	21	660	73.8	5.47	690	120.1	130.1	129.5	100	108.7	103.2	84.6	62.2	61.7
A6NEE1	PLEKHD1	Pleckstrin homology domain-containing family D member 1 OS=Homo sapiens OX=9606 GN=PLEKHD1 PE=2 SV=3	Medium	1	1	1	1	506	59.2	6.44	22	148.8	130.2	151.7	80.8	70.7	71.4	70.4	97.8	78.3
Q9BZQ8	NIBAN1	Protein Niban 1 OS=Homo sapiens OX=9606 GN=NIBAN1 PE=1 SV=1	High	4	3	3	3	928	103.1	4.78	67	98.6	81.4	83.7	133.9	130.9	103	107.5	84.9	76.1
P41271	NBL1	Neuroblastoma suppressor of tumorigenicity 1 OS=Homo sapiens OX=9606 GN=NBL1 PE=1 SV=2	Medium	4	1	1	1	181	19.4	5.29	22	42.2	57.4	50	157.8	192.2	155.8	101.8	75.1	67.6
P52701	MSH6	DNA mismatch repair protein Msh6 OS=Homo sapiens OX=9606 GN=MSH6 PE=1 SV=2	High	3	4	4	4	1360	152.7	6.9	94	35.3	32.8	33.9	118.5	127.3	105.8	168.5	120.7	157.2
Q86TP1	PRUNE1	Exopolyphosphatase PRUNE1 OS=Homo sapiens OX=9606 GN=PRUNE1 PE=1 SV=2	High	19	7	8	7	453	50.2	5.5	90	110.2	101.7	106.9	128.2	126.3	106.1	84.5	72.4	63.7
Q4KWH8	PLCH1	1-phosphatidylinositol 4,5-bisphosphate phosphodiesterase eta-1 OS=Homo sapiens OX=9606 GN=PLCH1 PE=1 SV=1	High	0	1	1	1	1693	189.1	7.74	37	104.8	92	110.1	109.8	115.9	76.2	94.7	107.4	89.1
P08572	COL4A2	Collagen alpha-2(IV) chain OS=Homo sapiens OX=9606 GN=COL4A2 PE=1 SV=4	High	5	7	9	7	1712	167.4	8.66	160	47.3	43.9	55	170.7	182.1	186.4	82	67.7	64.8
Q8TEA8	DTD1	D-aminoacyl-tRNA deacylase 1 OS=Homo sapiens OX=9606 GN=DTD1 PE=1 SV=2	High	11	2	2	2	209	23.4	8.24	64	104.3	109.9	107.8	92.3	92.4	112.3	86.4	92.9	101.6
O75369	FLNB	Filamin-B OS=Homo sapiens OX=9606 GN=FLNB PE=1 SV=2	High	16	37	49	26	2602	278	5.73	940	38.4	37	40.1	108.5	104	104.9	124.4	148.4	194.4
P60903	S100A10	Protein S100-A10 OS=Homo sapiens OX=9606 GN=S100A10 PE=1 SV=2	High	18	1	2	1	97	11.2	7.37	39	50	45.5	49.8	90.2	79.1	74.5	168.7	173.9	168.3
Q14684	RRP1B	Ribosomal RNA processing protein 1 homolog B OS=Homo sapiens OX=9606 GN=RRP1B PE=1 SV=3	High	3	2	2	2	758	84.4	9.76	38	21.1	20	24.5	169.6	124.2	130.3	118.7	169.9	121.8
Q16394	EXT1	Exostosin-1 OS=Homo sapiens OX=9606 GN=EXT1 PE=1 SV=2	High	1	1	1	1	746	86.2	9.04	33	112.5	117.7	124.9	121.9	100	95.7	90.2	67.5	69.6
Q9NZN3	EHD3	EH domain-containing protein 3 OS=Homo sapiens OX=9606 GN=EHD3 PE=1 SV=2	High	39	20	36	10	535	60.8	6.57	700	141.6	132.2	143.1	93.6	101.9	97.6	73.3	62.8	53.9
Q12788	TBL3	Transducin beta-like protein 3 OS=Homo sapiens OX=9606 GN=TBL3 PE=1 SV=2	High	4	2	3	2	808	89	6.9	95	42.7	45.8	52.4	128.1	149.6	122.3	141	115.9	102.3
Q9ULF5	SLC39A10	Zinc transporter ZIP10 OS=Homo sapiens OX=9606 GN=SLC39A10 PE=1 SV=2	High	7	6	6	6	831	94.1	6.76	84	75.6	75	70.9	112.7	99.8	110.8	114.6	94	146.6
Q9P2B2	PTGFRN	Prostaglandin F2 receptor negative regulator OS=Homo sapiens OX=9606 GN=PTGFRN PE=1 SV=2	High	18	16	17	16	879	98.5	6.61	100	79.1	80	76.3	117.9	108.4	118.1	113.8	99.5	107
P03952	KLKB1	Plasma kallikrein OS=Homo sapiens OX=9606 GN=KLKB1 PE=1 SV=1	High	46	28	50	28	638	71.3	8.22	1066	184.2	183.7	178	66.9	68.5	69.6	58.2	44.3	46.6
P62854	RPS26	40S ribosomal protein S26 OS=Homo sapiens OX=9606 GN=RPS26 PE=1 SV=3	High	44	4	7	4	115	13	11	201	18.3	21.4	19.3	85.8	89.2	84.9	218.5	99.7	263
Q96M96	FGD4	FYVE, RhoGEF and PH domain-containing protein 4 OS=Homo sapiens OX=9606 GN=FGD4 PE=1 SV=2	Medium	1	1	1	1	766	86.6	6.13	0	63.1	65.9	62.7	158.6	145.6	145.6	109.9	80.5	68.1
P62993	GRB2	Growth factor receptor-bound protein 2 OS=Homo sapiens OX=9606 GN=GRB2 PE=1 SV=1	High	27	6	7	6	217	25.2	6.32	147	101.4	95.6	96	110.4	95.4	93.7	107.9	94.2	105.4
P05362	ICAM1	Intercellular adhesion molecule 1 OS=Homo sapiens OX=9606 GN=ICAM1 PE=1 SV=2	High	3	1	1	1	532	57.8	7.99	32	93.7	85.8	99.2	84.6	73.5	64.9	114.7	113.3	170.4
O60684	KPNA6	Importin subunit alpha-7 OS=Homo sapiens OX=9606 GN=KPNA6 PE=1 SV=1	High	5	2	2	1	536	60	4.98	44	56.2	57.1	59.1	156.1	171.3	102.9	125.1	84.7	87.5
Q8N699	MYCT1	Myc target protein 1 OS=Homo sapiens OX=9606 GN=MYCT1 PE=1 SV=1	High	21	4	7	4	235	26.6	9.83	195	189.2	167.3	165.8	72.9	81.3	72.2	58.7	46.4	46.2
Q9NZ52	GGA3	ADP-ribosylation factor-binding protein GGA3 OS=Homo sapiens OX=9606 GN=GGA3 PE=1 SV=1	Medium	1	1	1	1	723	78.3	5.58	0
P54289	CACNA2D1	Voltage-dependent calcium channel subunit alpha-2/delta-1 OS=Homo sapiens OX=9606 GN=CACNA2D1 PE=1 SV=3	High	5	5	5	5	1103	124.5	5.27	71	90.3	90.6	87.8	97.9	99.5	108.6	99.8	98.1	127.4
P61225	RAP2B	Ras-related protein Rap-2b OS=Homo sapiens OX=9606 GN=RAP2B PE=1 SV=1	High	34	5	5	3	183	20.5	4.81	166	136.1	123.8	124.8	89.7	80.5	88.2	82.6	82.5	91.8
P19388	POLR2E	DNA-directed RNA polymerases I, II, and III subunit RPABC1 OS=Homo sapiens OX=9606 GN=POLR2E PE=1 SV=4	High	9	2	2	2	210	24.5	5.95	27	63.2	60.3	64	98.5	95	106.8	118.4	186.1	107.7
Q8IWU6	SULF1	Extracellular sulfatase Sulf-1 OS=Homo sapiens OX=9606 GN=SULF1 PE=1 SV=1	High	4	4	4	4	871	101	9.09	83	104.9	104.9	105.5	117	133.8	117.5	75.2	59	82.2
P46087	NOP2	Probable 28S rRNA (cytosine(4447)-C(5))-methyltransferase OS=Homo sapiens OX=9606 GN=NOP2 PE=1 SV=2	High	8	5	9	5	812	89.2	9.23	250	38.6	42.7	46.7	110.9	103.2	100.8	127.1	241.4	88.5
Q9NVA2	SEPTIN11	Septin-11 OS=Homo sapiens OX=9606 GN=SEPTIN11 PE=1 SV=3	High	25	10	15	2	429	49.4	6.81	262	129.8	117.7	122.3	64.6	87.4	72.3	92	98.6	115.3
Q92485	SMPDL3B	Acid sphingomyelinase-like phosphodiesterase 3b OS=Homo sapiens OX=9606 GN=SMPDL3B PE=1 SV=2	High	4	2	2	2	455	50.8	5.64	36	45.5	43.8	47.6	102.8	99.2	95.6	125.3	126.1	214.1
O95671	ASMTL	Probable bifunctional dTTP/UTP pyrophosphatase/methyltransferase protein OS=Homo sapiens OX=9606 GN=ASMTL PE=1 SV=3	High	4	1	1	1	621	68.8	6.07	14	124.5	105.4	101.3	81.9	78.5	76.6	102.7	114	115.2
P13639	EEF2	Elongation factor 2 OS=Homo sapiens OX=9606 GN=EEF2 PE=1 SV=4	High	39	28	36	27	858	95.3	6.83	759	46.3	45.1	45.5	94.9	86.7	82.1	152.7	160.8	185.8
Q68EM7	ARHGAP17	Rho GTPase-activating protein 17 OS=Homo sapiens OX=9606 GN=ARHGAP17 PE=1 SV=1	High	4	3	3	3	881	95.4	7.62	48	128.8	124.6	120.6	118.5	91	74.6	83.7	74.6	83.7
Q05655	PRKCD	Protein kinase C delta type OS=Homo sapiens OX=9606 GN=PRKCD PE=1 SV=2	High	25	17	23	14	676	77.5	7.75	431	121.6	114.1	119.5	91.1	96.6	100.9	97.3	68.9	89.9
P23471	PTPRZ1	Receptor-type tyrosine-protein phosphatase zeta OS=Homo sapiens OX=9606 GN=PTPRZ1 PE=1 SV=4	High	9	18	29	18	2315	254.4	4.88	807	17.2	21.2	19.9	130.8	131.3	121.3	149.3	116.7	192.4
Q9NQ55	PPAN	Suppressor of SWI4 1 homolog OS=Homo sapiens OX=9606 GN=PPAN PE=2 SV=1	High	7	3	3	3	473	53.2	10.13	75	17.7	19.7	16.3	138.4	129.9	126.2	171.9	153.4	126.5
P31939	ATIC	Bifunctional purine biosynthesis protein PURH OS=Homo sapiens OX=9606 GN=ATIC PE=1 SV=3	High	31	14	21	14	592	64.6	6.71	534	99.8	92.1	94.4	80.4	84.8	84.6	98.2	118.9	146.9
Q969X6	UTP4	U3 small nucleolar RNA-associated protein 4 homolog OS=Homo sapiens OX=9606 GN=UTP4 PE=1 SV=1	High	6	3	3	3	686	76.8	8.85	73	43.5	41.8	44.7	140.3	135.8	126.6	109.6	146.3	111.4
P21589	NT5E	5'-nucleotidase OS=Homo sapiens OX=9606 GN=NT5E PE=1 SV=1	High	26	11	13	11	574	63.3	7.03	388	129.9	131.2	122	100.1	104.7	105.5	78	65.6	63
P50570	DNM2	Dynamin-2 OS=Homo sapiens OX=9606 GN=DNM2 PE=1 SV=2	High	15	13	18	9	870	98	7.44	242	102.5	100.4	105	103.3	117.9	107.7	91.4	79.3	92.5
P35222	CTNNB1	Catenin beta-1 OS=Homo sapiens OX=9606 GN=CTNNB1 PE=1 SV=1	High	12	9	9	7	781	85.4	5.86	141	67	61.9	61.1	120.2	126.5	114.8	105.7	113.5	129.3
P16422	EPCAM	Epithelial cell adhesion molecule OS=Homo sapiens OX=9606 GN=EPCAM PE=1 SV=2	High	20	5	9	5	314	34.9	7.46	171	18.8	21.8	22	91.3	96.3	98.7	133.4	166.3	251.3
Q8NG11	TSPAN14	Tetraspanin-14 OS=Homo sapiens OX=9606 GN=TSPAN14 PE=1 SV=1	High	34	9	10	9	270	30.7	6.84	219	150.6	142.6	128.6	90	90.7	88.1	80.2	61.7	67.6
Q9Y3T9	NOC2L	Nucleolar complex protein 2 homolog OS=Homo sapiens OX=9606 GN=NOC2L PE=1 SV=4	High	2	2	2	2	749	84.9	5.62	42	33.1	39.9	40.2	116.2	100.3	109.8	150.6	166.5	143.4
Q12791	KCNMA1	Calcium-activated potassium channel subunit alpha-1 OS=Homo sapiens OX=9606 GN=KCNMA1 PE=1 SV=2	Medium	1	1	1	1	1236	137.5	7.06	0	8.7	7.2	11.8	164	166.3	151.5	153.3	117.6	119.5
Q9UPN3	MACF1	Microtubule-actin cross-linking factor 1, isoforms 1/2/3/5 OS=Homo sapiens OX=9606 GN=MACF1 PE=1 SV=4	High	0	2	2	1	7388	837.8	5.39	25
P15880	RPS2	40S ribosomal protein S2 OS=Homo sapiens OX=9606 GN=RPS2 PE=1 SV=2	High	38	12	19	12	293	31.3	10.24	443	26.5	24.5	25.6	113.2	107.1	108	198.5	111.5	185.1
O00487	PSMD14	26S proteasome non-ATPase regulatory subunit 14 OS=Homo sapiens OX=9606 GN=PSMD14 PE=1 SV=1	High	13	5	7	5	310	34.6	6.52	133	59.3	61.6	55.9	95.9	103.3	110.2	133.5	160.9	119.3
Q9UBX7	KLK11	Kallikrein-11 OS=Homo sapiens OX=9606 GN=KLK11 PE=1 SV=2	Medium	2	1	1	1	282	31	8.94	0	163.1	159.9	140.4	85.5	96.6	108.8	50.9	53.4	41.3
P31948	STIP1	Stress-induced-phosphoprotein 1 OS=Homo sapiens OX=9606 GN=STIP1 PE=1 SV=1	High	21	12	13	12	543	62.6	6.8	214	40.4	38	40.4	102.5	107.6	106.6	111.9	139.9	212.7
Q6ZNJ1	NBEAL2	Neurobeachin-like protein 2 OS=Homo sapiens OX=9606 GN=NBEAL2 PE=1 SV=2	High	4	10	10	10	2754	302.3	6.38	172	130.7	113	120.2	106.7	105.1	89.8	90.5	73.5	70.5
Q96FJ2	DYNLL2	Dynein light chain 2, cytoplasmic OS=Homo sapiens OX=9606 GN=DYNLL2 PE=1 SV=1	High	37	2	2	1	89	10.3	7.37	83	52.6	48.3	43.8	145.8	149.3	103.8	137.5	139	80
P60660	MYL6	Myosin light polypeptide 6 OS=Homo sapiens OX=9606 GN=MYL6 PE=1 SV=2	High	48	7	9	5	151	16.9	4.65	287	38	37.3	39.5	105	104.3	86	139.2	201.2	149.5
Q9P2E9	RRBP1	Ribosome-binding protein 1 OS=Homo sapiens OX=9606 GN=RRBP1 PE=1 SV=5	High	30	25	28	25	1410	152.4	8.6	320	30.4	34.6	33.5	128.1	115.3	118.5	114.9	192.1	132.6
Q00688	FKBP3	Peptidyl-prolyl cis-trans isomerase FKBP3 OS=Homo sapiens OX=9606 GN=FKBP3 PE=1 SV=1	Medium	5	1	1	1	224	25.2	9.28	14	37.6	42.6	39.6	123.5	144.1	159.2	112	112	129.4
P11171	EPB41	Protein 4.1 OS=Homo sapiens OX=9606 GN=EPB41 PE=1 SV=4	High	8	6	6	6	864	97	5.58	119	79.3	72.1	75	122.4	119.1	126.3	111.4	96.9	97.6
P78362	SRPK2	SRSF protein kinase 2 OS=Homo sapiens OX=9606 GN=SRPK2 PE=1 SV=3	High	5	3	4	2	688	77.5	4.97	65	40.9	43.8	44.5	102.1	100.3	103.3	140.2	158.4	166.6
Q9UQ80	PA2G4	Proliferation-associated protein 2G4 OS=Homo sapiens OX=9606 GN=PA2G4 PE=1 SV=3	High	38	13	20	13	394	43.8	6.55	278	102.2	96.9	102	105.3	104.7	108.7	86	100.6	93.6
P16104	H2AFX	Histone H2AX OS=Homo sapiens OX=9606 GN=H2AFX PE=1 SV=2	High	27	7	40	3	143	15.1	10.74	491	7.1	8	7.5	121.6	125.2	149.8	140.7	199.5	140.5
Q96AX2	RAB37	Ras-related protein Rab-37 OS=Homo sapiens OX=9606 GN=RAB37 PE=1 SV=3	High	10	2	5	1	223	24.8	6.35	92	66.4	60.1	54.6	136.1	147	145.1	123.3	95.7	71.7
O43747	AP1G1	AP-1 complex subunit gamma-1 OS=Homo sapiens OX=9606 GN=AP1G1 PE=1 SV=5	High	6	5	5	5	822	91.3	6.8	87	136.5	120.5	117.5	97.1	103.3	88.2	80.2	78	78.8
P61247	RPS3A	40S ribosomal protein S3a OS=Homo sapiens OX=9606 GN=RPS3A PE=1 SV=2	High	56	19	35	19	264	29.9	9.73	453	11.9	12	12.9	134	140.4	121.7	170.1	134.6	162.4
P61254	RPL26	60S ribosomal protein L26 OS=Homo sapiens OX=9606 GN=RPL26 PE=1 SV=1	High	36	8	13	2	145	17.2	10.55	157	12.8	12.5	14.9	99	96	104.7	161.1	201	198
P53041	PPP5C	Serine/threonine-protein phosphatase 5 OS=Homo sapiens OX=9606 GN=PPP5C PE=1 SV=1	High	9	3	4	3	499	56.8	6.28	32	77.4	76.6	74.1	75.1	105.5	101.8	105.4	135.2	148.9
P55786	NPEPPS	Puromycin-sensitive aminopeptidase OS=Homo sapiens OX=9606 GN=NPEPPS PE=1 SV=2	High	13	11	12	11	919	103.2	5.72	199	85.1	82.1	83.5	111.4	120.9	97.1	106.1	102.9	110.8
Q562R1	ACTBL2	Beta-actin-like protein 2 OS=Homo sapiens OX=9606 GN=ACTBL2 PE=1 SV=2	High	19	7	56	1	376	42	5.59	994	49.1	45.9	55.6	150.1	150.4	170.3	94	94.9	89.7
Q14103	HNRNPD	Heterogeneous nuclear ribonucleoprotein D0 OS=Homo sapiens OX=9606 GN=HNRNPD PE=1 SV=1	High	21	7	10	5	355	38.4	7.81	250	17.4	17.4	17.4	103.9	103.1	111.7	149.7	238.4	141.1
Q15427	SF3B4	Splicing factor 3B subunit 4 OS=Homo sapiens OX=9606 GN=SF3B4 PE=1 SV=1	High	9	2	3	2	424	44.4	8.56	126	14.3	14.8	17.3	97.6	107	94.4	143.9	214	196.8
P49137	MAPKAPK2	MAP kinase-activated protein kinase 2 OS=Homo sapiens OX=9606 GN=MAPKAPK2 PE=1 SV=1	High	6	3	3	3	400	45.5	8.68	26	143.1	137.5	134.1	96.5	86.6	93.1	70	72.7	66.4
Q8N257	HIST3H2BB	Histone H2B type 3-B OS=Homo sapiens OX=9606 GN=HIST3H2BB PE=1 SV=3	High	59	9	102	4	126	13.9	10.32	1964	15.2	15.8	17	117.1	110.4	132.3	118.5	218.6	154.9
Q5T7N2	L1TD1	LINE-1 type transposase domain-containing protein 1 OS=Homo sapiens OX=9606 GN=L1TD1 PE=1 SV=1	High	9	8	8	8	865	98.8	4.93	96	29	35.4	32.5	116.7	108.5	114.9	167.4	122.5	173.3
O75563	SKAP2	Src kinase-associated phosphoprotein 2 OS=Homo sapiens OX=9606 GN=SKAP2 PE=1 SV=1	High	17	8	9	8	359	41.2	4.69	187	152.8	145.9	153.5	86.4	88.7	89.9	74.6	54.8	53.4
P04439	HLA-A	HLA class I histocompatibility antigen, A alpha chain OS=Homo sapiens OX=9606 GN=HLA-A PE=1 SV=2	High	16	5	6	3	365	40.8	6	113	182.3	166.2	164.3	68.3	79.8	66.9	59.4	50.5	62.5
P58335	ANTXR2	Anthrax toxin receptor 2 OS=Homo sapiens OX=9606 GN=ANTXR2 PE=1 SV=5	High	2	1	1	1	489	53.6	7.46	38	117.6	109.5	103.7	150	76.3	138.5	64.3	68.7	71.4
Q8TBX8	PIP4K2C	Phosphatidylinositol 5-phosphate 4-kinase type-2 gamma OS=Homo sapiens OX=9606 GN=PIP4K2C PE=1 SV=3	High	5	2	2	1	421	47.3	6.84	22	71.8	70.1	81.1	121.4	137.2	79.5	93.6	115.2	130
Q14254	FLOT2	Flotillin-2 OS=Homo sapiens OX=9606 GN=FLOT2 PE=1 SV=2	High	14	5	5	5	428	47	5.25	187	61	62.9	60.5	118.5	108	109.1	114.4	112.1	153.6
Q06830	PRDX1	Peroxiredoxin-1 OS=Homo sapiens OX=9606 GN=PRDX1 PE=1 SV=1	High	64	13	20	10	199	22.1	8.13	340	29	28.3	30	90.9	98.9	97.1	153	188.1	184.6
Q15435	PPP1R7	Protein phosphatase 1 regulatory subunit 7 OS=Homo sapiens OX=9606 GN=PPP1R7 PE=1 SV=1	High	6	2	2	2	360	41.5	4.91	38	103	102	103.4	118	100.3	101.9	93.6	86.7	91.1
Q6DKI1	RPL7L1	60S ribosomal protein L7-like 1 OS=Homo sapiens OX=9606 GN=RPL7L1 PE=1 SV=2	High	10	2	2	2	255	29.7	10.52	95	24.3	28.4	32.8	134	164.1	145.5	134.8	131.2	105
P17612	PRKACA	cAMP-dependent protein kinase catalytic subunit alpha OS=Homo sapiens OX=9606 GN=PRKACA PE=1 SV=2	High	7	4	4	2	351	40.6	8.79	52	115	102.5	106.3	80.7	83.6	92.9	86.9	120.4	111.6
Q9NQ75	CASS4	Cas scaffolding protein family member 4 OS=Homo sapiens OX=9606 GN=CASS4 PE=1 SV=2	High	4	3	3	3	786	87.1	7.08	37	135.1	114.1	128	114.1	115.1	77.8	84.1	71.5	60.2
P06727	APOA4	Apolipoprotein A-IV OS=Homo sapiens OX=9606 GN=APOA4 PE=1 SV=3	High	63	28	46	28	396	45.4	5.38	872	184.4	192.3	186.9	58.6	66	62.6	51.3	48.5	49.3
P63010	AP2B1	AP-2 complex subunit beta OS=Homo sapiens OX=9606 GN=AP2B1 PE=1 SV=1	High	22	18	23	9	937	104.5	5.38	512	97.5	87	89.8	104.5	87.3	93.4	97.3	117.7	125.5
Q08722	CD47	Leukocyte surface antigen CD47 OS=Homo sapiens OX=9606 GN=CD47 PE=1 SV=1	High	13	5	7	5	323	35.2	7.21	121	205.6	196.1	183.8	50.1	62.8	55.5	53.6	45.1	47.3
A0AVT1	UBA6	Ubiquitin-like modifier-activating enzyme 6 OS=Homo sapiens OX=9606 GN=UBA6 PE=1 SV=1	High	6	5	5	5	1052	117.9	6.14	64	111.4	96.9	106.5	97.9	97.7	88.6	111.7	93.7	95.5
Q13492	PICALM	Phosphatidylinositol-binding clathrin assembly protein OS=Homo sapiens OX=9606 GN=PICALM PE=1 SV=2	High	1	1	1	1	652	70.7	7.9	19	109.8	105.9	113.9	83.3	111.2	107.2	90.6	84.9	93.2
P10915	HAPLN1	Hyaluronan and proteoglycan link protein 1 OS=Homo sapiens OX=9606 GN=HAPLN1 PE=2 SV=2	High	33	11	15	9	354	40.1	7.42	256	120.6	127.3	114.8	102.4	97.7	101.8	91.3	59.5	84.7
P49593	PPM1F	Protein phosphatase 1F OS=Homo sapiens OX=9606 GN=PPM1F PE=1 SV=3	High	2	1	1	1	454	49.8	5.1	17	166.1	147.5	174.3	96.4	70.8	62.8	65.7	56.7	59.8
Q06210	GFPT1	Glutamine--fructose-6-phosphate aminotransferase [isomerizing] 1 OS=Homo sapiens OX=9606 GN=GFPT1 PE=1 SV=3	High	12	7	7	5	699	78.8	7.11	145	41.4	42.5	44.2	124.7	126.5	127.2	139.2	107.5	146.9
P23142	FBLN1	Fibulin-1 OS=Homo sapiens OX=9606 GN=FBLN1 PE=1 SV=4	High	46	22	39	22	703	77.2	5.22	1306	79.8	83.5	82.5	105.1	107.5	108.1	144.8	71	117.7
P68400	CSNK2A1	Casein kinase II subunit alpha OS=Homo sapiens OX=9606 GN=CSNK2A1 PE=1 SV=1	High	47	16	31	15	391	45.1	7.74	608	29.4	28.8	31.3	128.1	128.7	131.8	124.4	158.3	139.3
P46782	RPS5	40S ribosomal protein S5 OS=Homo sapiens OX=9606 GN=RPS5 PE=1 SV=4	High	50	11	16	11	204	22.9	9.72	285	20.1	19.9	21.4	100.7	81.9	91.5	179.3	225.1	160.1
P46781	RPS9	40S ribosomal protein S9 OS=Homo sapiens OX=9606 GN=RPS9 PE=1 SV=3	High	62	16	26	16	194	22.6	10.65	282	18	19.8	22.1	96.2	81.4	90.5	230.2	133	208.8
Q07955	SRSF1	Serine/arginine-rich splicing factor 1 OS=Homo sapiens OX=9606 GN=SRSF1 PE=1 SV=2	High	44	12	17	11	248	27.7	10.36	222	22.7	24.3	27.3	135.7	136.6	141.1	167	112.6	132.7
O14979	HNRNPDL	Heterogeneous nuclear ribonucleoprotein D-like OS=Homo sapiens OX=9606 GN=HNRNPDL PE=1 SV=3	High	8	3	5	1	420	46.4	9.57	106	32.7	35.9	31.6	119.9	113.7	120.1	133.6	158.1	154.6
P06756	ITGAV	Integrin alpha-V OS=Homo sapiens OX=9606 GN=ITGAV PE=1 SV=2	High	28	24	28	24	1048	116	5.68	499	98.5	94.2	90.7	110.6	110.7	101.4	105	90.9	97.9
Q9Y3F4	STRAP	Serine-threonine kinase receptor-associated protein OS=Homo sapiens OX=9606 GN=STRAP PE=1 SV=1	High	37	10	12	10	350	38.4	5.12	318	88.8	81	86.3	85.2	90.7	96.2	110	117.6	144.2
P63313	TMSB10	Thymosin beta-10 OS=Homo sapiens OX=9606 GN=TMSB10 PE=1 SV=2	High	34	3	4	1	44	5	5.36	33	46.7	58	76.3	97.5	97.5	86.1	183.1	107.9	146.8
Q07960	ARHGAP1	Rho GTPase-activating protein 1 OS=Homo sapiens OX=9606 GN=ARHGAP1 PE=1 SV=1	High	15	7	8	7	439	50.4	6.29	149	153.2	132.4	149.7	84.4	87.9	86.9	74.7	63.9	66.9
Q92769	HDAC2	Histone deacetylase 2 OS=Homo sapiens OX=9606 GN=HDAC2 PE=1 SV=2	High	15	5	5	5	488	55.3	5.91	92	26.1	26.1	27.8	126.7	125.7	120.9	148.6	161.2	136.8
O95239	KIF4A	Chromosome-associated kinesin KIF4A OS=Homo sapiens OX=9606 GN=KIF4A PE=1 SV=3	High	1	1	1	1	1232	139.8	6.27	0	59.7	40	38.5	146.7	97.6	98.3	158.6	141.1	119.7
Q8N6H7	ARFGAP2	ADP-ribosylation factor GTPase-activating protein 2 OS=Homo sapiens OX=9606 GN=ARFGAP2 PE=1 SV=1	High	2	1	1	1	521	56.7	7.99	19
Q9NUP9	LIN7C	Protein lin-7 homolog C OS=Homo sapiens OX=9606 GN=LIN7C PE=1 SV=1	High	18	4	4	4	197	21.8	8.43	78	47.2	50.6	53.7	126.3	127	129.7	120.8	99.9	144.7
P05155	SERPING1	Plasma protease C1 inhibitor OS=Homo sapiens OX=9606 GN=SERPING1 PE=1 SV=2	High	26	14	43	14	500	55.1	6.55	837	164.6	174.8	170.6	70.5	75.7	78	62.1	48.7	54.9
Q8WV93	AFG1L	AFG1-like ATPase OS=Homo sapiens OX=9606 GN=AFG1L PE=1 SV=2	Medium	1	1	1	1	481	54.8	7.27	22	36.9	34.8	32.4	75.2	76	95.6	148	146.1	255
P55265	ADAR	Double-stranded RNA-specific adenosine deaminase OS=Homo sapiens OX=9606 GN=ADAR PE=1 SV=4	High	4	5	5	5	1226	136	8.65	68	48.8	51.7	50.7	98.8	98.7	104.9	156.3	146.1	144
A8MWD9	SNRPGP15	Putative small nuclear ribonucleoprotein G-like protein 15 OS=Homo sapiens OX=9606 GN=SNRPGP15 PE=5 SV=2	High	36	4	7	4	76	8.5	8.84	127	36.3	36.2	38.3	104.3	93.3	114.9	127.9	219.9	129
Q9BXR6	CFHR5	Complement factor H-related protein 5 OS=Homo sapiens OX=9606 GN=CFHR5 PE=1 SV=1	High	17	7	11	6	569	64.4	7.06	305	154.8	159.6	161.5	80.8	86.1	78.8	72.1	54.8	51.5
P27105	STOM	Erythrocyte band 7 integral membrane protein OS=Homo sapiens OX=9606 GN=STOM PE=1 SV=3	High	56	12	25	12	288	31.7	7.88	926	161.6	143.2	137.5	89.7	89.2	95.9	66.7	58.6	57.7
Q8NBZ7	UXS1	UDP-glucuronic acid decarboxylase 1 OS=Homo sapiens OX=9606 GN=UXS1 PE=1 SV=1	High	2	1	1	1	420	47.5	8.94	32	92.3	96.4	105.4	116.6	116.9	115.5	85.7	98	73
P31431	SDC4	Syndecan-4 OS=Homo sapiens OX=9606 GN=SDC4 PE=1 SV=2	High	25	4	7	4	198	21.6	4.5	175	39	41.8	42.8	125.6	135.2	167.6	130.2	105.8	112
P04211	IGLV7-43	Immunoglobulin lambda variable 7-43 OS=Homo sapiens OX=9606 GN=IGLV7-43 PE=3 SV=2	High	21	3	8	1	117	12.4	7.03	88	84.6	99.8	82.1	133.8	113.9	154	100.5	76.8	54.5
Q9H4A3	WNK1	Serine/threonine-protein kinase WNK1 OS=Homo sapiens OX=9606 GN=WNK1 PE=1 SV=2	High	1	2	2	2	2382	250.6	6.34	41	114.5	101.8	95.6	96.3	101.9	82.7	98.7	86.2	122.3
Q08752	PPID	Peptidyl-prolyl cis-trans isomerase D OS=Homo sapiens OX=9606 GN=PPID PE=1 SV=3	High	5	2	2	2	370	40.7	7.21	34	85.3	79.7	86.7	79.7	91	94.7	101.4	121.9	159.6
Q9P286	PAK5	Serine/threonine-protein kinase PAK 5 OS=Homo sapiens OX=9606 GN=PAK5 PE=1 SV=1	Medium	1	1	1	1	719	80.7	8.09	0
Q13822	ENPP2	Ectonucleotide pyrophosphatase/phosphodiesterase family member 2 OS=Homo sapiens OX=9606 GN=ENPP2 PE=1 SV=3	High	1	1	1	1	863	98.9	7.37	24	64.8	79.1	73.9	136.9	110.1	115.7	143	87.5	89.2
Q12913	PTPRJ	Receptor-type tyrosine-protein phosphatase eta OS=Homo sapiens OX=9606 GN=PTPRJ PE=1 SV=3	High	14	17	20	17	1337	145.9	5.58	376	112.9	105.1	104.7	101.7	105.7	99.6	93.1	81.2	96.1
Q13049	TRIM32	E3 ubiquitin-protein ligase TRIM32 OS=Homo sapiens OX=9606 GN=TRIM32 PE=1 SV=2	High	2	1	4	1	653	71.9	6.98	0	25.4	30.7	27.7	182.9	181	176.6	106.2	86.5	83.1
Q9P2R3	ANKFY1	Rabankyrin-5 OS=Homo sapiens OX=9606 GN=ANKFY1 PE=1 SV=2	High	1	1	1	1	1169	128.3	6.1	50	82.5	90	96	115.2	94.6	106.6	110.8	94.8	109.5
Q9NRX4	PHPT1	14 kDa phosphohistidine phosphatase OS=Homo sapiens OX=9606 GN=PHPT1 PE=1 SV=1	Medium	7	1	1	1	125	13.8	6.07	30	117.8	135.8	140.8	64.7	60.5	61.6	106.4	86.5	125.9
P23634	ATP2B4	Plasma membrane calcium-transporting ATPase 4 OS=Homo sapiens OX=9606 GN=ATP2B4 PE=1 SV=2	High	2	3	3	1	1241	137.8	6.6	36	215	245.3	219.9	9.3	47.9	42.1	48.1	33.7	38.7
P43490	NAMPT	Nicotinamide phosphoribosyltransferase OS=Homo sapiens OX=9606 GN=NAMPT PE=1 SV=1	High	11	4	4	4	491	55.5	7.15	44	54.3	55.3	53.2	128.8	122.5	129.8	110.7	109.6	135.9
P51858	HDGF	Hepatoma-derived growth factor OS=Homo sapiens OX=9606 GN=HDGF PE=1 SV=1	High	10	2	2	2	240	26.8	4.73	22	31.5	32.3	31	131.3	117.6	124.3	124.3	175.6	131.9
P04083	ANXA1	Annexin A1 OS=Homo sapiens OX=9606 GN=ANXA1 PE=1 SV=2	High	36	11	14	11	346	38.7	7.02	388	170.5	155.3	146	68.4	69.7	67.3	85.8	69.8	67.3
Q9HC07	TMEM165	Transmembrane protein 165 OS=Homo sapiens OX=9606 GN=TMEM165 PE=1 SV=1	High	6	1	1	1	324	34.9	7.02	28	46.1	49.2	53.6	143.9	145.2	102.7	125.8	132.4	101.2
O43491	EPB41L2	Band 4.1-like protein 2 OS=Homo sapiens OX=9606 GN=EPB41L2 PE=1 SV=1	High	13	11	13	11	1005	112.5	5.44	198	76.4	79	74.2	109.8	109.5	106.2	103.6	111.5	129.7
Q9HDC9	APMAP	Adipocyte plasma membrane-associated protein OS=Homo sapiens OX=9606 GN=APMAP PE=1 SV=2	High	17	7	8	7	416	46.5	6.16	135	153.8	146.4	142.2	95.6	89.7	86.6	66.6	61.4	57.7
P54577	YARS	Tyrosine--tRNA ligase, cytoplasmic OS=Homo sapiens OX=9606 GN=YARS PE=1 SV=4	High	45	23	27	23	528	59.1	7.05	423	115.8	110.4	112.2	101.3	103.5	98.1	86.8	82.2	89.8
O60493	SNX3	Sorting nexin-3 OS=Homo sapiens OX=9606 GN=SNX3 PE=1 SV=3	High	17	3	3	2	162	18.8	8.66	14	44.4	38.7	52.7	99.4	99.4	102.7	126.2	184.6	151.8
P01599	IGKV1-17	Immunoglobulin kappa variable 1-17 OS=Homo sapiens OX=9606 GN=IGKV1-17 PE=1 SV=2	High	23	2	6	2	117	12.8	8.68	124	160.9	169.6	159.6	90.4	88.2	79.3	56.2	49.1	46.8
O15269	SPTLC1	Serine palmitoyltransferase 1 OS=Homo sapiens OX=9606 GN=SPTLC1 PE=1 SV=1	High	2	1	1	1	473	52.7	6.01	21	44.6	43.8	39.7	144.3	117.4	159.3	112.4	129.8	108.6
Q9BS26	ERP44	Endoplasmic reticulum resident protein 44 OS=Homo sapiens OX=9606 GN=ERP44 PE=1 SV=1	High	8	3	3	3	406	46.9	5.26	49	100.4	95.7	105.5	113.1	115.5	111	88.3	88.7	81.7
P01601	IGKV1D-16	Immunoglobulin kappa variable 1D-16 OS=Homo sapiens OX=9606 GN=IGKV1D-16 PE=3 SV=2	High	14	1	1	1	117	12.7	7.74	45	31.3	22.6	20.5	163.1	192.6	92.2	130.8	192.3	54.6
P23526	AHCY	Adenosylhomocysteinase OS=Homo sapiens OX=9606 GN=AHCY PE=1 SV=4	High	31	13	16	11	432	47.7	6.34	222	53.7	53.3	57.6	136.7	114.7	106.5	112.7	121.8	143.1
[truncated: 685 more rows]
