# Supplementary material for: Systemic proteomics and miRNA profile analysis of exosomes derived from human pluripotent stem cells
Source: Stem Cell Res Ther. 2022 Sep 5;13:449. doi: 10.1186/s13287-022-03142-1 (PMC9444124; doi:10.1186/s13287-022-03142-1)
Supplement: Supplementary file 3 — Additional file 3. The measurement results of LFQ assay. [file 13287_2022_3142_MOESM3_ESM.xlsx]

## Sheet: proteinGroups
Protein IDs	Gene Name	Fasta headers	Number of proteins	Peptides	Razor + unique peptides	Unique peptides	Sequence coverage [%]	Mol. weight [kDa]	LFQ intensity hESC_1	LFQ intensity hESC_2	LFQ intensity hESC_3	LFQ intensity hiPSC_1	LFQ intensity hiPSC_2	LFQ intensity hiPSC_3	LFQ intensity hUC_MSC_1	LFQ intensity hUC_MSC_2	LFQ intensity hUC_MSC_3
sp|A0A075B6H9|LV469_HUMAN	IGLV4-69	sp|A0A075B6H9|LV469_HUMAN Immunoglobulin lambda variable 4-69 OS=Homo sapiens OX=9606 GN=IGLV4-69 PE=1 SV=1	1	3	3	3	35.3	12.773	0	0	0	0	0	0	1353600000	1613300000	2112800000
sp|A0A075B6I0|LV861_HUMAN	IGLV8-61	sp|A0A075B6I0|LV861_HUMAN Immunoglobulin lambda variable 8-61 OS=Homo sapiens OX=9606 GN=IGLV8-61 PE=3 SV=7	1	3	3	3	20.5	12.814	0	0	0	0	0	0	1355700000	1171000000	1375100000
sp|A0A075B6I1|LV460_HUMAN	IGLV4-60	sp|A0A075B6I1|LV460_HUMAN Immunoglobulin lambda variable 4-60 OS=Homo sapiens OX=9606 GN=IGLV4-60 PE=3 SV=1	1	2	2	2	15.8	12.987	0	0	0	0	0	0	428870000	357140000	453250000
sp|A0A075B6I4|LVX54_HUMAN	IGLV10-54	sp|A0A075B6I4|LVX54_HUMAN Immunoglobulin lambda variable 10-54 OS=Homo sapiens OX=9606 GN=IGLV10-54 PE=3 SV=1	1	1	1	1	9.4	12.395	0	0	0	0	0	0	0	0	469570000
sp|A0A075B6I9|LV746_HUMAN	IGLV7-46	sp|A0A075B6I9|LV746_HUMAN Immunoglobulin lambda variable 7-46 OS=Homo sapiens OX=9606 GN=IGLV7-46 PE=3 SV=4	1	2	2	1	15.4	12.468	0	0	0	0	0	0	783440000	763520000	779230000
sp|A0A075B6J9|LV218_HUMAN	IGLV2-18	sp|A0A075B6J9|LV218_HUMAN Immunoglobulin lambda variable 2-18 OS=Homo sapiens OX=9606 GN=IGLV2-18 PE=3 SV=2	1	4	3	2	24.6	12.412	0	0	0	0	0	0	149070000	194050000	160480000
sp|A0A075B6K0|LV316_HUMAN	IGLV3-16	sp|A0A075B6K0|LV316_HUMAN Immunoglobulin lambda variable 3-16 OS=Homo sapiens OX=9606 GN=IGLV3-16 PE=3 SV=2	1	3	2	1	25.2	12.466	0	0	0	0	0	0	1458500000	743000000	388170000
sp|A0A075B6K4|LV310_HUMAN	IGLV3-10	sp|A0A075B6K4|LV310_HUMAN Immunoglobulin lambda variable 3-10 OS=Homo sapiens OX=9606 GN=IGLV3-10 PE=3 SV=2	1	3	3	1	27.8	12.441	0	0	0	0	0	0	675310000	625890000	646100000
sp|A0A075B6K5|LV39_HUMAN;sp|A0A075B6K2|LV312_HUMAN	IGLV3-9	sp|A0A075B6K5|LV39_HUMAN Immunoglobulin lambda variable 3-9 OS=Homo sapiens OX=9606 GN=IGLV3-9 PE=3 SV=1	2	3	1	1	33	12.332	0	0	0	0	0	0	0	0	57858000
sp|A0A075B6Q5|HV364_HUMAN	IGHV3-64	sp|A0A075B6Q5|HV364_HUMAN Immunoglobulin heavy variable 3-64 OS=Homo sapiens OX=9606 GN=IGHV3-64 PE=3 SV=1	1	3	2	2	34.7	12.891	0	0	0	0	0	0	95174000	106460000	52484000
sp|A0A075B6R2|HV404_HUMAN	IGHV4-4	sp|A0A075B6R2|HV404_HUMAN Immunoglobulin heavy variable 4-4 OS=Homo sapiens OX=9606 GN=IGHV4-4 PE=3 SV=2	1	2	1	1	31.6	12.848	0	0	0	0	0	0	0	0	15738000
sp|A0A075B6S2|KVD29_HUMAN;sp|A2NJV5|KV229_HUMAN;sp|A0A0A0MRZ7|KVD26_HUMAN;sp|P01614|KVD40_HUMAN;sp|A0A087WW87|KV240_HUMAN	IGKV2D-29	sp|A0A075B6S2|KVD29_HUMAN Immunoglobulin kappa variable 2D-29 OS=Homo sapiens OX=9606 GN=IGKV2D-29 PE=3 SV=1;sp|A2NJV5|KV229_HUMAN Immunoglobulin kappa variable 2-29 OS=Homo sapiens OX=9606 GN=IGKV2-29 PE=3 SV=2	5	5	5	3	45.8	13.143	0	0	0	0	0	0	3473000000	3625700000	4229000000
sp|A0A075B6S5|KV127_HUMAN	IGKV1-27	sp|A0A075B6S5|KV127_HUMAN Immunoglobulin kappa variable 1-27 OS=Homo sapiens OX=9606 GN=IGKV1-27 PE=3 SV=1	1	4	4	3	53.8	12.711	0	0	0	0	0	0	244670000	289020000	193080000
sp|A0A075B6S6|KVD30_HUMAN;sp|P06310|KV230_HUMAN	IGKV2D-30	sp|A0A075B6S6|KVD30_HUMAN Immunoglobulin kappa variable 2D-30 OS=Homo sapiens OX=9606 GN=IGKV2D-30 PE=3 SV=1;sp|P06310|KV230_HUMAN Immunoglobulin kappa variable 2-30 OS=Homo sapiens OX=9606 GN=IGKV2-30 PE=3 SV=2	2	3	2	2	36.7	13.215	0	0	0	0	0	0	37170000	41566000	31811000
sp|A0A087WSX0|LV545_HUMAN	IGLV5-45	sp|A0A087WSX0|LV545_HUMAN Immunoglobulin lambda variable 5-45 OS=Homo sapiens OX=9606 GN=IGLV5-45 PE=3 SV=1	1	1	1	1	8.1	13.162	0	0	0	0	0	0	0	0	59340000
sp|A0A0A0MS15|HV349_HUMAN	IGHV3-49	sp|A0A0A0MS15|HV349_HUMAN Immunoglobulin heavy variable 3-49 OS=Homo sapiens OX=9606 GN=IGHV3-49 PE=3 SV=1	1	3	3	2	27.7	13.056	0	0	0	0	0	0	327690000	288220000	286490000
sp|A0A0A0MT36|KVD21_HUMAN;sp|A0A0C4DH26|KVD41_HUMAN	IGKV6D-21	sp|A0A0A0MT36|KVD21_HUMAN Immunoglobulin kappa variable 6D-21 OS=Homo sapiens OX=9606 GN=IGKV6D-21 PE=3 SV=1;sp|A0A0C4DH26|KVD41_HUMAN Probable non-functional immunoglobulin kappa variable 6D-41 OS=Homo sapiens OX=9606 GN=IGKV6D-41 PE=1 SV=1	2	2	2	1	28.9	12.34	0	0	0	0	0	0	71515000	76713000	57483000
sp|A0A0B4J1U7|HV601_HUMAN	IGHV6-1	sp|A0A0B4J1U7|HV601_HUMAN Immunoglobulin heavy variable 6-1 OS=Homo sapiens OX=9606 GN=IGHV6-1 PE=3 SV=1	1	3	3	3	31.4	13.481	0	0	0	0	0	0	527010000	451970000	498040000
sp|A0A0B4J1V0|HV315_HUMAN	IGHV3-15	sp|A0A0B4J1V0|HV315_HUMAN Immunoglobulin heavy variable 3-15 OS=Homo sapiens OX=9606 GN=IGHV3-15 PE=3 SV=1	1	4	3	3	27.7	12.926	0	0	0	0	0	0	221570000	251120000	240720000
sp|A0A0B4J1V2|HV226_HUMAN	IGHV2-26	sp|A0A0B4J1V2|HV226_HUMAN Immunoglobulin heavy variable 2-26 OS=Homo sapiens OX=9606 GN=IGHV2-26 PE=3 SV=1	1	1	1	1	11.8	13.182	0	0	0	0	0	0	0	0	13208000
sp|A0A0B4J1V6|HV373_HUMAN	IGHV3-73	sp|A0A0B4J1V6|HV373_HUMAN Immunoglobulin heavy variable 3-73 OS=Homo sapiens OX=9606 GN=IGHV3-73 PE=3 SV=1	1	3	1	1	31.1	12.858	0	0	0	0	0	0	0	0	5836500
sp|A0A0B4J1X5|HV374_HUMAN	IGHV3-74	sp|A0A0B4J1X5|HV374_HUMAN Immunoglobulin heavy variable 3-74 OS=Homo sapiens OX=9606 GN=IGHV3-74 PE=3 SV=1	1	4	3	2	37.6	12.839	0	0	0	0	0	0	715170000	744370000	663240000
sp|A0A0B4J1X8|HV343_HUMAN	IGHV3-43	sp|A0A0B4J1X8|HV343_HUMAN Immunoglobulin heavy variable 3-43 OS=Homo sapiens OX=9606 GN=IGHV3-43 PE=3 SV=1	1	3	2	2	34.7	13.077	0	0	0	0	0	0	0	0	56904000
sp|A0A0B4J1Y9|HV372_HUMAN	IGHV3-72	sp|A0A0B4J1Y9|HV372_HUMAN Immunoglobulin heavy variable 3-72 OS=Homo sapiens OX=9606 GN=IGHV3-72 PE=3 SV=1	1	5	5	4	51.3	13.203	0	0	0	0	0	0	832960000	964830000	731680000
sp|A0A0C4DH24|KV621_HUMAN	IGKV6-21	sp|A0A0C4DH24|KV621_HUMAN Immunoglobulin kappa variable 6-21 OS=Homo sapiens OX=9606 GN=IGKV6-21 PE=3 SV=1	1	2	1	1	28.9	12.43	0	0	0	0	0	0	0	0	48681000
sp|A0A0C4DH25|KVD20_HUMAN	IGKV3D-20	sp|A0A0C4DH25|KVD20_HUMAN Immunoglobulin kappa variable 3D-20 OS=Homo sapiens OX=9606 GN=IGKV3D-20 PE=3 SV=1	1	3	1	1	27.6	12.515	0	0	0	0	0	0	0	0	314130000
sp|A0A0C4DH29|HV103_HUMAN;sp|P0DP01|HV108_HUMAN;sp|A0A0B4J2H0|HV69D_HUMAN	IGHV1-3	sp|A0A0C4DH29|HV103_HUMAN Immunoglobulin heavy variable 1-3 OS=Homo sapiens OX=9606 GN=IGHV1-3 PE=3 SV=1;sp|P0DP01|HV108_HUMAN Immunoglobulin heavy variable 1-8 OS=Homo sapiens OX=9606 GN=IGHV1-8 PE=3 SV=1;sp|A0A0B4J2H0|HV69D_HUMAN Immunoglobulin heavy var	3	2	2	1	22.2	13.008	0	0	0	0	0	0	420300000	402490000	419470000
sp|A0A0C4DH31|HV118_HUMAN	IGHV1-18	sp|A0A0C4DH31|HV118_HUMAN Immunoglobulin heavy variable 1-18 OS=Homo sapiens OX=9606 GN=IGHV1-18 PE=3 SV=1	1	2	1	1	23.9	12.82	0	0	0	0	0	0	0	0	32776000
sp|A0A0C4DH32|HV320_HUMAN	IGHV3-20	sp|A0A0C4DH32|HV320_HUMAN Immunoglobulin heavy variable 3-20 OS=Homo sapiens OX=9606 GN=IGHV3-20 PE=3 SV=2	1	2	1	1	18.8	12.673	0	0	0	0	0	0	40024000	35760000	53010000
sp|A0A0C4DH34|HV428_HUMAN	IGHV4-28	sp|A0A0C4DH34|HV428_HUMAN Immunoglobulin heavy variable 4-28 OS=Homo sapiens OX=9606 GN=IGHV4-28 PE=3 SV=1	1	2	2	2	21.4	13.124	0	0	0	0	0	0	1182100000	466890000	602820000
sp|A0A0C4DH35|HV335_HUMAN	IGHV3-35	sp|A0A0C4DH35|HV335_HUMAN Probable non-functional immunoglobulin heavy variable 3-35 OS=Homo sapiens OX=9606 GN=IGHV3-35 PE=1 SV=1	1	1	1	1	9.4	12.81	0	0	0	0	0	0	0	0	171430000
sp|A0A0C4DH36|HV338_HUMAN	IGHV3-38	sp|A0A0C4DH36|HV338_HUMAN Probable non-functional immunoglobulin heavy variable 3-38 OS=Homo sapiens OX=9606 GN=IGHV3-38 PE=1 SV=1	1	2	2	2	19	12.758	0	0	0	0	0	0	0	0	59861000
sp|A0A0C4DH38|HV551_HUMAN;sp|A0A0J9YXX1|HV5X1_HUMAN	IGHV5-51	sp|A0A0C4DH38|HV551_HUMAN Immunoglobulin heavy variable 5-51 OS=Homo sapiens OX=9606 GN=IGHV5-51 PE=3 SV=1;sp|A0A0J9YXX1|HV5X1_HUMAN Immunoglobulin heavy variable 5-10-1 OS=Homo sapiens OX=9606 GN=IGHV5-10-1 PE=3 SV=1	2	4	4	4	47	12.674	0	0	0	154100000	0	231520000	364420000	667740000	285260000
sp|A0A0C4DH43|HV70D_HUMAN;sp|P01814|HV270_HUMAN	IGHV2-70D	sp|A0A0C4DH43|HV70D_HUMAN Immunoglobulin heavy variable 2-70D OS=Homo sapiens OX=9606 GN=IGHV2-70D PE=3 SV=1;sp|P01814|HV270_HUMAN Immunoglobulin heavy variable 2-70 OS=Homo sapiens OX=9606 GN=IGHV2-70 PE=1 SV=2	2	2	2	2	30.3	13.312	0	0	0	0	0	0	0	37737000	30943000
sp|A0A0C4DH67|KV108_HUMAN;sp|A0A0C4DH69|KV109_HUMAN	IGKV1-8	sp|A0A0C4DH67|KV108_HUMAN Immunoglobulin kappa variable 1-8 OS=Homo sapiens OX=9606 GN=IGKV1-8 PE=3 SV=1;sp|A0A0C4DH69|KV109_HUMAN Immunoglobulin kappa variable 1-9 OS=Homo sapiens OX=9606 GN=IGKV1-9 PE=3 SV=1	2	3	2	2	42.6	12.537	0	0	0	0	0	0	91843000	0	40700000
sp|A0A0C4DH68|KV224_HUMAN;sp|A0A075B6R9|KVD24_HUMAN	IGKV2-24	sp|A0A0C4DH68|KV224_HUMAN Immunoglobulin kappa variable 2-24 OS=Homo sapiens OX=9606 GN=IGKV2-24 PE=3 SV=1;sp|A0A075B6R9|KVD24_HUMAN Probable non-functional immunoglobulin kappa variable 2D-24 OS=Homo sapiens OX=9606 GN=IGKV2D-24 PE=1 SV=1	2	3	2	2	33.3	13.079	0	0	0	0	0	0	680980000	705030000	609270000
sp|A0A0J9YX35|HV64D_HUMAN	IGHV3-64D	sp|A0A0J9YX35|HV64D_HUMAN Immunoglobulin heavy variable 3-64D OS=Homo sapiens OX=9606 GN=IGHV3-64D PE=3 SV=1	1	1	1	1	9.4	12.822	0	0	0	0	0	0	0	0	66957000
sp|A0AUZ9|KAL1L_HUMAN	KANSL1L	sp|A0AUZ9|KAL1L_HUMAN KAT8 regulatory NSL complex subunit 1-like protein OS=Homo sapiens OX=9606 GN=KANSL1L PE=1 SV=2	1	1	1	1	1.9	112.25	0	0	0	0	0	0	1510000	0	0
sp|A0AVT1|UBA6_HUMAN	UBA6	sp|A0AVT1|UBA6_HUMAN Ubiquitin-like modifier-activating enzyme 6 OS=Homo sapiens OX=9606 GN=UBA6 PE=1 SV=1	1	3	3	3	3.9	117.97	0	0	0	0	0	0	0	7290700	5543700
sp|A0M8Q6|IGLC7_HUMAN	IGLC7	sp|A0M8Q6|IGLC7_HUMAN Immunoglobulin lambda constant 7 OS=Homo sapiens OX=9606 GN=IGLC7 PE=1 SV=3	1	4	2	2	50.9	11.253	0	0	0	0	0	0	94663000	136610000	158260000
sp|A1A4S6|RHG10_HUMAN	ARHGAP10	sp|A1A4S6|RHG10_HUMAN Rho GTPase-activating protein 10 OS=Homo sapiens OX=9606 GN=ARHGAP10 PE=1 SV=1	1	2	2	2	3.2	89.374	0	0	0	0	0	0	0	0	3255900
sp|A6NCI4|VWA3A_HUMAN	VWA3A	sp|A6NCI4|VWA3A_HUMAN von Willebrand factor A domain-containing protein 3A OS=Homo sapiens OX=9606 GN=VWA3A PE=2 SV=3	1	1	1	1	1.6	134.02	0	0	190210000	0	0	0	0	0	0
sp|A6NHL2|TBAL3_HUMAN	TUBAL3	sp|A6NHL2|TBAL3_HUMAN Tubulin alpha chain-like 3 OS=Homo sapiens OX=9606 GN=TUBAL3 PE=1 SV=2	1	3	1	1	7.8	49.908	0	0	0	0	0	0	0	0	43855000
sp|A8MUH7|PDZ1P_HUMAN;sp|Q5T2W1|NHRF3_HUMAN	PDZK1P1	sp|A8MUH7|PDZ1P_HUMAN Putative PDZ domain-containing protein PDZK1P1 OS=Homo sapiens OX=9606 GN=PDZK1P1 PE=5 SV=2;sp|Q5T2W1|NHRF3_HUMAN Na(+)/H(+) exchange regulatory cofactor NHE-RF3 OS=Homo sapiens OX=9606 GN=PDZK1 PE=1 SV=2	2	1	1	1	4	44.055	0	0	0	0	0	0	0	0	1462800000
sp|E9PAV3|NACAM_HUMAN;sp|Q13765|NACA_HUMAN;sp|Q9BZK3|NACP4_HUMAN	NACA	sp|E9PAV3|NACAM_HUMAN Nascent polypeptide-associated complex subunit alpha, muscle-specific form OS=Homo sapiens OX=9606 GN=NACA PE=1 SV=1;sp|Q13765|NACA_HUMAN Nascent polypeptide-associated complex subunit alpha OS=Homo sapiens OX=9606 GN=NACA PE=1 SV=1	3	3	3	3	1.9	205.42	276970000	270250000	330440000	37713000	40509000	44593000	0	0	7737200
sp|M5A8F1|SUPYN_HUMAN	ERVH48-1	sp|M5A8F1|SUPYN_HUMAN Suppressyn OS=Homo sapiens OX=9606 GN=ERVH48-1 PE=1 SV=1	1	3	3	3	19.4	18.128	0	30698000	35056000	0	0	0	0	0	0
sp|O00139|KIF2A_HUMAN	KIF2A	sp|O00139|KIF2A_HUMAN Kinesin-like protein KIF2A OS=Homo sapiens OX=9606 GN=KIF2A PE=1 SV=3	1	7	7	7	12.5	79.954	127240000	28418000	106310000	0	74317000	0	92871000	95036000	102410000
sp|O00159|MYO1C_HUMAN	MYO1C	sp|O00159|MYO1C_HUMAN Unconventional myosin-Ic OS=Homo sapiens OX=9606 GN=MYO1C PE=1 SV=4	1	11	11	11	12.1	121.68	61719000	62650000	66347000	0	0	0	64767000	47037000	66554000
sp|O00161|SNP23_HUMAN	SNAP23	sp|O00161|SNP23_HUMAN Synaptosomal-associated protein 23 OS=Homo sapiens OX=9606 GN=SNAP23 PE=1 SV=1	1	7	7	7	46.9	23.354	44312000	0	56404000	0	0	0	141570000	133090000	177790000
sp|O00186|STXB3_HUMAN	STXBP3	sp|O00186|STXB3_HUMAN Syntaxin-binding protein 3 OS=Homo sapiens OX=9606 GN=STXBP3 PE=1 SV=2	1	10	10	10	19.1	67.764	26855000	22241000	28440000	0	32360000	31458000	60096000	37206000	43466000
sp|O00194|RB27B_HUMAN;sp|P51159|RB27A_HUMAN	RAB27B	sp|O00194|RB27B_HUMAN Ras-related protein Rab-27B OS=Homo sapiens OX=9606 GN=RAB27B PE=1 SV=4	2	8	8	8	47.7	24.608	0	0	0	0	0	0	247760000	231370000	214790000
sp|O00231|PSD11_HUMAN	PSMD11	sp|O00231|PSD11_HUMAN 26S proteasome non-ATPase regulatory subunit 11 OS=Homo sapiens OX=9606 GN=PSMD11 PE=1 SV=3	1	3	3	3	8.1	47.463	9021000	0	16070000	0	0	0	9543800	17944000	17462000
sp|O00232|PSD12_HUMAN	PSMD12	sp|O00232|PSD12_HUMAN 26S proteasome non-ATPase regulatory subunit 12 OS=Homo sapiens OX=9606 GN=PSMD12 PE=1 SV=3	1	2	2	2	4.8	52.904	0	0	0	0	0	0	6060900	6638400	0
sp|O00292|LFTY2_HUMAN	LEFTY2	sp|O00292|LFTY2_HUMAN Left-right determination factor 2 OS=Homo sapiens OX=9606 GN=LEFTY2 PE=1 SV=2	1	13	13	5	49.7	40.92	2829900000	2587800000	2315000000	568800000	478800000	447480000	0	0	0
sp|O00299|CLIC1_HUMAN	CLIC1	sp|O00299|CLIC1_HUMAN Chloride intracellular channel protein 1 OS=Homo sapiens OX=9606 GN=CLIC1 PE=1 SV=4	1	14	14	14	79.3	26.922	436480000	418240000	358490000	563190000	594350000	432530000	1096800000	1203100000	1094800000
sp|O00303|EIF3F_HUMAN	EIF3F	sp|O00303|EIF3F_HUMAN Eukaryotic translation initiation factor 3 subunit F OS=Homo sapiens OX=9606 GN=EIF3F PE=1 SV=1	1	4	4	4	14.6	37.563	20955000	24729000	19432000	0	0	0	0	0	0
sp|O00391|QSOX1_HUMAN	QSOX1	sp|O00391|QSOX1_HUMAN Sulfhydryl oxidase 1 OS=Homo sapiens OX=9606 GN=QSOX1 PE=1 SV=3	1	16	16	16	28.9	82.577	0	0	0	0	0	0	232090000	257760000	249260000
sp|O00410|IPO5_HUMAN	IPO5	sp|O00410|IPO5_HUMAN Importin-5 OS=Homo sapiens OX=9606 GN=IPO5 PE=1 SV=4	1	12	12	12	16.1	123.63	63887000	70050000	76110000	189040000	197740000	236720000	55341000	48247000	45865000
sp|O00418|EF2K_HUMAN	EEF2K	sp|O00418|EF2K_HUMAN Eukaryotic elongation factor 2 kinase OS=Homo sapiens OX=9606 GN=EEF2K PE=1 SV=2	1	1	1	1	1.8	82.143	0	0	0	0	0	7917400	0	0	0
sp|O00429|DNM1L_HUMAN	DNM1L	sp|O00429|DNM1L_HUMAN Dynamin-1-like protein OS=Homo sapiens OX=9606 GN=DNM1L PE=1 SV=2	1	26	26	26	49.7	81.876	7804300	9633100	7971500	6506600	13972000	0	625700000	473460000	510170000
sp|O00442|RTCA_HUMAN	RTCA	sp|O00442|RTCA_HUMAN RNA 3-terminal phosphate cyclase OS=Homo sapiens OX=9606 GN=RTCA PE=1 SV=1	1	2	2	2	7.7	39.336	0	0	0	0	0	0	2952400	0	0
sp|O00468|AGRIN_HUMAN	AGRN	sp|O00468|AGRIN_HUMAN Agrin OS=Homo sapiens OX=9606 GN=AGRN PE=1 SV=6	1	21	21	21	15.3	217.32	274250000	289820000	261160000	0	0	0	14968000	27203000	19634000
sp|O00487|PSDE_HUMAN	PSMD14	sp|O00487|PSDE_HUMAN 26S proteasome non-ATPase regulatory subunit 14 OS=Homo sapiens OX=9606 GN=PSMD14 PE=1 SV=1	1	2	2	2	15.2	34.577	0	0	0	0	0	0	8065600	6695400	0
sp|O00501|CLD5_HUMAN	CLDN5	sp|O00501|CLD5_HUMAN Claudin-5 OS=Homo sapiens OX=9606 GN=CLDN5 PE=1 SV=1	1	3	3	3	17.9	23.147	0	0	0	0	0	0	197240000	225880000	296050000
sp|O00560|SDCB1_HUMAN	SDCBP	sp|O00560|SDCB1_HUMAN Syntenin-1 OS=Homo sapiens OX=9606 GN=SDCBP PE=1 SV=1	1	8	8	8	44	32.444	606050000	679860000	649680000	376960000	333960000	228990000	574530000	662110000	547000000
sp|O00571|DDX3X_HUMAN;sp|O15523|DDX3Y_HUMAN	DDX3X	sp|O00571|DDX3X_HUMAN ATP-dependent RNA helicase DDX3X OS=Homo sapiens OX=9606 GN=DDX3X PE=1 SV=3;sp|O15523|DDX3Y_HUMAN ATP-dependent RNA helicase DDX3Y OS=Homo sapiens OX=9606 GN=DDX3Y PE=1 SV=2	2	2	2	2	3.6	73.243	0	0	0	0	0	0	0	0	9947600
sp|O00592|PODXL_HUMAN	PODXL	sp|O00592|PODXL_HUMAN Podocalyxin OS=Homo sapiens OX=9606 GN=PODXL PE=1 SV=2	1	8	8	8	14.5	58.635	1167700000	964040000	1004600000	3690300000	3698100000	4078100000	0	0	0
sp|O00622|CCN1_HUMAN	CCN1	sp|O00622|CCN1_HUMAN CCN family member 1 OS=Homo sapiens OX=9606 GN=CCN1 PE=1 SV=1	1	22	22	22	66.4	42.026	10474000000	9618500000	7884100000	267870000	81045000	85773000	562670000	450110000	744830000
sp|O00634|NET3_HUMAN;sp|O95631|NET1_HUMAN	NTN3	sp|O00634|NET3_HUMAN Netrin-3 OS=Homo sapiens OX=9606 GN=NTN3 PE=1 SV=1;sp|O95631|NET1_HUMAN Netrin-1 OS=Homo sapiens OX=9606 GN=NTN1 PE=1 SV=2	2	1	1	1	2.1	61.465	0	0	0	10514000	0	0	0	0	0
sp|O14672|ADA10_HUMAN	ADAM10	sp|O14672|ADA10_HUMAN Disintegrin and metalloproteinase domain-containing protein 10 OS=Homo sapiens OX=9606 GN=ADAM10 PE=1 SV=1	1	21	21	21	38.1	84.141	30584000	19885000	20061000	0	5611600	0	1546100000	1566600000	1733700000
sp|O14745|NHRF1_HUMAN	SLC9A3R1	sp|O14745|NHRF1_HUMAN Na(+)/H(+) exchange regulatory cofactor NHE-RF1 OS=Homo sapiens OX=9606 GN=SLC9A3R1 PE=1 SV=4	1	8	8	8	26	38.868	0	84797000	0	642220000	494640000	537710000	208830000	0	0
sp|O14773|TPP1_HUMAN	TPP1	sp|O14773|TPP1_HUMAN Tripeptidyl-peptidase 1 OS=Homo sapiens OX=9606 GN=TPP1 PE=1 SV=2	1	4	4	4	13	61.247	0	0	0	0	0	0	33490000	33632000	0
sp|O14786|NRP1_HUMAN	NRP1	sp|O14786|NRP1_HUMAN Neuropilin-1 OS=Homo sapiens OX=9606 GN=NRP1 PE=1 SV=3	1	9	9	9	15.8	103.13	150560000	118120000	58859000	0	0	0	209120000	161140000	132570000
sp|O14791|APOL1_HUMAN;sp|O95236|APOL3_HUMAN	APOL1	sp|O14791|APOL1_HUMAN Apolipoprotein L1 OS=Homo sapiens OX=9606 GN=APOL1 PE=1 SV=5	2	19	19	19	50	43.974	167780000	0	0	149730000	0	0	10146000000	17272000000	6880400000
sp|O14817|TSN4_HUMAN	TSPAN4	sp|O14817|TSN4_HUMAN Tetraspanin-4 OS=Homo sapiens OX=9606 GN=TSPAN4 PE=1 SV=1	1	5	5	5	29.4	26.118	152040000	132540000	84493000	130730000	109360000	0	1530300000	720090000	781130000
sp|O14818|PSA7_HUMAN;sp|Q8TAA3|PSMA8_HUMAN	PSMA7	sp|O14818|PSA7_HUMAN Proteasome subunit alpha type-7 OS=Homo sapiens OX=9606 GN=PSMA7 PE=1 SV=1;sp|Q8TAA3|PSMA8_HUMAN Proteasome subunit alpha-type 8 OS=Homo sapiens OX=9606 GN=PSMA8 PE=2 SV=3	2	5	5	5	28.6	27.887	0	0	0	47305000	0	44179000	0	26138000	0
sp|O14908|GIPC1_HUMAN;sp|Q8TF64|GIPC3_HUMAN	GIPC1	sp|O14908|GIPC1_HUMAN PDZ domain-containing protein GIPC1 OS=Homo sapiens OX=9606 GN=GIPC1 PE=1 SV=2	2	3	3	3	11.4	36.049	0	0	0	0	0	0	0	0	38778000
sp|O14936|CSKP_HUMAN	CASK	sp|O14936|CSKP_HUMAN Peripheral plasma membrane protein CASK OS=Homo sapiens OX=9606 GN=CASK PE=1 SV=3	1	3	3	3	6.3	105.12	0	0	0	0	0	0	8294900	9607100	8838600
sp|O14964|HGS_HUMAN	HGS	sp|O14964|HGS_HUMAN Hepatocyte growth factor-regulated tyrosine kinase substrate OS=Homo sapiens OX=9606 GN=HGS PE=1 SV=1	1	5	5	5	8	86.191	0	0	0	126280000	0	79782000	0	0	0
sp|O14980|XPO1_HUMAN	XPO1	sp|O14980|XPO1_HUMAN Exportin-1 OS=Homo sapiens OX=9606 GN=XPO1 PE=1 SV=1	1	7	7	7	10.1	123.38	0	0	0	0	0	0	21882000	19594000	19262000
sp|O15031|PLXB2_HUMAN	PLXNB2	sp|O15031|PLXB2_HUMAN Plexin-B2 OS=Homo sapiens OX=9606 GN=PLXNB2 PE=1 SV=3	1	5	5	5	4	205.12	0	0	0	0	0	0	41151000	34527000	26685000
sp|O15067|PUR4_HUMAN	PFAS	sp|O15067|PUR4_HUMAN Phosphoribosylformylglycinamidine synthase OS=Homo sapiens OX=9606 GN=PFAS PE=1 SV=4	1	1	1	1	1.6	144.73	0	0	0	0	0	0	0	1769800	0
sp|O15143|ARC1B_HUMAN;sp|Q92747|ARC1A_HUMAN	ARPC1B	sp|O15143|ARC1B_HUMAN Actin-related protein 2/3 complex subunit 1B OS=Homo sapiens OX=9606 GN=ARPC1B PE=1 SV=3	2	8	8	8	29.3	40.949	51451000	136170000	115080000	0	0	513350000	853870000	872170000	832020000
sp|O15144|ARPC2_HUMAN	ARPC2	sp|O15144|ARPC2_HUMAN Actin-related protein 2/3 complex subunit 2 OS=Homo sapiens OX=9606 GN=ARPC2 PE=1 SV=1	1	9	9	9	31.7	34.333	50708000	57848000	79152000	0	85644000	0	340930000	501290000	284860000
sp|O15145|ARPC3_HUMAN	ARPC3	sp|O15145|ARPC3_HUMAN Actin-related protein 2/3 complex subunit 3 OS=Homo sapiens OX=9606 GN=ARPC3 PE=1 SV=3	1	6	6	6	32.6	20.546	59674000	53902000	53819000	338940000	0	41610000	504200000	535420000	337490000
sp|O15162|PLS1_HUMAN	PLSCR1	sp|O15162|PLS1_HUMAN Phospholipid scramblase 1 OS=Homo sapiens OX=9606 GN=PLSCR1 PE=1 SV=1	1	3	3	3	11.6	35.049	0	0	32314000	0	0	0	0	38065000	0
sp|O15230|LAMA5_HUMAN	LAMA5	sp|O15230|LAMA5_HUMAN Laminin subunit alpha-5 OS=Homo sapiens OX=9606 GN=LAMA5 PE=1 SV=8	1	24	24	24	10.6	399.73	645660000	621990000	479000000	0	0	0	8905200	8740800	0
sp|O15394|NCAM2_HUMAN	NCAM2	sp|O15394|NCAM2_HUMAN Neural cell adhesion molecule 2 OS=Homo sapiens OX=9606 GN=NCAM2 PE=1 SV=2	1	4	4	4	4.9	93.045	0	0	0	0	0	0	52428000	58539000	84181000
sp|O15427|MOT4_HUMAN	SLC16A3	sp|O15427|MOT4_HUMAN Monocarboxylate transporter 4 OS=Homo sapiens OX=9606 GN=SLC16A3 PE=1 SV=1	1	6	6	6	14.4	49.469	0	0	0	0	0	0	516570000	518100000	550530000
sp|O15498|YKT6_HUMAN	YKT6	sp|O15498|YKT6_HUMAN Synaptobrevin homolog YKT6 OS=Homo sapiens OX=9606 GN=YKT6 PE=1 SV=1	1	3	3	3	22.2	22.417	0	0	0	0	0	0	30446000	29290000	36517000
sp|O15511|ARPC5_HUMAN	ARPC5	sp|O15511|ARPC5_HUMAN Actin-related protein 2/3 complex subunit 5 OS=Homo sapiens OX=9606 GN=ARPC5 PE=1 SV=3	1	3	3	3	29.1	16.32	0	0	0	0	0	0	63095000	62720000	53805000
sp|O43143|DHX15_HUMAN	DHX15	sp|O43143|DHX15_HUMAN Pre-mRNA-splicing factor ATP-dependent RNA helicase DHX15 OS=Homo sapiens OX=9606 GN=DHX15 PE=1 SV=2	1	1	1	1	1.5	90.932	0	0	0	0	0	0	0	0	0
sp|O43149|ZZEF1_HUMAN	ZZEF1	sp|O43149|ZZEF1_HUMAN Zinc finger ZZ-type and EF-hand domain-containing protein 1 OS=Homo sapiens OX=9606 GN=ZZEF1 PE=1 SV=6	1	1	1	1	0.7	331.07	0	0	0	0	0	0	0	0	1090900
sp|O43150|ASAP2_HUMAN	ASAP2	sp|O43150|ASAP2_HUMAN Arf-GAP with SH3 domain, ANK repeat and PH domain-containing protein 2 OS=Homo sapiens OX=9606 GN=ASAP2 PE=1 SV=3	1	7	7	4	8	111.65	0	0	0	0	0	0	38876000	50526000	42366000
sp|O43175|SERA_HUMAN	PHGDH	sp|O43175|SERA_HUMAN D-3-phosphoglycerate dehydrogenase OS=Homo sapiens OX=9606 GN=PHGDH PE=1 SV=4	1	8	8	8	21	56.65	178760000	177570000	84774000	354680000	104180000	102260000	11880000	12088000	25894000
sp|O43182|RHG06_HUMAN	ARHGAP6	sp|O43182|RHG06_HUMAN Rho GTPase-activating protein 6 OS=Homo sapiens OX=9606 GN=ARHGAP6 PE=1 SV=3	1	6	6	6	8.2	105.95	0	0	0	0	0	0	81654000	64897000	73416000
sp|O43242|PSMD3_HUMAN	PSMD3	sp|O43242|PSMD3_HUMAN 26S proteasome non-ATPase regulatory subunit 3 OS=Homo sapiens OX=9606 GN=PSMD3 PE=1 SV=2	1	3	3	3	7.9	60.977	0	0	0	0	0	0	12764000	9693700	13523000
sp|O43294|TGFI1_HUMAN	TGFB1I1	sp|O43294|TGFI1_HUMAN Transforming growth factor beta-1-induced transcript 1 protein OS=Homo sapiens OX=9606 GN=TGFB1I1 PE=1 SV=2	1	9	9	9	28.2	49.814	0	0	0	9434700	0	0	54999000	99145000	89956000
sp|O43306|ADCY6_HUMAN;sp|O95622|ADCY5_HUMAN	ADCY6	sp|O43306|ADCY6_HUMAN Adenylate cyclase type 6 OS=Homo sapiens OX=9606 GN=ADCY6 PE=1 SV=2;sp|O95622|ADCY5_HUMAN Adenylate cyclase type 5 OS=Homo sapiens OX=9606 GN=ADCY5 PE=1 SV=3	2	2	2	2	2.6	130.61	0	0	0	0	0	0	0	0	8553200
sp|O43396|TXNL1_HUMAN	TXNL1	sp|O43396|TXNL1_HUMAN Thioredoxin-like protein 1 OS=Homo sapiens OX=9606 GN=TXNL1 PE=1 SV=3	1	3	3	3	15.2	32.251	0	0	0	0	0	0	0	15236000	16542000
sp|O43488|ARK72_HUMAN;sp|Q8NHP1|ARK74_HUMAN	AKR7A2	sp|O43488|ARK72_HUMAN Aflatoxin B1 aldehyde reductase member 2 OS=Homo sapiens OX=9606 GN=AKR7A2 PE=1 SV=3	2	5	5	5	24.2	39.589	0	0	0	0	0	0	123340000	133880000	92228000
sp|O43490|PROM1_HUMAN	PROM1	sp|O43490|PROM1_HUMAN Prominin-1 OS=Homo sapiens OX=9606 GN=PROM1 PE=1 SV=1	1	14	14	14	23.7	97.201	204370000	183160000	165180000	357390000	318220000	332130000	0	0	0
sp|O43491|E41L2_HUMAN;sp|Q9Y2J2|E41L3_HUMAN	EPB41L2	sp|O43491|E41L2_HUMAN Band 4.1-like protein 2 OS=Homo sapiens OX=9606 GN=EPB41L2 PE=1 SV=1	2	15	15	15	19	112.59	468030000	434330000	333210000	127370000	228970000	118530000	280260000	331860000	470390000
sp|O43657|TSN6_HUMAN	TSPAN6	sp|O43657|TSN6_HUMAN Tetraspanin-6 OS=Homo sapiens OX=9606 GN=TSPAN6 PE=1 SV=1	1	2	2	2	9	27.563	0	0	0	0	0	0	59073000	0	0
sp|O43707|ACTN4_HUMAN;sp|Q9H254|SPTN4_HUMAN	ACTN4	sp|O43707|ACTN4_HUMAN Alpha-actinin-4 OS=Homo sapiens OX=9606 GN=ACTN4 PE=1 SV=2	2	32	16	16	47.7	104.85	232740000	250080000	296920000	482400000	500180000	472680000	96190000	66592000	71022000
sp|O43747|AP1G1_HUMAN	AP1G1	sp|O43747|AP1G1_HUMAN AP-1 complex subunit gamma-1 OS=Homo sapiens OX=9606 GN=AP1G1 PE=1 SV=5	1	6	6	6	9	91.35	0	0	0	0	0	0	74476000	83697000	78337000
sp|O43776|SYNC_HUMAN	NARS1	sp|O43776|SYNC_HUMAN Asparagine--tRNA ligase, cytoplasmic OS=Homo sapiens OX=9606 GN=NARS1 PE=1 SV=1	1	4	4	4	10.9	62.942	0	25501000	0	0	0	0	15515000	13777000	0
sp|O43854|EDIL3_HUMAN	EDIL3	sp|O43854|EDIL3_HUMAN EGF-like repeat and discoidin I-like domain-containing protein 3 OS=Homo sapiens OX=9606 GN=EDIL3 PE=1 SV=1	1	24	24	24	60.4	53.764	1823100000	1754700000	1380600000	44867000	20650000	71636000	8023400000	9266700000	8806300000
sp|O43866|CD5L_HUMAN	CD5L	sp|O43866|CD5L_HUMAN CD5 antigen-like OS=Homo sapiens OX=9606 GN=CD5L PE=1 SV=1	1	18	18	18	58.5	38.087	0	0	0	0	0	0	31275000000	27849000000	28404000000
sp|O60229|KALRN_HUMAN	KALRN	sp|O60229|KALRN_HUMAN Kalirin OS=Homo sapiens OX=9606 GN=KALRN PE=1 SV=3	1	1	1	1	0.4	340.26	0	0	0	0	0	0	0	0	1607600
sp|O60234|GMFG_HUMAN	GMFG	sp|O60234|GMFG_HUMAN Glia maturation factor gamma OS=Homo sapiens OX=9606 GN=GMFG PE=1 SV=1	1	2	2	2	18.3	16.801	0	0	0	0	0	0	0	16793000	18385000
sp|O60462|NRP2_HUMAN	NRP2	sp|O60462|NRP2_HUMAN Neuropilin-2 OS=Homo sapiens OX=9606 GN=NRP2 PE=1 SV=3	1	2	2	2	2.6	104.83	0	0	0	0	0	0	0	0	9562700
sp|O60488|ACSL4_HUMAN	ACSL4	sp|O60488|ACSL4_HUMAN Long-chain-fatty-acid--CoA ligase 4 OS=Homo sapiens OX=9606 GN=ACSL4 PE=1 SV=2	1	3	3	3	7	79.187	0	0	0	0	0	0	13338000	10383000	13216000
sp|O60496|DOK2_HUMAN	DOK2	sp|O60496|DOK2_HUMAN Docking protein 2 OS=Homo sapiens OX=9606 GN=DOK2 PE=1 SV=2	1	4	4	4	12.6	45.378	0	0	0	0	0	0	66160000	72339000	72121000
sp|O60506|HNRPQ_HUMAN	SYNCRIP	sp|O60506|HNRPQ_HUMAN Heterogeneous nuclear ribonucleoprotein Q OS=Homo sapiens OX=9606 GN=SYNCRIP PE=1 SV=2	1	3	3	3	5.6	69.602	0	0	0	0	0	31499000	0	0	0
sp|O60565|GREM1_HUMAN;sp|Q9H772|GREM2_HUMAN	GREM1	sp|O60565|GREM1_HUMAN Gremlin-1 OS=Homo sapiens OX=9606 GN=GREM1 PE=1 SV=1	2	5	5	5	43.5	20.697	203440000	175860000	166010000	0	0	0	0	0	0
sp|O60610|DIAP1_HUMAN	DIAPH1	sp|O60610|DIAP1_HUMAN Protein diaphanous homolog 1 OS=Homo sapiens OX=9606 GN=DIAPH1 PE=1 SV=2	1	17	17	17	16.4	141.35	160050000	61825000	80808000	0	0	0	156380000	226980000	140380000
sp|O60636|TSN2_HUMAN	TSPAN2	sp|O60636|TSN2_HUMAN Tetraspanin-2 OS=Homo sapiens OX=9606 GN=TSPAN2 PE=1 SV=2	1	1	1	1	5.4	24.147	0	0	0	0	0	0	0	0	25987000
sp|O60669|MOT2_HUMAN	SLC16A7	sp|O60669|MOT2_HUMAN Monocarboxylate transporter 2 OS=Homo sapiens OX=9606 GN=SLC16A7 PE=1 SV=2	1	2	2	2	4.4	52.2	0	0	0	0	0	0	31242000	33986000	42091000
sp|O60701|UGDH_HUMAN	UGDH	sp|O60701|UGDH_HUMAN UDP-glucose 6-dehydrogenase OS=Homo sapiens OX=9606 GN=UGDH PE=1 SV=1	1	2	2	2	4.9	55.023	0	0	12935000	0	0	0	14473000	0	0
sp|O60716|CTND1_HUMAN	CTNND1	sp|O60716|CTND1_HUMAN Catenin delta-1 OS=Homo sapiens OX=9606 GN=CTNND1 PE=1 SV=1	1	14	14	14	23.5	108.17	97961000	133840000	99480000	0	0	0	118280000	116160000	99215000
sp|O60763|USO1_HUMAN	USO1	sp|O60763|USO1_HUMAN General vesicular transport factor p115 OS=Homo sapiens OX=9606 GN=USO1 PE=1 SV=2	1	6	6	6	8.3	107.89	0	0	0	0	0	0	0	0	10882000
sp|O60884|DNJA2_HUMAN	DNAJA2	sp|O60884|DNJA2_HUMAN DnaJ homolog subfamily A member 2 OS=Homo sapiens OX=9606 GN=DNAJA2 PE=1 SV=1	1	2	2	2	5.1	45.745	0	0	0	0	0	0	0	0	39007000
sp|O75027|ABCB7_HUMAN	ABCB7	sp|O75027|ABCB7_HUMAN ATP-binding cassette sub-family B member 7, mitochondrial OS=Homo sapiens OX=9606 GN=ABCB7 PE=1 SV=2	1	1	1	1	1.2	82.64	0	0	0	0	0	0	0	0	0
sp|O75083|WDR1_HUMAN	WDR1	sp|O75083|WDR1_HUMAN WD repeat-containing protein 1 OS=Homo sapiens OX=9606 GN=WDR1 PE=1 SV=4	1	29	29	29	67	66.193	528860000	562650000	656070000	915190000	932510000	1157100000	3464200000	3371700000	3066900000
sp|O75116|ROCK2_HUMAN	ROCK2	sp|O75116|ROCK2_HUMAN Rho-associated protein kinase 2 OS=Homo sapiens OX=9606 GN=ROCK2 PE=1 SV=4	1	18	18	16	15.9	160.9	0	23113000	62643000	55768000	0	0	275260000	305620000	285400000
sp|O75128|COBL_HUMAN	COBL	sp|O75128|COBL_HUMAN Protein cordon-bleu OS=Homo sapiens OX=9606 GN=COBL PE=1 SV=2	1	1	1	1	0.6	135.62	0	0	0	0	0	0	0	0	9394800
sp|O75131|CPNE3_HUMAN;sp|Q96FN4|CPNE2_HUMAN;sp|Q8IYJ1|CPNE9_HUMAN;sp|Q96A23|CPNE4_HUMAN;sp|O95741|CPNE6_HUMAN;sp|Q86YQ8|CPNE8_HUMAN;sp|Q9HCH3|CPNE5_HUMAN;sp|Q9UBL6|CPNE7_HUMAN	CPNE3	sp|O75131|CPNE3_HUMAN Copine-3 OS=Homo sapiens OX=9606 GN=CPNE3 PE=1 SV=1	8	6	6	6	17.5	60.13	72891000	86769000	60146000	0	0	0	26932000	31779000	39960000
sp|O75170|PP6R2_HUMAN	PPP6R2	sp|O75170|PP6R2_HUMAN Serine/threonine-protein phosphatase 6 regulatory subunit 2 OS=Homo sapiens OX=9606 GN=PPP6R2 PE=1 SV=2	1	2	2	2	2.1	104.94	0	0	0	0	0	0	0	988650	0
sp|O75340|PDCD6_HUMAN	PDCD6	sp|O75340|PDCD6_HUMAN Programmed cell death protein 6 OS=Homo sapiens OX=9606 GN=PDCD6 PE=1 SV=1	1	4	4	4	31.9	21.868	25975000	26423000	0	0	0	0	39798000	46904000	52071000
sp|O75351|VPS4B_HUMAN	VPS4B	sp|O75351|VPS4B_HUMAN Vacuolar protein sorting-associated protein 4B OS=Homo sapiens OX=9606 GN=VPS4B PE=1 SV=2	1	2	2	2	7.2	49.301	0	0	0	0	0	0	0	13306000	0
sp|O75369|FLNB_HUMAN	FLNB	sp|O75369|FLNB_HUMAN Filamin-B OS=Homo sapiens OX=9606 GN=FLNB PE=1 SV=2	1	22	15	14	11.8	278.16	79884000	102780000	93184000	232300000	191120000	186550000	0	0	81114000
sp|O75396|SC22B_HUMAN	SEC22B	sp|O75396|SC22B_HUMAN Vesicle-trafficking protein SEC22b OS=Homo sapiens OX=9606 GN=SEC22B PE=1 SV=4	1	1	1	1	4.7	24.593	0	0	0	0	0	0	0	0	0
sp|O75487|GPC4_HUMAN	GPC4	sp|O75487|GPC4_HUMAN Glypican-4 OS=Homo sapiens OX=9606 GN=GPC4 PE=1 SV=4	1	13	13	11	34.5	62.411	1063300000	804790000	955980000	164010000	101290000	138260000	0	0	0
sp|O75508|CLD11_HUMAN	CLDN11	sp|O75508|CLD11_HUMAN Claudin-11 OS=Homo sapiens OX=9606 GN=CLDN11 PE=1 SV=2	1	5	5	5	30.4	21.993	161500000	0	0	0	0	0	833410000	601250000	449520000
sp|O75531|BAF_HUMAN	BANF1	sp|O75531|BAF_HUMAN Barrier-to-autointegration factor OS=Homo sapiens OX=9606 GN=BANF1 PE=1 SV=1	1	1	1	1	27	10.058	0	0	0	0	0	0	0	0	3989100
sp|O75533|SF3B1_HUMAN	SF3B1	sp|O75533|SF3B1_HUMAN Splicing factor 3B subunit 1 OS=Homo sapiens OX=9606 GN=SF3B1 PE=1 SV=3	1	2	2	2	2.5	145.83	0	14872000	0	0	0	0	0	0	0
sp|O75558|STX11_HUMAN	STX11	sp|O75558|STX11_HUMAN Syntaxin-11 OS=Homo sapiens OX=9606 GN=STX11 PE=1 SV=1	1	6	6	6	25.8	33.195	0	0	0	127320000	0	0	121110000	114180000	123370000
sp|O75563|SKAP2_HUMAN	SKAP2	sp|O75563|SKAP2_HUMAN Src kinase-associated phosphoprotein 2 OS=Homo sapiens OX=9606 GN=SKAP2 PE=1 SV=1	1	2	2	2	6.1	41.216	0	0	0	0	0	0	36929000	0	0
sp|O75608|LYPA1_HUMAN	LYPLA1	sp|O75608|LYPA1_HUMAN Acyl-protein thioesterase 1 OS=Homo sapiens OX=9606 GN=LYPLA1 PE=1 SV=1	1	3	3	3	25.2	24.669	0	0	0	0	0	0	22195000	23994000	21292000
sp|O75610|LFTY1_HUMAN	LEFTY1	sp|O75610|LFTY1_HUMAN Left-right determination factor 1 OS=Homo sapiens OX=9606 GN=LEFTY1 PE=2 SV=1	1	12	4	4	42.1	40.88	205500000	272270000	222590000	0	0	0	0	0	0
sp|O75636|FCN3_HUMAN	FCN3	sp|O75636|FCN3_HUMAN Ficolin-3 OS=Homo sapiens OX=9606 GN=FCN3 PE=1 SV=2	1	11	11	11	53.2	32.903	0	0	0	0	0	0	1480600000	1364200000	1498300000
sp|O75874|IDHC_HUMAN	IDH1	sp|O75874|IDHC_HUMAN Isocitrate dehydrogenase [NADP] cytoplasmic OS=Homo sapiens OX=9606 GN=IDH1 PE=1 SV=2	1	12	12	11	37.4	46.659	250820000	195060000	213770000	403410000	454890000	373810000	107970000	100060000	109750000
sp|O75954|TSN9_HUMAN	TSPAN9	sp|O75954|TSN9_HUMAN Tetraspanin-9 OS=Homo sapiens OX=9606 GN=TSPAN9 PE=1 SV=1	1	4	4	4	24.7	26.779	40211000	53152000	48320000	0	0	0	314200000	345160000	245070000
sp|O75955|FLOT1_HUMAN	FLOT1	sp|O75955|FLOT1_HUMAN Flotillin-1 OS=Homo sapiens OX=9606 GN=FLOT1 PE=1 SV=3	1	7	7	7	25.1	47.355	0	20939000	0	25513000	0	0	29137000	37060000	30838000
sp|O76003|GLRX3_HUMAN	GLRX3	sp|O76003|GLRX3_HUMAN Glutaredoxin-3 OS=Homo sapiens OX=9606 GN=GLRX3 PE=1 SV=2	1	2	2	2	8.7	37.432	0	0	0	48409000	0	0	0	0	0
sp|O76021|RL1D1_HUMAN	RSL1D1	sp|O76021|RL1D1_HUMAN Ribosomal L1 domain-containing protein 1 OS=Homo sapiens OX=9606 GN=RSL1D1 PE=1 SV=3	1	2	2	2	5.1	54.972	21641000	17902000	22843000	0	0	0	0	0	0
sp|O76074|PDE5A_HUMAN	PDE5A	sp|O76074|PDE5A_HUMAN cGMP-specific 3,5-cyclic phosphodiesterase OS=Homo sapiens OX=9606 GN=PDE5A PE=1 SV=2	1	14	14	14	21	99.984	0	0	0	161390000	0	0	108760000	95889000	90176000
sp|O94813|SLIT2_HUMAN	SLIT2	sp|O94813|SLIT2_HUMAN Slit homolog 2 protein OS=Homo sapiens OX=9606 GN=SLIT2 PE=1 SV=1	1	15	15	15	14.9	169.87	136100000	137630000	111860000	0	0	0	90650000	120840000	78216000
sp|O94921|CDK14_HUMAN	CDK14	sp|O94921|CDK14_HUMAN Cyclin-dependent kinase 14 OS=Homo sapiens OX=9606 GN=CDK14 PE=1 SV=3	1	2	2	1	4.3	53.056	0	0	0	0	0	0	0	0	52945000
sp|O94979|SC31A_HUMAN	SEC31A	sp|O94979|SC31A_HUMAN Protein transport protein Sec31A OS=Homo sapiens OX=9606 GN=SEC31A PE=1 SV=3	1	3	3	3	3	133.01	0	0	0	0	0	0	12179000	12872000	16535000
sp|O95084|PRS23_HUMAN	PRSS23	sp|O95084|PRS23_HUMAN Serine protease 23 OS=Homo sapiens OX=9606 GN=PRSS23 PE=1 SV=1	1	6	6	6	27.2	43.001	277940000	277030000	317420000	0	0	0	228210000	222000000	232690000
sp|O95183|VAMP5_HUMAN	VAMP5	sp|O95183|VAMP5_HUMAN Vesicle-associated membrane protein 5 OS=Homo sapiens OX=9606 GN=VAMP5 PE=1 SV=1	1	2	2	2	17.2	12.805	0	0	0	0	0	0	0	0	8381100
sp|O95202|LETM1_HUMAN	LETM1	sp|O95202|LETM1_HUMAN Mitochondrial proton/calcium exchanger protein OS=Homo sapiens OX=9606 GN=LETM1 PE=1 SV=1	1	1	1	1	0.9	83.353	0	0	0	0	0	149310000	0	0	0
sp|O95297|MPZL1_HUMAN	MPZL1	sp|O95297|MPZL1_HUMAN Myelin protein zero-like protein 1 OS=Homo sapiens OX=9606 GN=MPZL1 PE=1 SV=1	1	2	2	2	9.3	29.082	0	0	0	0	0	0	11371000	0	0
sp|O95340|PAPS2_HUMAN	PAPSS2	sp|O95340|PAPS2_HUMAN Bifunctional 3-phosphoadenosine 5-phosphosulfate synthase 2 OS=Homo sapiens OX=9606 GN=PAPSS2 PE=1 SV=2	1	2	2	2	5	69.5	0	0	0	0	0	0	14967000	16661000	0
sp|O95373|IPO7_HUMAN	IPO7	sp|O95373|IPO7_HUMAN Importin-7 OS=Homo sapiens OX=9606 GN=IPO7 PE=1 SV=1	1	3	3	3	4.2	119.52	0	0	0	8350200	0	0	6763200	7406700	7200500
sp|O95445|APOM_HUMAN	APOM	sp|O95445|APOM_HUMAN Apolipoprotein M OS=Homo sapiens OX=9606 GN=APOM PE=1 SV=2	1	5	5	5	41.5	21.253	0	0	0	0	0	0	168700000	169930000	167180000
sp|O95497|VNN1_HUMAN	VNN1	sp|O95497|VNN1_HUMAN Pantetheinase OS=Homo sapiens OX=9606 GN=VNN1 PE=1 SV=2	1	1	1	1	1.8	57.011	0	0	0	0	0	0	0	0	11429000
sp|O95747|OXSR1_HUMAN	OXSR1	sp|O95747|OXSR1_HUMAN Serine/threonine-protein kinase OSR1 OS=Homo sapiens OX=9606 GN=OXSR1 PE=1 SV=1	1	2	2	2	4.4	58.022	0	0	0	0	0	0	0	0	6205600
sp|O95782|AP2A1_HUMAN;sp|O94973|AP2A2_HUMAN	AP2A1	sp|O95782|AP2A1_HUMAN AP-2 complex subunit alpha-1 OS=Homo sapiens OX=9606 GN=AP2A1 PE=1 SV=3;sp|O94973|AP2A2_HUMAN AP-2 complex subunit alpha-2 OS=Homo sapiens OX=9606 GN=AP2A2 PE=1 SV=2	2	8	8	8	10.4	107.54	71411000	61079000	42655000	37347000	29266000	0	29289000	52810000	27253000
sp|O95810|CAVN2_HUMAN	CAVIN2	sp|O95810|CAVN2_HUMAN Caveolae-associated protein 2 OS=Homo sapiens OX=9606 GN=CAVIN2 PE=1 SV=3	1	15	15	15	36	47.173	0	0	0	0	0	0	2909500000	2753300000	3121300000
sp|O95834|EMAL2_HUMAN	EML2	sp|O95834|EMAL2_HUMAN Echinoderm microtubule-associated protein-like 2 OS=Homo sapiens OX=9606 GN=EML2 PE=1 SV=1	1	3	3	3	5.5	70.678	0	0	0	0	0	0	15234000	0	0
sp|O95837|GNA14_HUMAN	GNA14	sp|O95837|GNA14_HUMAN Guanine nucleotide-binding protein subunit alpha-14 OS=Homo sapiens OX=9606 GN=GNA14 PE=1 SV=1	1	5	3	3	19.2	41.57	0	0	55329000	0	0	0	0	0	0
sp|O95841|ANGL1_HUMAN;sp|Q9UKU9|ANGL2_HUMAN	ANGPTL1	sp|O95841|ANGL1_HUMAN Angiopoietin-related protein 1 OS=Homo sapiens OX=9606 GN=ANGPTL1 PE=2 SV=1;sp|Q9UKU9|ANGL2_HUMAN Angiopoietin-related protein 2 OS=Homo sapiens OX=9606 GN=ANGPTL2 PE=1 SV=1	2	1	1	1	2.9	56.719	0	0	0	0	0	0	0	2397500	0
sp|O95858|TSN15_HUMAN	TSPAN15	sp|O95858|TSN15_HUMAN Tetraspanin-15 OS=Homo sapiens OX=9606 GN=TSPAN15 PE=1 SV=1	1	2	2	2	8.2	33.165	0	0	0	0	0	0	53675000	44901000	0
sp|O95865|DDAH2_HUMAN	DDAH2	sp|O95865|DDAH2_HUMAN N(G),N(G)-dimethylarginine dimethylaminohydrolase 2 OS=Homo sapiens OX=9606 GN=DDAH2 PE=1 SV=1	1	1	1	1	4.2	29.644	0	0	0	0	0	0	0	0	13581000
sp|O95866|G6B_HUMAN	MPIG6B	sp|O95866|G6B_HUMAN Megakaryocyte and platelet inhibitory receptor G6b OS=Homo sapiens OX=9606 GN=MPIG6B PE=1 SV=1	1	2	2	2	10	26.163	0	0	0	0	0	0	0	0	58737000
sp|O95967|FBLN4_HUMAN	EFEMP2	sp|O95967|FBLN4_HUMAN EGF-containing fibulin-like extracellular matrix protein 2 OS=Homo sapiens OX=9606 GN=EFEMP2 PE=1 SV=3	1	2	2	2	4.7	49.405	0	0	0	0	0	0	22969000	26920000	25489000
sp|P00338|LDHA_HUMAN;sp|Q6ZMR3|LDH6A_HUMAN;sp|P07864|LDHC_HUMAN	LDHA	sp|P00338|LDHA_HUMAN L-lactate dehydrogenase A chain OS=Homo sapiens OX=9606 GN=LDHA PE=1 SV=2	3	16	16	14	55.7	36.688	500470000	488830000	456180000	662270000	721970000	755140000	1030200000	1145900000	1133800000
sp|P00387|NB5R3_HUMAN	CYB5R3	sp|P00387|NB5R3_HUMAN NADH-cytochrome b5 reductase 3 OS=Homo sapiens OX=9606 GN=CYB5R3 PE=1 SV=3	1	4	4	4	18.3	34.234	0	0	0	0	0	0	37295000	44060000	35721000
sp|P00441|SODC_HUMAN	SOD1	sp|P00441|SODC_HUMAN Superoxide dismutase [Cu-Zn] OS=Homo sapiens OX=9606 GN=SOD1 PE=1 SV=2	1	2	2	2	30.5	15.936	0	31237000	28256000	226170000	79033000	107850000	0	0	0
sp|P00450|CERU_HUMAN	CP	sp|P00450|CERU_HUMAN Ceruloplasmin OS=Homo sapiens OX=9606 GN=CP PE=1 SV=1	1	37	37	29	46.2	122.2	180340000	118070000	184740000	238090000	259340000	186610000	5451000000	4286700000	4370200000
sp|P00488|F13A_HUMAN	F13A1	sp|P00488|F13A_HUMAN Coagulation factor XIII A chain OS=Homo sapiens OX=9606 GN=F13A1 PE=1 SV=4	1	22	22	22	38	83.266	173230000	118350000	59313000	0	232250000	0	1889700000	3085500000	1132300000
sp|P00491|PNPH_HUMAN	PNP	sp|P00491|PNPH_HUMAN Purine nucleoside phosphorylase OS=Homo sapiens OX=9606 GN=PNP PE=1 SV=2	1	9	9	9	45.3	32.118	67138000	0	49738000	0	0	0	80923000	72301000	73943000
sp|P00492|HPRT_HUMAN	HPRT1	sp|P00492|HPRT_HUMAN Hypoxanthine-guanine phosphoribosyltransferase OS=Homo sapiens OX=9606 GN=HPRT1 PE=1 SV=2	1	4	4	4	22.9	24.579	0	0	0	0	0	0	17231000	25057000	20424000
sp|P00533|EGFR_HUMAN	EGFR	sp|P00533|EGFR_HUMAN Epidermal growth factor receptor OS=Homo sapiens OX=9606 GN=EGFR PE=1 SV=2	1	15	15	15	17.4	134.28	0	29040000	39936000	0	0	0	195080000	78446000	97042000
sp|P00558|PGK1_HUMAN;sp|P07205|PGK2_HUMAN	PGK1	sp|P00558|PGK1_HUMAN Phosphoglycerate kinase 1 OS=Homo sapiens OX=9606 GN=PGK1 PE=1 SV=3	2	19	19	19	54.2	44.614	566410000	529240000	596800000	1246700000	1351100000	1055400000	2164600000	2027700000	2453100000
sp|P00568|KAD1_HUMAN	AK1	sp|P00568|KAD1_HUMAN Adenylate kinase isoenzyme 1 OS=Homo sapiens OX=9606 GN=AK1 PE=1 SV=3	1	3	3	3	18.6	21.635	0	0	0	0	0	0	42581000	33158000	37090000
sp|P00734|THRB_HUMAN	F2	sp|P00734|THRB_HUMAN Prothrombin OS=Homo sapiens OX=9606 GN=F2 PE=1 SV=2	1	18	18	12	36.8	70.036	0	0	0	0	0	0	566220000	536760000	522400000
sp|P00736|C1R_HUMAN	C1R	sp|P00736|C1R_HUMAN Complement C1r subcomponent OS=Homo sapiens OX=9606 GN=C1R PE=1 SV=2	1	25	25	24	47	80.118	88139000	77652000	0	0	0	112450000	4538900000	7629700000	986560000
sp|P00738|HPT_HUMAN	HP	sp|P00738|HPT_HUMAN Haptoglobin OS=Homo sapiens OX=9606 GN=HP PE=1 SV=1	1	27	27	13	63.3	45.205	72658000	110430000	75085000	38212000	14905000	39995000	20030000000	19981000000	20460000000
sp|P00739|HPTR_HUMAN	HPR	sp|P00739|HPTR_HUMAN Haptoglobin-related protein OS=Homo sapiens OX=9606 GN=HPR PE=2 SV=2	1	23	9	9	61.8	39.029	0	0	0	0	0	0	2630500000	3323700000	3437900000
sp|P00740|FA9_HUMAN	F9	sp|P00740|FA9_HUMAN Coagulation factor IX OS=Homo sapiens OX=9606 GN=F9 PE=1 SV=2	1	7	7	7	24.1	51.778	0	0	86899000	0	0	0	122720000	126220000	120340000
sp|P00742|FA10_HUMAN	F10	sp|P00742|FA10_HUMAN Coagulation factor X OS=Homo sapiens OX=9606 GN=F10 PE=1 SV=2	1	8	8	8	21.1	54.731	0	0	0	0	0	0	739210000	741260000	674910000
sp|P00747|PLMN_HUMAN;CON__P06868;sp|Q02325|PLGB_HUMAN	PLG	sp|P00747|PLMN_HUMAN Plasminogen OS=Homo sapiens OX=9606 GN=PLG PE=1 SV=2	3	33	33	32	54.4	90.568	0	48587000	0	0	0	0	2355300000	2425600000	2233000000
sp|P00748|FA12_HUMAN	F12	sp|P00748|FA12_HUMAN Coagulation factor XII OS=Homo sapiens OX=9606 GN=F12 PE=1 SV=3	1	4	4	4	12.4	67.791	0	0	0	0	0	0	36167000	38040000	32393000
sp|P00749|UROK_HUMAN	PLAU	sp|P00749|UROK_HUMAN Urokinase-type plasminogen activator OS=Homo sapiens OX=9606 GN=PLAU PE=1 SV=2	1	9	9	9	24.8	48.507	370240000	360730000	350100000	0	0	0	0	0	0
sp|P00750|TPA_HUMAN	PLAT	sp|P00750|TPA_HUMAN Tissue-type plasminogen activator OS=Homo sapiens OX=9606 GN=PLAT PE=1 SV=1	1	9	9	9	25.6	62.916	339490000	339960000	442340000	0	0	0	26774000	0	45858000
sp|P00751|CFAB_HUMAN	CFB	sp|P00751|CFAB_HUMAN Complement factor B OS=Homo sapiens OX=9606 GN=CFB PE=1 SV=2	1	11	11	10	17.4	85.532	0	0	0	0	0	0	107850000	111690000	102580000
sp|P01008|ANT3_HUMAN	SERPINC1	sp|P01008|ANT3_HUMAN Antithrombin-III OS=Homo sapiens OX=9606 GN=SERPINC1 PE=1 SV=1	1	23	17	17	44.6	52.602	0	0	0	0	110190000	0	843330000	2286300000	895320000
sp|P01009|A1AT_HUMAN;sp|P20848|A1ATR_HUMAN	SERPINA1	sp|P01009|A1AT_HUMAN Alpha-1-antitrypsin OS=Homo sapiens OX=9606 GN=SERPINA1 PE=1 SV=3	2	18	18	18	49.3	46.736	47872000	68445000	75958000	0	0	50792000	2079300000	3543300000	2635700000
sp|P01011|AACT_HUMAN	SERPINA3	sp|P01011|AACT_HUMAN Alpha-1-antichymotrypsin OS=Homo sapiens OX=9606 GN=SERPINA3 PE=1 SV=2	1	5	5	5	14.7	47.65	0	0	0	0	0	0	95464000	94475000	111740000
sp|P01019|ANGT_HUMAN	AGT	sp|P01019|ANGT_HUMAN Angiotensinogen OS=Homo sapiens OX=9606 GN=AGT PE=1 SV=1	1	7	7	7	21.6	53.154	0	0	0	0	0	0	89467000	90308000	82026000
sp|P01023|A2MG_HUMAN	A2M	sp|P01023|A2MG_HUMAN Alpha-2-macroglobulin OS=Homo sapiens OX=9606 GN=A2M PE=1 SV=3	1	77	77	65	67.2	163.29	78511000	64593000	59753000	22918000	24225000	44592000	318680000000	321310000000	322570000000
sp|P01024|CO3_HUMAN	C3	sp|P01024|CO3_HUMAN Complement C3 OS=Homo sapiens OX=9606 GN=C3 PE=1 SV=2	1	106	106	95	75.2	187.15	75752000	58603000	59839000	20125000	28582000	23411000	72652000000	84497000000	81796000000
sp|P01031|CO5_HUMAN;CON__Q1A7A4	C5	sp|P01031|CO5_HUMAN Complement C5 OS=Homo sapiens OX=9606 GN=C5 PE=1 SV=4	2	28	28	28	20.7	188.3	100330000	0	48596000	0	0	0	1400200000	2013200000	551690000
sp|P01042|KNG1_HUMAN	KNG1	sp|P01042|KNG1_HUMAN Kininogen-1 OS=Homo sapiens OX=9606 GN=KNG1 PE=1 SV=2	1	12	12	12	23.3	71.957	0	0	117450000	0	0	0	2362500000	830260000	863690000
sp|P01111|RASN_HUMAN	NRAS	sp|P01111|RASN_HUMAN GTPase NRas OS=Homo sapiens OX=9606 GN=NRAS PE=1 SV=1	1	4	4	1	23.3	21.229	57645000	37141000	0	32166000	0	0	130060000	85161000	125140000
sp|P01137|TGFB1_HUMAN	TGFB1	sp|P01137|TGFB1_HUMAN Transforming growth factor beta-1 proprotein OS=Homo sapiens OX=9606 GN=TGFB1 PE=1 SV=2	1	3	3	3	11	44.341	172560000	185100000	220630000	73101000	0	70811000	0	0	0
sp|P01591|IGJ_HUMAN	JCHAIN	sp|P01591|IGJ_HUMAN Immunoglobulin J chain OS=Homo sapiens OX=9606 GN=JCHAIN PE=1 SV=4	1	7	7	7	64.2	18.098	21679000	19676000	5943400	7653300	0	29767000	23141000000	18742000000	20188000000
sp|P01594|KV133_HUMAN;sp|P01593|KVD33_HUMAN	IGKV1-33	sp|P01594|KV133_HUMAN Immunoglobulin kappa variable 1-33 OS=Homo sapiens OX=9606 GN=IGKV1-33 PE=1 SV=2;sp|P01593|KVD33_HUMAN Immunoglobulin kappa variable 1D-33 OS=Homo sapiens OX=9606 GN=IGKV1D-33 PE=1 SV=2	2	1	1	1	13.7	12.848	0	0	0	0	0	0	0	0	72700000
sp|P01599|KV117_HUMAN	IGKV1-17	sp|P01599|KV117_HUMAN Immunoglobulin kappa variable 1-17 OS=Homo sapiens OX=9606 GN=IGKV1-17 PE=1 SV=2	1	3	3	2	23.9	12.778	0	0	0	0	0	0	184600000	161290000	170110000
sp|P01601|KVD16_HUMAN	IGKV1D-16	sp|P01601|KVD16_HUMAN Immunoglobulin kappa variable 1D-16 OS=Homo sapiens OX=9606 GN=IGKV1D-16 PE=3 SV=2	1	2	1	1	26.5	12.73	0	0	0	0	0	0	49286000	35608000	31702000
sp|P01602|KV105_HUMAN	IGKV1-5	sp|P01602|KV105_HUMAN Immunoglobulin kappa variable 1-5 OS=Homo sapiens OX=9606 GN=IGKV1-5 PE=1 SV=2	1	3	2	2	24.8	12.781	0	0	0	0	0	0	82738000	85123000	45170000
sp|P01611|KVD12_HUMAN;sp|A0A0C4DH73|KV112_HUMAN	IGKV1D-12	sp|P01611|KVD12_HUMAN Immunoglobulin kappa variable 1D-12 OS=Homo sapiens OX=9606 GN=IGKV1D-12 PE=1 SV=2;sp|A0A0C4DH73|KV112_HUMAN Immunoglobulin kappa variable 1-12 OS=Homo sapiens OX=9606 GN=IGKV1-12 PE=3 SV=1	2	3	3	1	29.1	12.62	0	0	0	0	0	0	235950000	141530000	168820000
sp|P01615|KVD28_HUMAN;sp|A0A075B6P5|KV228_HUMAN	IGKV2D-28	sp|P01615|KVD28_HUMAN Immunoglobulin kappa variable 2D-28 OS=Homo sapiens OX=9606 GN=IGKV2D-28 PE=1 SV=2;sp|A0A075B6P5|KV228_HUMAN Immunoglobulin kappa variable 2-28 OS=Homo sapiens OX=9606 GN=IGKV2-28 PE=3 SV=1	2	2	1	1	23.3	12.957	0	0	0	0	0	0	0	0	11623000
sp|P01619|KV320_HUMAN	IGKV3-20	sp|P01619|KV320_HUMAN Immunoglobulin kappa variable 3-20 OS=Homo sapiens OX=9606 GN=IGKV3-20 PE=1 SV=2	1	5	5	3	46.6	12.557	0	0	0	0	0	0	7663700000	7539200000	6147800000
sp|P01624|KV315_HUMAN;sp|A0A075B6H7|KV37_HUMAN;sp|A0A0C4DH55|KVD07_HUMAN	IGKV3-15	sp|P01624|KV315_HUMAN Immunoglobulin kappa variable 3-15 OS=Homo sapiens OX=9606 GN=IGKV3-15 PE=1 SV=2	3	3	3	1	26.1	12.496	0	0	0	0	0	0	1430900000	1453100000	1355200000
sp|P01700|LV147_HUMAN	IGLV1-47	sp|P01700|LV147_HUMAN Immunoglobulin lambda variable 1-47 OS=Homo sapiens OX=9606 GN=IGLV1-47 PE=1 SV=2	1	5	4	2	49.6	12.283	0	0	0	0	0	0	1084600000	1109700000	1154500000
sp|P01701|LV151_HUMAN	IGLV1-51	sp|P01701|LV151_HUMAN Immunoglobulin lambda variable 1-51 OS=Homo sapiens OX=9606 GN=IGLV1-51 PE=1 SV=2	1	2	2	2	13.7	12.249	0	54916000	44868000	0	0	0	2102200000	1865900000	61906000
sp|P01704|LV214_HUMAN	IGLV2-14	sp|P01704|LV214_HUMAN Immunoglobulin lambda variable 2-14 OS=Homo sapiens OX=9606 GN=IGLV2-14 PE=1 SV=2	1	2	1	1	13.3	12.597	0	0	0	0	0	0	0	0	301850000
sp|P01706|LV211_HUMAN	IGLV2-11	sp|P01706|LV211_HUMAN Immunoglobulin lambda variable 2-11 OS=Homo sapiens OX=9606 GN=IGLV2-11 PE=1 SV=2	1	4	2	2	43.7	12.644	0	0	0	0	0	0	302040000	386720000	311020000
sp|P01709|LV208_HUMAN	IGLV2-8	sp|P01709|LV208_HUMAN Immunoglobulin lambda variable 2-8 OS=Homo sapiens OX=9606 GN=IGLV2-8 PE=1 SV=2	1	3	1	1	13.6	12.382	0	0	0	0	0	0	365890000	64472000	537030000
sp|P01714|LV319_HUMAN	IGLV3-19	sp|P01714|LV319_HUMAN Immunoglobulin lambda variable 3-19 OS=Homo sapiens OX=9606 GN=IGLV3-19 PE=1 SV=2	1	4	4	4	54.5	12.042	0	0	0	0	0	0	752010000	737680000	820380000
sp|P01715|LV301_HUMAN	IGLV3-1	sp|P01715|LV301_HUMAN Immunoglobulin lambda variable 3-1 OS=Homo sapiens OX=9606 GN=IGLV3-1 PE=1 SV=2	1	3	3	3	19.1	12.296	0	0	0	0	0	0	0	56262000	76448000
sp|P01721|LV657_HUMAN	IGLV6-57	sp|P01721|LV657_HUMAN Immunoglobulin lambda variable 6-57 OS=Homo sapiens OX=9606 GN=IGLV6-57 PE=1 SV=2	1	3	2	2	35.9	12.566	0	0	0	0	0	0	70596000	40991000	44715000
sp|P01743|HV146_HUMAN	IGHV1-46	sp|P01743|HV146_HUMAN Immunoglobulin heavy variable 1-46 OS=Homo sapiens OX=9606 GN=IGHV1-46 PE=1 SV=2	1	2	1	1	22.2	12.933	0	0	0	0	0	0	27277000	27150000	20549000
sp|P01763|HV348_HUMAN;sp|P01762|HV311_HUMAN;sp|A0A0B4J1V1|HV321_HUMAN	IGHV3-48	sp|P01763|HV348_HUMAN Immunoglobulin heavy variable 3-48 OS=Homo sapiens OX=9606 GN=IGHV3-48 PE=1 SV=2;sp|P01762|HV311_HUMAN Immunoglobulin heavy variable 3-11 OS=Homo sapiens OX=9606 GN=IGHV3-11 PE=1 SV=2;sp|A0A0B4J1V1|HV321_HUMAN Immunoglobulin heavy var	3	3	1	1	35	12.812	0	0	0	0	0	0	0	0	1679700
sp|P01766|HV313_HUMAN	IGHV3-13	sp|P01766|HV313_HUMAN Immunoglobulin heavy variable 3-13 OS=Homo sapiens OX=9606 GN=IGHV3-13 PE=1 SV=2	1	3	2	2	35.3	12.506	0	0	0	0	0	0	157390000	140180000	88765000
sp|P01767|HV353_HUMAN;sp|A0A0C4DH42|HV366_HUMAN	IGHV3-53	sp|P01767|HV353_HUMAN Immunoglobulin heavy variable 3-53 OS=Homo sapiens OX=9606 GN=IGHV3-53 PE=1 SV=2;sp|A0A0C4DH42|HV366_HUMAN Immunoglobulin heavy variable 3-66 OS=Homo sapiens OX=9606 GN=IGHV3-66 PE=3 SV=1	2	3	1	1	35.3	12.769	0	0	0	0	0	0	0	0	1198600
sp|P01768|HV330_HUMAN;sp|P0DP03|HVC05_HUMAN;sp|P01764|HV323_HUMAN	IGHV3-30	sp|P01768|HV330_HUMAN Immunoglobulin heavy variable 3-30 OS=Homo sapiens OX=9606 GN=IGHV3-30 PE=1 SV=2;sp|P0DP03|HVC05_HUMAN Immunoglobulin heavy variable 3-30-5 OS=Homo sapiens OX=9606 GN=IGHV3-30-5 PE=3 SV=1;sp|P01764|HV323_HUMAN Immunoglobulin heavy var	3	4	2	1	47.9	12.947	0	0	0	0	0	0	1860900000	1272400000	1596500000
sp|P01780|HV307_HUMAN	IGHV3-7	sp|P01780|HV307_HUMAN Immunoglobulin heavy variable 3-7 OS=Homo sapiens OX=9606 GN=IGHV3-7 PE=1 SV=2	1	4	3	2	32.5	12.943	0	0	0	0	0	0	1755100000	1891000000	1395700000
sp|P01817|HV205_HUMAN	IGHV2-5	sp|P01817|HV205_HUMAN Immunoglobulin heavy variable 2-5 OS=Homo sapiens OX=9606 GN=IGHV2-5 PE=1 SV=2	1	2	2	2	31.9	13.231	0	0	0	0	0	0	71380000	56544000	61258000
sp|P01833|PIGR_HUMAN	PIGR	sp|P01833|PIGR_HUMAN Polymeric immunoglobulin receptor OS=Homo sapiens OX=9606 GN=PIGR PE=1 SV=4	1	10	10	10	17.4	83.283	0	0	0	0	0	0	415950000	389780000	406590000
sp|P01834|IGKC_HUMAN	IGKC	sp|P01834|IGKC_HUMAN Immunoglobulin kappa constant OS=Homo sapiens OX=9606 GN=IGKC PE=1 SV=2	1	6	2	2	80.4	11.765	0	0	0	0	0	0	2674900000	2448000000	1750200000
sp|P01859|IGHG2_HUMAN	IGHG2	sp|P01859|IGHG2_HUMAN Immunoglobulin heavy constant gamma 2 OS=Homo sapiens OX=9606 GN=IGHG2 PE=1 SV=2	1	10	5	4	42	35.9	0	0	0	0	0	0	1140700000	1132800000	1211900000
sp|P01860|IGHG3_HUMAN	IGHG3	sp|P01860|IGHG3_HUMAN Immunoglobulin heavy constant gamma 3 OS=Homo sapiens OX=9606 GN=IGHG3 PE=1 SV=2	1	13	7	6	50.9	41.287	0	0	0	0	0	0	2234900000	2205000000	2433300000
sp|P01861|IGHG4_HUMAN	IGHG4	sp|P01861|IGHG4_HUMAN Immunoglobulin heavy constant gamma 4 OS=Homo sapiens OX=9606 GN=IGHG4 PE=1 SV=1	1	10	4	4	49.5	35.94	0	0	0	0	0	0	621680000	518180000	487940000
sp|P01871|IGHM_HUMAN	IGHM	sp|P01871|IGHM_HUMAN Immunoglobulin heavy constant mu OS=Homo sapiens OX=9606 GN=IGHM PE=1 SV=4	1	28	28	7	71.5	49.439	73948000	7630700	13884000	1429900	4077700	1405500	217770000000	299200000000	241810000000
sp|P01876|IGHA1_HUMAN	IGHA1	sp|P01876|IGHA1_HUMAN Immunoglobulin heavy constant alpha 1 OS=Homo sapiens OX=9606 GN=IGHA1 PE=1 SV=2	1	14	14	8	54.4	37.654	0	0	6526700	0	0	11741000	7935500000	24916000000	23516000000
sp|P01889|HLAB_HUMAN;sp|P13747|HLAE_HUMAN	HLA-B	sp|P01889|HLAB_HUMAN HLA class I histocompatibility antigen, B alpha chain OS=Homo sapiens OX=9606 GN=HLA-B PE=1 SV=3	2	10	6	3	32	40.46	0	0	0	0	0	0	214950000	208910000	190440000
sp|P02452|CO1A1_HUMAN;CON__Q862S4;sp|P02458|CO2A1_HUMAN	COL1A1	sp|P02452|CO1A1_HUMAN Collagen alpha-1(I) chain OS=Homo sapiens OX=9606 GN=COL1A1 PE=1 SV=5	3	30	30	30	26.7	138.94	13265000	12153000	33992000	0	0	0	3760200000	7708400000	3827200000
sp|P02461|CO3A1_HUMAN;CON__P04258	COL3A1	sp|P02461|CO3A1_HUMAN Collagen alpha-1(III) chain OS=Homo sapiens OX=9606 GN=COL3A1 PE=1 SV=4	2	10	10	10	9.2	138.56	0	145260000	0	0	0	0	261350000	389910000	271290000
sp|P02462|CO4A1_HUMAN	COL4A1	sp|P02462|CO4A1_HUMAN Collagen alpha-1(IV) chain OS=Homo sapiens OX=9606 GN=COL4A1 PE=1 SV=4	1	1	1	1	0.9	160.61	0	0	6153800	0	0	0	0	0	0
sp|P02647|APOA1_HUMAN	APOA1	sp|P02647|APOA1_HUMAN Apolipoprotein A-I OS=Homo sapiens OX=9606 GN=APOA1 PE=1 SV=1	1	19	19	18	63.3	30.777	22389000	19301000	46446000	7835100	0	10827000	32236000000	30670000000	32424000000
sp|P02649|APOE_HUMAN;CON__Q03247	APOE	sp|P02649|APOE_HUMAN Apolipoprotein E OS=Homo sapiens OX=9606 GN=APOE PE=1 SV=1	2	20	20	20	67.5	36.154	25450000000	23142000000	25049000000	13513000000	12368000000	11178000000	13482000000	13555000000	14259000000
sp|P02652|APOA2_HUMAN	APOA2	sp|P02652|APOA2_HUMAN Apolipoprotein A-II OS=Homo sapiens OX=9606 GN=APOA2 PE=1 SV=1	1	6	6	6	64	11.175	0	0	0	0	0	0	2765900000	3129800000	2620600000
sp|P02654|APOC1_HUMAN	APOC1	sp|P02654|APOC1_HUMAN Apolipoprotein C-I OS=Homo sapiens OX=9606 GN=APOC1 PE=1 SV=1	1	4	4	4	26.5	9.3318	152480000	84342000	104070000	114310000	0	61194000	778370000	675560000	627250000
sp|P02655|APOC2_HUMAN	APOC2	sp|P02655|APOC2_HUMAN Apolipoprotein C-II OS=Homo sapiens OX=9606 GN=APOC2 PE=1 SV=1	1	4	4	4	49.5	11.284	0	83330000	0	0	0	0	265660000	532290000	307850000
sp|P02656|APOC3_HUMAN	APOC3	sp|P02656|APOC3_HUMAN Apolipoprotein C-III OS=Homo sapiens OX=9606 GN=APOC3 PE=1 SV=1	1	2	2	2	27.3	10.852	934530000	984770000	1032200000	375970000	332790000	352920000	147130000	156950000	398260000
sp|P02671|FIBA_HUMAN	FGA	sp|P02671|FIBA_HUMAN Fibrinogen alpha chain OS=Homo sapiens OX=9606 GN=FGA PE=1 SV=2	1	22	22	22	32.7	94.972	87448000	46663000	70556000	0	49912000	0	3822400000	3880900000	1544500000
sp|P02675|FIBB_HUMAN;CON__P02676	FGB	sp|P02675|FIBB_HUMAN Fibrinogen beta chain OS=Homo sapiens OX=9606 GN=FGB PE=1 SV=2	2	26	26	26	61.7	55.928	0	52065000	0	0	0	0	1137000000	3461400000	3487900000
sp|P02679|FIBG_HUMAN	FGG	sp|P02679|FIBG_HUMAN Fibrinogen gamma chain OS=Homo sapiens OX=9606 GN=FGG PE=1 SV=3	1	18	18	18	50.1	51.511	0	0	15329000	0	0	0	2914500000	2730000000	2937200000
sp|P02730|B3AT_HUMAN	SLC4A1	sp|P02730|B3AT_HUMAN Band 3 anion transport protein OS=Homo sapiens OX=9606 GN=SLC4A1 PE=1 SV=3	1	3	3	3	4.7	101.79	0	0	0	0	0	0	0	3762800	3702800
sp|P02741|CRP_HUMAN	CRP	sp|P02741|CRP_HUMAN C-reactive protein OS=Homo sapiens OX=9606 GN=CRP PE=1 SV=1	1	6	6	6	21	25.038	55881000	0	0	0	0	145040000	879730000	884100000	743750000
sp|P02743|SAMP_HUMAN	APCS	sp|P02743|SAMP_HUMAN Serum amyloid P-component OS=Homo sapiens OX=9606 GN=APCS PE=1 SV=2	1	8	8	8	38.6	25.387	0	0	0	0	0	0	423670000	459110000	445840000
sp|P02745|C1QA_HUMAN	C1QA	sp|P02745|C1QA_HUMAN Complement C1q subcomponent subunit A OS=Homo sapiens OX=9606 GN=C1QA PE=1 SV=2	1	6	6	6	27.3	26.016	0	0	0	0	0	0	3819000000	2787200000	3376500000
sp|P02746|C1QB_HUMAN	C1QB	sp|P02746|C1QB_HUMAN Complement C1q subcomponent subunit B OS=Homo sapiens OX=9606 GN=C1QB PE=1 SV=3	1	7	7	7	34.8	26.721	0	0	364920000	0	0	0	5895100000	3089600000	7354800000
sp|P02747|C1QC_HUMAN	C1QC	sp|P02747|C1QC_HUMAN Complement C1q subcomponent subunit C OS=Homo sapiens OX=9606 GN=C1QC PE=1 SV=3	1	5	5	5	25.3	25.773	0	0	297260000	0	0	0	5479500000	4656200000	2606000000
sp|P02748|CO9_HUMAN;CON__Q3MHN2	C9	sp|P02748|CO9_HUMAN Complement component C9 OS=Homo sapiens OX=9606 GN=C9 PE=1 SV=2	2	19	19	19	37.2	63.173	0	0	0	0	0	0	4280000000	4202400000	4517300000
sp|P02749|APOH_HUMAN	APOH	sp|P02749|APOH_HUMAN Beta-2-glycoprotein 1 OS=Homo sapiens OX=9606 GN=APOH PE=1 SV=3	1	8	8	7	33.6	38.298	0	0	0	0	0	0	385750000	404810000	367680000
sp|P02751|FINC_HUMAN	FN1	sp|P02751|FINC_HUMAN Fibronectin OS=Homo sapiens OX=9606 GN=FN1 PE=1 SV=5	1	89	89	89	51.4	272.32	36981000000	34915000000	36200000000	465310000	298910000	247900000	17704000000	17858000000	18618000000
sp|P02753|RET4_HUMAN	RBP4	sp|P02753|RET4_HUMAN Retinol-binding protein 4 OS=Homo sapiens OX=9606 GN=RBP4 PE=1 SV=3	1	2	2	2	10	23.01	0	0	0	0	0	0	0	0	11380000
sp|P02760|AMBP_HUMAN	AMBP	sp|P02760|AMBP_HUMAN Protein AMBP OS=Homo sapiens OX=9606 GN=AMBP PE=1 SV=1	1	8	8	7	26.7	38.999	0	0	0	0	0	0	1165300000	1336300000	1326800000
sp|P02763|A1AG1_HUMAN	ORM1	sp|P02763|A1AG1_HUMAN Alpha-1-acid glycoprotein 1 OS=Homo sapiens OX=9606 GN=ORM1 PE=1 SV=1	1	5	3	3	28.4	23.511	0	0	0	0	0	0	54206000	37582000	50828000
sp|P02765|FETUA_HUMAN	AHSG	sp|P02765|FETUA_HUMAN Alpha-2-HS-glycoprotein OS=Homo sapiens OX=9606 GN=AHSG PE=1 SV=2	1	7	4	4	24	39.34	0	0	0	0	0	0	1043100000	871750000	1011700000
sp|P02766|TTHY_HUMAN	TTR	sp|P02766|TTHY_HUMAN Transthyretin OS=Homo sapiens OX=9606 GN=TTR PE=1 SV=1	1	7	7	7	64.6	15.887	0	0	0	0	0	0	401120000	429590000	394300000
sp|P02774|VTDB_HUMAN	GC	sp|P02774|VTDB_HUMAN Vitamin D-binding protein OS=Homo sapiens OX=9606 GN=GC PE=1 SV=2	1	19	19	16	54.4	52.917	58437000	71831000	34291000	0	62043000	0	1015100000	2846000000	1665500000
sp|P02775|CXCL7_HUMAN	PPBP	sp|P02775|CXCL7_HUMAN Platelet basic protein OS=Homo sapiens OX=9606 GN=PPBP PE=1 SV=3	1	2	2	2	18.8	13.894	0	0	0	0	0	0	0	0	25147000
sp|P02786|TFR1_HUMAN	TFRC	sp|P02786|TFR1_HUMAN Transferrin receptor protein 1 OS=Homo sapiens OX=9606 GN=TFRC PE=1 SV=2	1	5	5	5	9.1	84.87	0	0	0	0	0	0	39231000	40709000	40158000
sp|P02787|TRFE_HUMAN	TF	sp|P02787|TRFE_HUMAN Serotransferrin OS=Homo sapiens OX=9606 GN=TF PE=1 SV=3	1	45	45	43	65.5	77.063	16177000	16521000	19269000	23600000000	43483000000	33673000000	5799900000	5431700000	4471700000
sp|P02790|HEMO_HUMAN	HPX	sp|P02790|HEMO_HUMAN Hemopexin OS=Homo sapiens OX=9606 GN=HPX PE=1 SV=2	1	6	6	6	19.7	51.676	0	0	0	64546000	83757000	79463000	118790000	97112000	121370000
sp|P02792|FRIL_HUMAN	FTL	sp|P02792|FRIL_HUMAN Ferritin light chain OS=Homo sapiens OX=9606 GN=FTL PE=1 SV=2	1	6	6	6	40	20.019	381850000	478030000	505680000	257820000	333820000	270100000	45850000	63537000	70786000
sp|P02794|FRIH_HUMAN	FTH1	sp|P02794|FRIH_HUMAN Ferritin heavy chain OS=Homo sapiens OX=9606 GN=FTH1 PE=1 SV=2	1	9	9	9	62.3	21.225	1046400000	1095000000	1245200000	308160000	192650000	300150000	168080000	151970000	177400000
sp|P03952|KLKB1_HUMAN;sp|P20718|GRAH_HUMAN	KLKB1	sp|P03952|KLKB1_HUMAN Plasma kallikrein OS=Homo sapiens OX=9606 GN=KLKB1 PE=1 SV=1	2	18	18	18	35.9	71.369	0	0	0	0	168120000	0	970840000	2210800000	1020000000
sp|P04003|C4BPA_HUMAN	C4BPA	sp|P04003|C4BPA_HUMAN C4b-binding protein alpha chain OS=Homo sapiens OX=9606 GN=C4BPA PE=1 SV=2	1	24	24	24	51.4	67.033	82980000	12946000	14341000	0	0	0	13369000000	13461000000	12951000000
sp|P04004|VTNC_HUMAN	VTN	sp|P04004|VTNC_HUMAN Vitronectin OS=Homo sapiens OX=9606 GN=VTN PE=1 SV=1	1	23	23	21	62.3	54.305	434820000	545130000	478290000	0	0	0	15632000000	16010000000	14387000000
sp|P04040|CATA_HUMAN	CAT	sp|P04040|CATA_HUMAN Catalase OS=Homo sapiens OX=9606 GN=CAT PE=1 SV=3	1	6	6	6	16.1	59.755	0	0	0	0	0	0	30607000	23664000	24688000
sp|P04075|ALDOA_HUMAN	ALDOA	sp|P04075|ALDOA_HUMAN Fructose-bisphosphate aldolase A OS=Homo sapiens OX=9606 GN=ALDOA PE=1 SV=2	1	20	20	18	71.4	39.42	950290000	1135600000	1111700000	2320400000	1606900000	1831300000	1548300000	1258100000	1228800000
sp|P04083|ANXA1_HUMAN	ANXA1	sp|P04083|ANXA1_HUMAN Annexin A1 OS=Homo sapiens OX=9606 GN=ANXA1 PE=1 SV=2	1	20	20	20	63	38.714	5781700000	6002800000	5744500000	778380000	879770000	770600000	711390000	859360000	943930000
sp|P04114|APOB_HUMAN	APOB	sp|P04114|APOB_HUMAN Apolipoprotein B-100 OS=Homo sapiens OX=9606 GN=APOB PE=1 SV=2	1	218	218	215	57.8	515.6	130670000	148730000	156660000	54796000	42306000	69464000	63195000000	67095000000	76237000000
sp|P04156|PRIO_HUMAN	PRNP	sp|P04156|PRIO_HUMAN Major prion protein OS=Homo sapiens OX=9606 GN=PRNP PE=1 SV=1	1	2	2	2	9.5	27.661	0	0	0	0	0	0	0	0	15162000
sp|P04180|LCAT_HUMAN	LCAT	sp|P04180|LCAT_HUMAN Phosphatidylcholine-sterol acyltransferase OS=Homo sapiens OX=9606 GN=LCAT PE=1 SV=1	1	3	3	3	8.2	49.577	0	0	0	0	0	0	28373000	29045000	21053000
sp|P04196|HRG_HUMAN	HRG	sp|P04196|HRG_HUMAN Histidine-rich glycoprotein OS=Homo sapiens OX=9606 GN=HRG PE=1 SV=1	1	10	10	10	26.3	59.578	0	0	86267000	0	0	0	736190000	344450000	357660000
sp|P04216|THY1_HUMAN	THY1	sp|P04216|THY1_HUMAN Thy-1 membrane glycoprotein OS=Homo sapiens OX=9606 GN=THY1 PE=1 SV=2	1	4	4	4	24.8	17.935	852380000	764070000	1096300000	957720000	966280000	941330000	1811200000	1354500000	1233500000
sp|P04278|SHBG_HUMAN;CON__Q6T181	SHBG	sp|P04278|SHBG_HUMAN Sex hormone-binding globulin OS=Homo sapiens OX=9606 GN=SHBG PE=1 SV=2	2	6	6	6	24.1	43.779	0	0	0	0	0	0	48452000	45365000	58793000
sp|P04350|TBB4A_HUMAN	TUBB4A	sp|P04350|TBB4A_HUMAN Tubulin beta-4A chain OS=Homo sapiens OX=9606 GN=TUBB4A PE=1 SV=2	1	18	1	0	54.3	49.585	0	0	0	0	0	0	0	0	3816900
sp|P04406|G3P_HUMAN;sp|O14556|G3PT_HUMAN	GAPDH	sp|P04406|G3P_HUMAN Glyceraldehyde-3-phosphate dehydrogenase OS=Homo sapiens OX=9606 GN=GAPDH PE=1 SV=3	2	18	18	18	71.6	36.053	3253300000	2982200000	3450000000	4391000000	5412600000	5247800000	7444200000	8928100000	7194800000
sp|P04430|KV116_HUMAN	IGKV1-16	sp|P04430|KV116_HUMAN Immunoglobulin kappa variable 1-16 OS=Homo sapiens OX=9606 GN=IGKV1-16 PE=1 SV=2	1	2	2	2	26.5	12.618	0	0	0	0	0	0	79620000	95174000	76358000
sp|P04432|KVD39_HUMAN;sp|P01597|KV139_HUMAN	IGKV1D-39	sp|P04432|KVD39_HUMAN Immunoglobulin kappa variable 1D-39 OS=Homo sapiens OX=9606 GN=IGKV1D-39 PE=3 SV=2;sp|P01597|KV139_HUMAN Immunoglobulin kappa variable 1-39 OS=Homo sapiens OX=9606 GN=IGKV1-39 PE=1 SV=2	2	2	1	1	29.1	12.737	0	0	0	0	0	0	0	0	91757000
sp|P04433|KV311_HUMAN;sp|A0A0A0MRZ8|KVD11_HUMAN	IGKV3-11	sp|P04433|KV311_HUMAN Immunoglobulin kappa variable 3-11 OS=Homo sapiens OX=9606 GN=IGKV3-11 PE=1 SV=1;sp|A0A0A0MRZ8|KVD11_HUMAN Immunoglobulin kappa variable 3D-11 OS=Homo sapiens OX=9606 GN=IGKV3D-11 PE=3 SV=6	2	3	3	3	26.1	12.575	0	0	0	0	0	0	1450300000	1548000000	1477300000
sp|P04439|HLAA_HUMAN	HLA-A	sp|P04439|HLAA_HUMAN HLA class I histocompatibility antigen, A alpha chain OS=Homo sapiens OX=9606 GN=HLA-A PE=1 SV=2	1	12	12	5	42.5	40.84	60832000	77250000	60589000	31647000	0	31382000	778240000	758520000	768580000
sp|P04632|CPNS1_HUMAN	CAPNS1	sp|P04632|CPNS1_HUMAN Calpain small subunit 1 OS=Homo sapiens OX=9606 GN=CAPNS1 PE=1 SV=1	1	6	6	6	41.4	28.315	0	0	34246000	0	0	0	257940000	125020000	125870000
sp|P04792|HSPB1_HUMAN	HSPB1	sp|P04792|HSPB1_HUMAN Heat shock protein beta-1 OS=Homo sapiens OX=9606 GN=HSPB1 PE=1 SV=2	1	6	6	6	40.5	22.782	0	0	0	0	0	0	173230000	163100000	177330000
sp|P04899|GNAI2_HUMAN;sp|P11488|GNAT1_HUMAN;sp|P09471|GNAO_HUMAN;sp|P19087|GNAT2_HUMAN;sp|A8MTJ3|GNAT3_HUMAN	GNAI2	sp|P04899|GNAI2_HUMAN Guanine nucleotide-binding protein G(i) subunit alpha-2 OS=Homo sapiens OX=9606 GN=GNAI2 PE=1 SV=3	5	15	15	9	58.3	40.45	857550000	863830000	843050000	554300000	511460000	613200000	1257200000	1075100000	1223700000
sp|P05023|AT1A1_HUMAN;sp|P13637|AT1A3_HUMAN;sp|P50993|AT1A2_HUMAN;sp|Q13733|AT1A4_HUMAN;sp|P20648|ATP4A_HUMAN	ATP1A1	sp|P05023|AT1A1_HUMAN Sodium/potassium-transporting ATPase subunit alpha-1 OS=Homo sapiens OX=9606 GN=ATP1A1 PE=1 SV=1	5	36	36	33	40.7	112.89	2159400000	1965800000	2116600000	1907200000	1760300000	1728100000	1006800000	1019700000	1079100000
sp|P05026|AT1B1_HUMAN	ATP1B1	sp|P05026|AT1B1_HUMAN Sodium/potassium-transporting ATPase subunit beta-1 OS=Homo sapiens OX=9606 GN=ATP1B1 PE=1 SV=1	1	5	5	5	21.5	35.061	109320000	151440000	135130000	0	0	0	36449000	30611000	30052000
sp|P05090|APOD_HUMAN	APOD	sp|P05090|APOD_HUMAN Apolipoprotein D OS=Homo sapiens OX=9606 GN=APOD PE=1 SV=1	1	6	6	6	30.2	21.275	114390000	0	0	0	0	112280000	654150000	341570000	329220000
sp|P05106|ITB3_HUMAN	ITGB3	sp|P05106|ITB3_HUMAN Integrin beta-3 OS=Homo sapiens OX=9606 GN=ITGB3 PE=1 SV=2	1	29	29	29	53.2	87.057	0	0	0	7227400	6306600	0	17025000000	15939000000	18060000000
sp|P05121|PAI1_HUMAN	SERPINE1	sp|P05121|PAI1_HUMAN Plasminogen activator inhibitor 1 OS=Homo sapiens OX=9606 GN=SERPINE1 PE=1 SV=1	1	14	14	14	43	45.059	970440000	793440000	868400000	0	0	26958000	923380000	1070400000	979650000
sp|P05155|IC1_HUMAN	SERPING1	sp|P05155|IC1_HUMAN Plasma protease C1 inhibitor OS=Homo sapiens OX=9606 GN=SERPING1 PE=1 SV=2	1	13	13	13	25.8	55.154	35800000	32632000	28369000	0	0	0	3517900000	2728200000	2451300000
sp|P05156|CFAI_HUMAN	CFI	sp|P05156|CFAI_HUMAN Complement factor I OS=Homo sapiens OX=9606 GN=CFI PE=1 SV=2	1	3	2	2	6.7	65.75	0	0	0	0	0	0	11375000	7380700	0
sp|P05186|PPBT_HUMAN	ALPL	sp|P05186|PPBT_HUMAN Alkaline phosphatase, tissue-nonspecific isozyme OS=Homo sapiens OX=9606 GN=ALPL PE=1 SV=4	1	15	15	15	40.3	57.304	340580000	352670000	339630000	473260000	496190000	529800000	0	0	0
sp|P05198|IF2A_HUMAN	EIF2S1	sp|P05198|IF2A_HUMAN Eukaryotic translation initiation factor 2 subunit 1 OS=Homo sapiens OX=9606 GN=EIF2S1 PE=1 SV=3	1	2	2	2	7.9	36.112	0	172010000	0	0	0	0	73946000	31136000	0
sp|P05386|RLA1_HUMAN	RPLP1	sp|P05386|RLA1_HUMAN 60S acidic ribosomal protein P1 OS=Homo sapiens OX=9606 GN=RPLP1 PE=1 SV=1	1	2	2	2	51.8	11.514	144100000	131860000	111140000	87000000	0	0	0	0	0
sp|P05387|RLA2_HUMAN	RPLP2	sp|P05387|RLA2_HUMAN 60S acidic ribosomal protein P2 OS=Homo sapiens OX=9606 GN=RPLP2 PE=1 SV=1	1	5	5	5	73.9	11.665	405450000	431970000	361040000	141940000	52401000	0	7866100	87330000	0
sp|P05388|RLA0_HUMAN;sp|Q8NHW5|RLA0L_HUMAN	RPLP0	sp|P05388|RLA0_HUMAN 60S acidic ribosomal protein P0 OS=Homo sapiens OX=9606 GN=RPLP0 PE=1 SV=1;sp|Q8NHW5|RLA0L_HUMAN 60S acidic ribosomal protein P0-like OS=Homo sapiens OX=9606 GN=RPLP0P6 PE=5 SV=1	2	8	8	8	40.4	34.273	524070000	478810000	507030000	71421000	112970000	99219000	21336000	0	0
sp|P05455|LA_HUMAN	SSB	sp|P05455|LA_HUMAN Lupus La protein OS=Homo sapiens OX=9606 GN=SSB PE=1 SV=2	1	6	6	6	19.4	46.836	0	0	0	60008000	0	0	0	0	0
sp|P05546|HEP2_HUMAN	SERPIND1	sp|P05546|HEP2_HUMAN Heparin cofactor 2 OS=Homo sapiens OX=9606 GN=SERPIND1 PE=1 SV=3	1	19	19	17	43.9	57.07	51705000	72291000	77680000	35500000	27640000	28499000	3548900000	4213900000	6175800000
sp|P05556|ITB1_HUMAN	ITGB1	sp|P05556|ITB1_HUMAN Integrin beta-1 OS=Homo sapiens OX=9606 GN=ITGB1 PE=1 SV=2	1	25	25	25	39.8	88.414	1492300000	1262800000	1071900000	65734000	62087000	0	4537300000	6219400000	7120900000
sp|P05771|KPCB_HUMAN	PRKCB	sp|P05771|KPCB_HUMAN Protein kinase C beta type OS=Homo sapiens OX=9606 GN=PRKCB PE=1 SV=4	1	7	7	3	14.9	76.868	0	0	0	0	0	0	214870000	204520000	231380000
sp|P05783|K1C18_HUMAN	KRT18	sp|P05783|K1C18_HUMAN Keratin, type I cytoskeletal 18 OS=Homo sapiens OX=9606 GN=KRT18 PE=1 SV=2	1	3	1	0	7.4	48.057	0	0	8340100	0	0	0	0	0	0
sp|P05997|CO5A2_HUMAN	COL5A2	sp|P05997|CO5A2_HUMAN Collagen alpha-2(V) chain OS=Homo sapiens OX=9606 GN=COL5A2 PE=1 SV=3	1	5	5	5	4.9	144.91	128890000	104930000	100740000	0	0	0	26249000	18895000	18475000
sp|P06132|DCUP_HUMAN	UROD	sp|P06132|DCUP_HUMAN Uroporphyrinogen decarboxylase OS=Homo sapiens OX=9606 GN=UROD PE=1 SV=2	1	4	4	4	16.6	40.786	0	0	0	0	0	0	44561000	39886000	44643000
sp|P06241|FYN_HUMAN	FYN	sp|P06241|FYN_HUMAN Tyrosine-protein kinase Fyn OS=Homo sapiens OX=9606 GN=FYN PE=1 SV=3	1	6	3	3	14.2	60.761	0	0	0	0	0	0	26144000	20214000	34027000
sp|P06312|KV401_HUMAN	IGKV4-1	sp|P06312|KV401_HUMAN Immunoglobulin kappa variable 4-1 OS=Homo sapiens OX=9606 GN=IGKV4-1 PE=1 SV=1	1	4	4	4	29.8	13.38	0	0	123860000	0	0	0	2200700000	1907700000	858420000
sp|P06331|HV434_HUMAN;sp|P01825|HV459_HUMAN;sp|P0DP06|HVD34_HUMAN;sp|A0A0C4DH41|HV461_HUMAN;sp|P01824|HV439_HUMAN;sp|P0DP07|HV431_HUMAN;sp|A0A087WSY4|HV432_HUMAN	IGHV4-34	sp|P06331|HV434_HUMAN Immunoglobulin heavy variable 4-34 OS=Homo sapiens OX=9606 GN=IGHV4-34 PE=1 SV=2;sp|P01825|HV459_HUMAN Immunoglobulin heavy variable 4-59 OS=Homo sapiens OX=9606 GN=IGHV4-59 PE=1 SV=2;sp|P0DP06|HVD34_HUMAN Immunoglobulin heavy variabl	7	3	3	1	37.4	13.815	0	0	0	0	0	0	1455700000	1395100000	1231000000
sp|P06493|CDK1_HUMAN;sp|Q00535|CDK5_HUMAN;sp|P24941|CDK2_HUMAN;sp|P11802|CDK4_HUMAN;sp|Q00526|CDK3_HUMAN;sp|Q00534|CDK6_HUMAN;sp|P50750|CDK9_HUMAN;sp|Q96Q40|CDK15_HUMAN;sp|Q07002|CDK18_HUMAN;sp|Q00536|CDK16_HUMAN;sp|Q9NYV4|CDK12_HUMAN;sp|Q14004|CDK13_HUMAN	CDK1	sp|P06493|CDK1_HUMAN Cyclin-dependent kinase 1 OS=Homo sapiens OX=9606 GN=CDK1 PE=1 SV=3;sp|Q00535|CDK5_HUMAN Cyclin-dependent-like kinase 5 OS=Homo sapiens OX=9606 GN=CDK5 PE=1 SV=3;sp|P24941|CDK2_HUMAN Cyclin-dependent kinase 2 OS=Homo sapiens OX=9606 GN	12	2	1	1	5.7	34.095	0	0	0	0	0	0	0	0	0
sp|P06576|ATPB_HUMAN	ATP5F1B	sp|P06576|ATPB_HUMAN ATP synthase subunit beta, mitochondrial OS=Homo sapiens OX=9606 GN=ATP5F1B PE=1 SV=3	1	2	2	2	4.7	56.559	1593300000	1735000000	3471400000	1070400000	878510000	881300000	0	27747000	0
sp|P06703|S10A6_HUMAN	S100A6	sp|P06703|S10A6_HUMAN Protein S100-A6 OS=Homo sapiens OX=9606 GN=S100A6 PE=1 SV=1	1	4	4	4	45.6	10.18	61085000	0	51944000	0	0	0	462950000	443270000	202690000
sp|P06727|APOA4_HUMAN	APOA4	sp|P06727|APOA4_HUMAN Apolipoprotein A-IV OS=Homo sapiens OX=9606 GN=APOA4 PE=1 SV=4	1	23	23	21	58.1	45.371	811950000	773520000	328580000	0	398780000	0	2073500000	2212400000	2233200000
sp|P06733|ENOA_HUMAN;sp|P13929|ENOB_HUMAN	ENO1	sp|P06733|ENOA_HUMAN Alpha-enolase OS=Homo sapiens OX=9606 GN=ENO1 PE=1 SV=2	2	21	21	19	65.4	47.168	2563700000	2578400000	2628200000	3848300000	3832500000	3395600000	3830800000	3593500000	3820600000
sp|P06737|PYGL_HUMAN	PYGL	sp|P06737|PYGL_HUMAN Glycogen phosphorylase, liver form OS=Homo sapiens OX=9606 GN=PYGL PE=1 SV=4	1	22	19	18	32	97.147	0	0	11002000	0	0	0	319940000	294700000	313730000
sp|P06744|G6PI_HUMAN;sp|Q8N196|SIX5_HUMAN	GPI	sp|P06744|G6PI_HUMAN Glucose-6-phosphate isomerase OS=Homo sapiens OX=9606 GN=GPI PE=1 SV=4	2	8	8	5	19.9	63.146	112900000	96026000	93147000	253030000	319820000	220920000	56183000	60843000	67982000
sp|P06748|NPM_HUMAN	NPM1	sp|P06748|NPM_HUMAN Nucleophosmin OS=Homo sapiens OX=9606 GN=NPM1 PE=1 SV=2	1	6	6	6	26.5	32.575	320960000	311180000	547330000	314510000	438810000	876350000	22515000	0	0
sp|P06753|TPM3_HUMAN	TPM3	sp|P06753|TPM3_HUMAN Tropomyosin alpha-3 chain OS=Homo sapiens OX=9606 GN=TPM3 PE=1 SV=2	1	6	3	3	20.4	32.95	0	0	0	41884000	204140000	103740000	0	0	0
sp|P06756|ITAV_HUMAN	ITGAV	sp|P06756|ITAV_HUMAN Integrin alpha-V OS=Homo sapiens OX=9606 GN=ITGAV PE=1 SV=2	1	23	23	23	29.2	116.04	595070000	776720000	608780000	53256000	0	31057000	350240000	505040000	301680000
sp|P07093|GDN_HUMAN	SERPINE2	sp|P07093|GDN_HUMAN Glia-derived nexin OS=Homo sapiens OX=9606 GN=SERPINE2 PE=1 SV=1	1	15	15	15	48	44.002	961590000	967500000	948090000	0	0	162700000	313270000	340740000	534100000
sp|P07108|ACBP_HUMAN	DBI	sp|P07108|ACBP_HUMAN Acyl-CoA-binding protein OS=Homo sapiens OX=9606 GN=DBI PE=1 SV=2	1	1	1	1	23	10.044	0	0	0	0	0	0	0	0	10842000
sp|P07195|LDHB_HUMAN	LDHB	sp|P07195|LDHB_HUMAN L-lactate dehydrogenase B chain OS=Homo sapiens OX=9606 GN=LDHB PE=1 SV=2	1	15	13	13	50.6	36.638	600160000	611680000	643670000	1615000000	1636500000	2168900000	861100000	858140000	956570000
sp|P07203|GPX1_HUMAN	GPX1	sp|P07203|GPX1_HUMAN Glutathione peroxidase 1 OS=Homo sapiens OX=9606 GN=GPX1 PE=1 SV=4	1	9	9	9	57.1	22.088	0	0	193890000	0	0	0	193510000	198660000	196280000
sp|P07225|PROS_HUMAN;CON__P07224	PROS1	sp|P07225|PROS_HUMAN Vitamin K-dependent protein S OS=Homo sapiens OX=9606 GN=PROS1 PE=1 SV=1	2	14	14	14	27.8	75.122	0	0	0	0	0	0	1679400000	1630300000	1746600000
sp|P07355|ANXA2_HUMAN;sp|A6NMY6|AXA2L_HUMAN	ANXA2	sp|P07355|ANXA2_HUMAN Annexin A2 OS=Homo sapiens OX=9606 GN=ANXA2 PE=1 SV=2;sp|A6NMY6|AXA2L_HUMAN Putative annexin A2-like protein OS=Homo sapiens OX=9606 GN=ANXA2P2 PE=5 SV=2	2	21	21	21	67.6	38.604	11551000000	13201000000	11589000000	1884700000	2157300000	1944300000	2960600000	3037900000	2794500000
sp|P07357|CO8A_HUMAN	C8A	sp|P07357|CO8A_HUMAN Complement component C8 alpha chain OS=Homo sapiens OX=9606 GN=C8A PE=1 SV=2	1	7	7	7	17	65.163	0	0	0	0	0	0	204860000	224060000	210490000
sp|P07358|CO8B_HUMAN	C8B	sp|P07358|CO8B_HUMAN Complement component C8 beta chain OS=Homo sapiens OX=9606 GN=C8B PE=1 SV=3	1	17	17	17	46.4	67.046	102430000	90196000	0	0	0	0	263600000	432130000	587420000
sp|P07359|GP1BA_HUMAN	GP1BA	sp|P07359|GP1BA_HUMAN Platelet glycoprotein Ib alpha chain OS=Homo sapiens OX=9606 GN=GP1BA PE=1 SV=2	1	2	2	2	3.4	71.539	199570000	0	119660000	0	0	0	66440000	101310000	92434000
sp|P07360|CO8G_HUMAN	C8G	sp|P07360|CO8G_HUMAN Complement component C8 gamma chain OS=Homo sapiens OX=9606 GN=C8G PE=1 SV=3	1	7	7	7	47	22.277	0	0	0	0	0	0	165850000	169600000	195850000
sp|P07384|CAN1_HUMAN	CAPN1	sp|P07384|CAN1_HUMAN Calpain-1 catalytic subunit OS=Homo sapiens OX=9606 GN=CAPN1 PE=1 SV=1	1	19	19	19	31.1	81.889	55817000	42805000	61849000	96952000	44819000	40970000	355670000	417660000	427100000
sp|P07437|TBB5_HUMAN;sp|A6NNZ2|TBB8B_HUMAN	TUBB	sp|P07437|TBB5_HUMAN Tubulin beta chain OS=Homo sapiens OX=9606 GN=TUBB PE=1 SV=2	2	21	5	4	61.5	49.67	223750000	243120000	254110000	499340000	489370000	412100000	493170000	704640000	418900000
sp|P07585|PGS2_HUMAN	DCN	sp|P07585|PGS2_HUMAN Decorin OS=Homo sapiens OX=9606 GN=DCN PE=1 SV=1	1	3	3	3	13.4	39.746	0	0	0	0	0	0	47557000	51804000	38656000
sp|P07741|APT_HUMAN	APRT	sp|P07741|APT_HUMAN Adenine phosphoribosyltransferase OS=Homo sapiens OX=9606 GN=APRT PE=1 SV=2	1	4	4	4	33.9	19.608	0	0	0	0	0	0	74276000	82502000	65616000
sp|P07814|SYEP_HUMAN	EPRS1	sp|P07814|SYEP_HUMAN Bifunctional glutamate/proline--tRNA ligase OS=Homo sapiens OX=9606 GN=EPRS1 PE=1 SV=5	1	2	2	2	2.7	170.59	0	0	0	23121000	0	0	0	7218900	8888400
sp|P07900|HS90A_HUMAN;sp|Q14568|HS902_HUMAN;sp|Q58FG0|HS905_HUMAN;sp|Q58FG1|HS904_HUMAN	HSP90AA1	sp|P07900|HS90A_HUMAN Heat shock protein HSP 90-alpha OS=Homo sapiens OX=9606 GN=HSP90AA1 PE=1 SV=5	4	32	21	21	47.4	84.659	645900000	741320000	717800000	954060000	902890000	770020000	682030000	597930000	778590000
sp|P07910|HNRPC_HUMAN;sp|P0DMR1|HNRC4_HUMAN;sp|O60812|HNRC1_HUMAN;sp|B7ZW38|HNRC3_HUMAN;sp|B2RXH8|HNRC2_HUMAN	HNRNPC	sp|P07910|HNRPC_HUMAN Heterogeneous nuclear ribonucleoproteins C1/C2 OS=Homo sapiens OX=9606 GN=HNRNPC PE=1 SV=4	5	5	5	5	15.4	33.67	247180000	132480000	150870000	70622000	80585000	80619000	0	32003000	27528000
sp|P07942|LAMB1_HUMAN	LAMB1	sp|P07942|LAMB1_HUMAN Laminin subunit beta-1 OS=Homo sapiens OX=9606 GN=LAMB1 PE=1 SV=2	1	16	16	16	13.3	198.04	153910000	189710000	232430000	0	0	0	11955000	21504000	16924000
sp|P07947|YES_HUMAN	YES1	sp|P07947|YES_HUMAN Tyrosine-protein kinase Yes OS=Homo sapiens OX=9606 GN=YES1 PE=1 SV=3	1	8	3	2	15.8	60.801	72237000	0	0	0	0	0	40162000	0	0
sp|P07948|LYN_HUMAN;sp|P08631|HCK_HUMAN	LYN	sp|P07948|LYN_HUMAN Tyrosine-protein kinase Lyn OS=Homo sapiens OX=9606 GN=LYN PE=1 SV=3	2	10	9	9	25	58.573	75309000	72996000	0	0	0	0	108690000	92285000	138960000
sp|P08123|CO1A2_HUMAN	COL1A2	sp|P08123|CO1A2_HUMAN Collagen alpha-2(I) chain OS=Homo sapiens OX=9606 GN=COL1A2 PE=1 SV=7	1	19	19	19	20.2	129.31	31471000	36612000	74615000	0	0	0	565440000	729900000	219260000
sp|P08133|ANXA6_HUMAN	ANXA6	sp|P08133|ANXA6_HUMAN Annexin A6 OS=Homo sapiens OX=9606 GN=ANXA6 PE=1 SV=3	1	31	31	31	56	75.872	4565800000	4673400000	4595500000	1382900000	1463600000	1305600000	835770000	924460000	904710000
sp|P08134|RHOC_HUMAN	RHOC	sp|P08134|RHOC_HUMAN Rho-related GTP-binding protein RhoC OS=Homo sapiens OX=9606 GN=RHOC PE=1 SV=1	1	6	1	1	32.6	22.006	0	0	0	0	0	0	0	0	44634000
sp|P08195|4F2_HUMAN	SLC3A2	sp|P08195|4F2_HUMAN 4F2 cell-surface antigen heavy chain OS=Homo sapiens OX=9606 GN=SLC3A2 PE=1 SV=3	1	22	22	22	40.3	67.993	3532300000	4056300000	4203600000	2373600000	2136100000	2182100000	584760000	538950000	605340000
sp|P08238|HS90B_HUMAN;sp|Q58FF7|H90B3_HUMAN	HSP90AB1	sp|P08238|HS90B_HUMAN Heat shock protein HSP 90-beta OS=Homo sapiens OX=9606 GN=HSP90AB1 PE=1 SV=4	2	32	32	19	47.4	83.263	2129400000	2250800000	2215400000	5340000000	4385600000	4178400000	1247700000	1097700000	1339000000
sp|P08243|ASNS_HUMAN	ASNS	sp|P08243|ASNS_HUMAN Asparagine synthetase [glutamine-hydrolyzing] OS=Homo sapiens OX=9606 GN=ASNS PE=1 SV=4	1	1	1	1	3.7	64.369	0	0	10686000	0	0	0	0	0	0
sp|P08253|MMP2_HUMAN	MMP2	sp|P08253|MMP2_HUMAN 72 kDa type IV collagenase OS=Homo sapiens OX=9606 GN=MMP2 PE=1 SV=2	1	3	3	3	6.1	73.881	0	0	14515000	0	0	0	12924000	0	12327000
sp|P08473|NEP_HUMAN	MME	sp|P08473|NEP_HUMAN Neprilysin OS=Homo sapiens OX=9606 GN=MME PE=1 SV=2	1	25	25	25	37.5	85.513	77874000	0	0	84509000	75091000	149370000	1534500000	925990000	1785200000
sp|P08514|ITA2B_HUMAN	ITGA2B	sp|P08514|ITA2B_HUMAN Integrin alpha-IIb OS=Homo sapiens OX=9606 GN=ITGA2B PE=1 SV=3	1	35	35	35	46.1	113.38	13806000	12471000	5962700	19586000	15481000	4204500	17472000000	16982000000	14133000000
sp|P08519|APOA_HUMAN	LPA	sp|P08519|APOA_HUMAN Apolipoprotein(a) OS=Homo sapiens OX=9606 GN=LPA PE=1 SV=1	1	9	8	8	27.3	501.31	0	0	0	0	0	0	562010000	562470000	669200000
sp|P08567|PLEK_HUMAN	PLEK	sp|P08567|PLEK_HUMAN Pleckstrin OS=Homo sapiens OX=9606 GN=PLEK PE=1 SV=3	1	12	12	12	48	40.124	32208000	0	0	0	0	0	2841900000	2948700000	2728600000
sp|P08571|CD14_HUMAN	CD14	sp|P08571|CD14_HUMAN Monocyte differentiation antigen CD14 OS=Homo sapiens OX=9606 GN=CD14 PE=1 SV=2	1	8	8	8	29.3	40.076	0	0	65103000	0	0	0	73187000	74387000	71082000
sp|P08572|CO4A2_HUMAN	COL4A2	sp|P08572|CO4A2_HUMAN Collagen alpha-2(IV) chain OS=Homo sapiens OX=9606 GN=COL4A2 PE=1 SV=4	1	4	4	4	2.8	167.55	217850000	221280000	264210000	0	0	0	0	0	0
sp|P08575|PTPRC_HUMAN	PTPRC	sp|P08575|PTPRC_HUMAN Receptor-type tyrosine-protein phosphatase C OS=Homo sapiens OX=9606 GN=PTPRC PE=1 SV=3	1	1	1	1	0.8	147.48	0	0	0	0	0	0	0	0	0
sp|P08603|CFAH_HUMAN;sp|Q02985|FHR3_HUMAN	CFH	sp|P08603|CFAH_HUMAN Complement factor H OS=Homo sapiens OX=9606 GN=CFH PE=1 SV=4	2	28	28	26	31.1	139.09	0	0	0	0	0	0	1039900000	1054100000	1096800000
sp|P08621|RU17_HUMAN	SNRNP70	sp|P08621|RU17_HUMAN U1 small nuclear ribonucleoprotein 70 kDa OS=Homo sapiens OX=9606 GN=SNRNP70 PE=1 SV=2	1	3	3	3	8.7	51.556	61906000	61936000	65666000	0	0	0	0	0	0
sp|P08648|ITA5_HUMAN	ITGA5	sp|P08648|ITA5_HUMAN Integrin alpha-5 OS=Homo sapiens OX=9606 GN=ITGA5 PE=1 SV=2	1	11	11	11	15.4	114.54	124410000	133900000	117410000	0	0	0	281130000	350650000	300870000
sp|P08670|VIME_HUMAN;sp|P17661|DESM_HUMAN;sp|Q16352|AINX_HUMAN;sp|P07196|NFL_HUMAN;sp|P07197|NFM_HUMAN	VIM	sp|P08670|VIME_HUMAN Vimentin OS=Homo sapiens OX=9606 GN=VIM PE=1 SV=4	5	13	12	11	30.9	53.651	450090000	559140000	503390000	200700000	154170000	241160000	82564000	49308000	81591000
sp|P08697|A2AP_HUMAN	SERPINF2	sp|P08697|A2AP_HUMAN Alpha-2-antiplasmin OS=Homo sapiens OX=9606 GN=SERPINF2 PE=1 SV=3	1	10	10	8	27.5	54.565	0	0	0	178940000	0	167480000	565130000	536580000	504610000
sp|P08708|RS17_HUMAN	RPS17	sp|P08708|RS17_HUMAN 40S ribosomal protein S17 OS=Homo sapiens OX=9606 GN=RPS17 PE=1 SV=2	1	4	4	4	46.7	15.55	277920000	335440000	390470000	139170000	153550000	146470000	0	0	0
sp|P08709|FA7_HUMAN	F7	sp|P08709|FA7_HUMAN Coagulation factor VII OS=Homo sapiens OX=9606 GN=F7 PE=1 SV=1	1	3	3	3	10.3	51.593	0	0	0	0	0	0	12706000	15478000	13673000
sp|P08754|GNAI3_HUMAN	GNAI3	sp|P08754|GNAI3_HUMAN Guanine nucleotide-binding protein G(i) subunit alpha OS=Homo sapiens OX=9606 GN=GNAI3 PE=1 SV=3	1	11	6	6	37.3	40.532	105720000	98915000	103520000	61141000	113270000	81419000	102590000	82753000	95534000
sp|P08758|ANXA5_HUMAN	ANXA5	sp|P08758|ANXA5_HUMAN Annexin A5 OS=Homo sapiens OX=9606 GN=ANXA5 PE=1 SV=2	1	17	17	17	63.4	35.936	3982500000	4632900000	3968900000	1693700000	1871800000	2102200000	1345600000	1447100000	1359300000
sp|P08865|RSSA_HUMAN	RPSA	sp|P08865|RSSA_HUMAN 40S ribosomal protein SA OS=Homo sapiens OX=9606 GN=RPSA PE=1 SV=4	1	10	10	10	49.8	32.854	313860000	366090000	350870000	244690000	292330000	255100000	24943000	26457000	34204000
sp|P08962|CD63_HUMAN	CD63	sp|P08962|CD63_HUMAN CD63 antigen OS=Homo sapiens OX=9606 GN=CD63 PE=1 SV=2	1	1	1	1	4.2	25.636	0	0	0	0	0	0	297710000	440170000	566450000
sp|P09038|FGF2_HUMAN	FGF2	sp|P09038|FGF2_HUMAN Fibroblast growth factor 2 OS=Homo sapiens OX=9606 GN=FGF2 PE=1 SV=3	1	2	2	2	5.9	30.77	569560000	545370000	667010000	238700000	307530000	227430000	0	0	0
sp|P09104|ENOG_HUMAN	ENO2	sp|P09104|ENOG_HUMAN Gamma-enolase OS=Homo sapiens OX=9606 GN=ENO2 PE=1 SV=3	1	4	2	2	15	47.268	0	0	0	0	0	0	0	0	30587000
sp|P09211|GSTP1_HUMAN	GSTP1	sp|P09211|GSTP1_HUMAN Glutathione S-transferase P OS=Homo sapiens OX=9606 GN=GSTP1 PE=1 SV=2	1	10	10	10	57.1	23.356	471230000	539530000	507660000	918000000	996900000	742900000	375670000	305970000	378700000
sp|P09382|LEG1_HUMAN	LGALS1	sp|P09382|LEG1_HUMAN Galectin-1 OS=Homo sapiens OX=9606 GN=LGALS1 PE=1 SV=2	1	8	8	8	63	14.716	73708000	66634000	113690000	0	171170000	0	736910000	1619200000	1317500000
sp|P09429|HMGB1_HUMAN;sp|B2RPK0|HGB1A_HUMAN	HMGB1	sp|P09429|HMGB1_HUMAN High mobility group protein B1 OS=Homo sapiens OX=9606 GN=HMGB1 PE=1 SV=3;sp|B2RPK0|HGB1A_HUMAN Putative high mobility group protein B1-like 1 OS=Homo sapiens OX=9606 GN=HMGB1P1 PE=5 SV=1	2	3	3	3	17.2	24.893	158900000	155630000	136230000	144000000	0	0	0	0	0
sp|P09493|TPM1_HUMAN	TPM1	sp|P09493|TPM1_HUMAN Tropomyosin alpha-1 chain OS=Homo sapiens OX=9606 GN=TPM1 PE=1 SV=2	1	5	3	2	18	32.708	29019000	30938000	24678000	0	119340000	62420000	0	0	0
sp|P09525|ANXA4_HUMAN	ANXA4	sp|P09525|ANXA4_HUMAN Annexin A4 OS=Homo sapiens OX=9606 GN=ANXA4 PE=1 SV=4	1	8	8	8	34.2	35.882	59595000	66862000	63082000	0	0	0	37014000	37450000	41196000
sp|P09543|CN37_HUMAN	CNP	sp|P09543|CN37_HUMAN 2,3-cyclic-nucleotide 3-phosphodiesterase OS=Homo sapiens OX=9606 GN=CNP PE=1 SV=2	1	5	5	5	15.9	47.578	0	0	0	0	0	0	64791000	54453000	53274000
sp|P09619|PGFRB_HUMAN	PDGFRB	sp|P09619|PGFRB_HUMAN Platelet-derived growth factor receptor beta OS=Homo sapiens OX=9606 GN=PDGFRB PE=1 SV=1	1	7	7	7	10.3	123.97	0	0	0	0	0	0	53803000	55750000	68628000
sp|P09651|ROA1_HUMAN;sp|Q32P51|RA1L2_HUMAN	HNRNPA1	sp|P09651|ROA1_HUMAN Heterogeneous nuclear ribonucleoprotein A1 OS=Homo sapiens OX=9606 GN=HNRNPA1 PE=1 SV=5;sp|Q32P51|RA1L2_HUMAN Heterogeneous nuclear ribonucleoprotein A1-like 2 OS=Homo sapiens OX=9606 GN=HNRNPA1L2 PE=2 SV=2	2	5	5	5	19.9	38.746	0	55218000	0	0	204180000	111680000	0	0	0
sp|P09871|C1S_HUMAN	C1S	sp|P09871|C1S_HUMAN Complement C1s subcomponent OS=Homo sapiens OX=9606 GN=C1S PE=1 SV=1	1	25	25	24	48.4	76.684	0	0	0	0	28216000	0	5520800000	6073200000	5861000000
sp|P09874|PARP1_HUMAN	PARP1	sp|P09874|PARP1_HUMAN Poly [ADP-ribose] polymerase 1 OS=Homo sapiens OX=9606 GN=PARP1 PE=1 SV=4	1	2	2	2	3.4	113.08	0	0	17871000	0	0	0	0	0	0
sp|P09936|UCHL1_HUMAN	UCHL1	sp|P09936|UCHL1_HUMAN Ubiquitin carboxyl-terminal hydrolase isozyme L1 OS=Homo sapiens OX=9606 GN=UCHL1 PE=1 SV=2	1	6	6	6	40.4	24.824	277040000	201250000	295760000	668850000	674220000	608140000	133380000	148700000	148840000
sp|P09960|LKHA4_HUMAN	LTA4H	sp|P09960|LKHA4_HUMAN Leukotriene A-4 hydrolase OS=Homo sapiens OX=9606 GN=LTA4H PE=1 SV=2	1	1	1	1	2.8	69.284	0	0	0	0	0	21567000	0	0	0
sp|P09972|ALDOC_HUMAN	ALDOC	sp|P09972|ALDOC_HUMAN Fructose-bisphosphate aldolase C OS=Homo sapiens OX=9606 GN=ALDOC PE=1 SV=2	1	4	2	2	20.3	39.455	0	0	0	57006000	69802000	0	33639000	0	35471000
sp|P0C0L4|CO4A_HUMAN	C4A	sp|P0C0L4|CO4A_HUMAN Complement C4-A OS=Homo sapiens OX=9606 GN=C4A PE=1 SV=2	1	74	4	3	55.8	192.78	0	0	0	0	0	0	163260000	189400000	121050000
sp|P0C0L5|CO4B_HUMAN	C4B	sp|P0C0L5|CO4B_HUMAN Complement C4-B OS=Homo sapiens OX=9606 GN=C4B PE=1 SV=2	1	74	74	4	55.3	192.75	7342500	11570000	13876000	4765700	0	0	8130900000	12609000000	12596000000
sp|P0C7P3|SLN14_HUMAN	SLFN14	sp|P0C7P3|SLN14_HUMAN Protein SLFN14 OS=Homo sapiens OX=9606 GN=SLFN14 PE=1 SV=2	1	2	2	2	2.2	103.91	0	0	0	0	0	0	0	0	921500
sp|P0DMN0|ST1A4_HUMAN;sp|P0DMM9|ST1A3_HUMAN	SULT1A4	sp|P0DMN0|ST1A4_HUMAN Sulfotransferase 1A4 OS=Homo sapiens OX=9606 GN=SULT1A4 PE=1 SV=1;sp|P0DMM9|ST1A3_HUMAN Sulfotransferase 1A3 OS=Homo sapiens OX=9606 GN=SULT1A3 PE=1 SV=1	2	9	9	5	42.4	34.196	0	0	0	0	0	0	253650000	212560000	244990000
sp|P0DMV9|HS71B_HUMAN;sp|P0DMV8|HS71A_HUMAN	HSPA1B	sp|P0DMV9|HS71B_HUMAN Heat shock 70 kDa protein 1B OS=Homo sapiens OX=9606 GN=HSPA1B PE=1 SV=1;sp|P0DMV8|HS71A_HUMAN Heat shock 70 kDa protein 1A OS=Homo sapiens OX=9606 GN=HSPA1A PE=1 SV=1	2	18	15	7	40.2	70.051	121540000	136250000	107190000	54036000	35509000	48354000	484800000	399300000	406900000
sp|P0DOX2|IGA2_HUMAN;sp|A0A0J9YVY3|HV741_HUMAN		sp|P0DOX2|IGA2_HUMAN Immunoglobulin alpha-2 heavy chain OS=Homo sapiens OX=9606 PE=1 SV=2	2	11	6	2	33.8	48.934	0	0	0	0	0	0	3717200000	2904600000	3310500000
sp|P0DOX3|IGD_HUMAN;sp|P01880|IGHD_HUMAN	IGHD	sp|P0DOX3|IGD_HUMAN Immunoglobulin delta heavy chain OS=Homo sapiens OX=9606 PE=1 SV=1;sp|P01880|IGHD_HUMAN Immunoglobulin heavy constant delta OS=Homo sapiens OX=9606 GN=IGHD PE=1 SV=3	2	5	5	5	13.1	56.224	0	0	0	0	0	0	68745000	0	69278000
sp|P0DOX5|IGG1_HUMAN;sp|P01857|IGHG1_HUMAN	IGHG1	sp|P0DOX5|IGG1_HUMAN Immunoglobulin gamma-1 heavy chain OS=Homo sapiens OX=9606 PE=1 SV=2;sp|P01857|IGHG1_HUMAN Immunoglobulin heavy constant gamma 1 OS=Homo sapiens OX=9606 GN=IGHG1 PE=1 SV=1	2	16	16	8	48.1	49.328	52721000	79721000	84587000	0	52893000	0	17132000000	19553000000	12742000000
sp|P0DOX6|IGM_HUMAN		sp|P0DOX6|IGM_HUMAN Immunoglobulin mu heavy chain OS=Homo sapiens OX=9606 PE=1 SV=2	1	23	2	2	49.8	63.485	0	0	0	0	0	0	0	1788400000	0
sp|P0DOX7|IGK_HUMAN		sp|P0DOX7|IGK_HUMAN Immunoglobulin kappa light chain OS=Homo sapiens OX=9606 PE=1 SV=1	1	7	7	2	53.7	23.379	6067300	5561300	4750600	4547300	6785300	8987700	16412000000	27599000000	22279000000
sp|P0DOX8|IGL1_HUMAN;sp|B9A064|IGLL5_HUMAN;sp|P0CG04|IGLC1_HUMAN	IGLL5	sp|P0DOX8|IGL1_HUMAN Immunoglobulin lambda-1 light chain OS=Homo sapiens OX=9606 PE=1 SV=1;sp|B9A064|IGLL5_HUMAN Immunoglobulin lambda-like polypeptide 5 OS=Homo sapiens OX=9606 GN=IGLL5 PE=2 SV=2;sp|P0CG04|IGLC1_HUMAN Immunoglobulin lambda constant 1 OS=H	3	9	9	3	47.7	22.83	8743200	5354800	4905000	6570100	0	7865800	19594000000	26196000000	23327000000
sp|P0DOY2|IGLC2_HUMAN;sp|P0DOY3|IGLC3_HUMAN;sp|P0CF74|IGLC6_HUMAN	IGLC2	sp|P0DOY2|IGLC2_HUMAN Immunoglobulin lambda constant 2 OS=Homo sapiens OX=9606 GN=IGLC2 PE=1 SV=1;sp|P0DOY3|IGLC3_HUMAN Immunoglobulin lambda constant 3 OS=Homo sapiens OX=9606 GN=IGLC3 PE=1 SV=1;sp|P0CF74|IGLC6_HUMAN Immunoglobulin lambda constant 6 OS=Ho	3	6	2	1	82.1	11.293	0	0	0	0	0	0	23183000000	23022000000	15477000000
sp|P0DP02|HVC33_HUMAN	IGHV3-30-3	sp|P0DP02|HVC33_HUMAN Immunoglobulin heavy variable 3-30-3 OS=Homo sapiens OX=9606 GN=IGHV3-30-3 PE=3 SV=1	1	4	2	0	47.9	12.989	0	0	0	0	0	0	0	0	3921700
sp|P0DP04|HV43D_HUMAN;sp|P01782|HV309_HUMAN	IGHV3-43D	sp|P0DP04|HV43D_HUMAN Immunoglobulin heavy variable 3-43D OS=Homo sapiens OX=9606 GN=IGHV3-43D PE=3 SV=1;sp|P01782|HV309_HUMAN Immunoglobulin heavy variable 3-9 OS=Homo sapiens OX=9606 GN=IGHV3-9 PE=1 SV=2	2	3	2	2	34.7	13.017	0	0	0	0	0	0	388470000	320000000	334040000
sp|P0DP08|HVD82_HUMAN	IGHV4-38-2	sp|P0DP08|HVD82_HUMAN Immunoglobulin heavy variable 4-38-2 OS=Homo sapiens OX=9606 GN=IGHV4-38-2 PE=3 SV=1	1	3	1	1	39.3	13.016	0	0	0	0	0	0	0	0	17949000
sp|P0DP09|KV113_HUMAN;sp|A0A0B4J2D9|KVD13_HUMAN	IGKV1-13	sp|P0DP09|KV113_HUMAN Immunoglobulin kappa variable 1-13 OS=Homo sapiens OX=9606 GN=IGKV1-13 PE=3 SV=1;sp|A0A0B4J2D9|KVD13_HUMAN Immunoglobulin kappa variable 1D-13 OS=Homo sapiens OX=9606 GN=IGKV1D-13 PE=3 SV=1	2	2	2	2	29.1	12.569	0	0	0	0	0	0	0	0	61888000
sp|P0DP25|CALM3_HUMAN;sp|P0DP24|CALM2_HUMAN;sp|P0DP23|CALM1_HUMAN	CALM3	sp|P0DP25|CALM3_HUMAN Calmodulin-3 OS=Homo sapiens OX=9606 GN=CALM3 PE=1 SV=1;sp|P0DP24|CALM2_HUMAN Calmodulin-2 OS=Homo sapiens OX=9606 GN=CALM2 PE=1 SV=1;sp|P0DP23|CALM1_HUMAN Calmodulin-1 OS=Homo sapiens OX=9606 GN=CALM1 PE=1 SV=1	3	6	6	6	38.3	16.837	93010000	116210000	94880000	0	120620000	0	125930000	124010000	141190000
sp|P10155|RO60_HUMAN	RO60	sp|P10155|RO60_HUMAN 60 kDa SS-A/Ro ribonucleoprotein OS=Homo sapiens OX=9606 GN=RO60 PE=1 SV=2	1	6	6	6	11.2	60.67	0	10734000	0	0	0	0	13802000	15257000	27465000
sp|P10301|RRAS_HUMAN	RRAS	sp|P10301|RRAS_HUMAN Ras-related protein R-Ras OS=Homo sapiens OX=9606 GN=RRAS PE=1 SV=1	1	4	3	3	27.1	23.48	29893000	0	0	0	0	0	21157000	65555000	67684000
sp|P10321|HLAC_HUMAN	HLA-C	sp|P10321|HLAC_HUMAN HLA class I histocompatibility antigen, C alpha chain OS=Homo sapiens OX=9606 GN=HLA-C PE=1 SV=3	1	8	3	3	27.9	40.648	0	0	0	0	0	0	83552000	92003000	71769000
sp|P10412|H14_HUMAN	H1-4	sp|P10412|H14_HUMAN Histone H1.4 OS=Homo sapiens OX=9606 GN=H1-4 PE=1 SV=2	1	5	2	2	22.4	21.865	0	0	0	0	0	0	0	0	678220
sp|P10586|PTPRF_HUMAN	PTPRF	sp|P10586|PTPRF_HUMAN Receptor-type tyrosine-protein phosphatase F OS=Homo sapiens OX=9606 GN=PTPRF PE=1 SV=2	1	1	1	1	0.8	212.88	0	0	0	0	0	0	0	0	6207400
sp|P10599|THIO_HUMAN	TXN	sp|P10599|THIO_HUMAN Thioredoxin OS=Homo sapiens OX=9606 GN=TXN PE=1 SV=3	1	2	2	2	21	11.737	100290000	0	0	190290000	0	0	0	331870000	0
sp|P10643|CO7_HUMAN;CON__Q29RQ1	C7	sp|P10643|CO7_HUMAN Complement component C7 OS=Homo sapiens OX=9606 GN=C7 PE=1 SV=2	2	17	17	17	26.6	93.517	88635000	0	0	0	0	0	224060000	226250000	393290000
sp|P10644|KAP0_HUMAN	PRKAR1A	sp|P10644|KAP0_HUMAN cAMP-dependent protein kinase type I-alpha regulatory subunit OS=Homo sapiens OX=9606 GN=PRKAR1A PE=1 SV=1	1	4	4	4	13.9	42.981	0	0	0	0	0	0	100050000	94653000	101060000
sp|P10768|ESTD_HUMAN	ESD	sp|P10768|ESTD_HUMAN S-formylglutathione hydrolase OS=Homo sapiens OX=9606 GN=ESD PE=1 SV=2	1	4	4	4	19.5	31.462	0	0	0	0	0	0	142250000	114520000	149270000
sp|P10909|CLUS_HUMAN	CLU	sp|P10909|CLUS_HUMAN Clusterin OS=Homo sapiens OX=9606 GN=CLU PE=1 SV=1	1	15	15	15	33.4	52.494	964960000	1217000000	999040000	362570000	330090000	261380000	14310000000	15747000000	15467000000
sp|P11021|BIP_HUMAN	HSPA5	sp|P11021|BIP_HUMAN Endoplasmic reticulum chaperone BiP OS=Homo sapiens OX=9606 GN=HSPA5 PE=1 SV=2	1	13	12	12	25.2	72.332	110310000	132230000	116380000	0	0	0	99707000	70683000	98599000
sp|P11047|LAMC1_HUMAN	LAMC1	sp|P11047|LAMC1_HUMAN Laminin subunit gamma-1 OS=Homo sapiens OX=9606 GN=LAMC1 PE=1 SV=3	1	17	17	17	13.9	177.6	216310000	260260000	229140000	0	0	0	64409000	34763000	50198000
sp|P11142|HSP7C_HUMAN;sp|P54652|HSP72_HUMAN	HSPA8	sp|P11142|HSP7C_HUMAN Heat shock cognate 71 kDa protein OS=Homo sapiens OX=9606 GN=HSPA8 PE=1 SV=1	2	28	28	23	49.4	70.897	3533300000	3531100000	3516500000	6464500000	5104900000	4937600000	5438100000	5338300000	5166800000
sp|P11166|GTR1_HUMAN	SLC2A1	sp|P11166|GTR1_HUMAN Solute carrier family 2, facilitated glucose transporter member 1 OS=Homo sapiens OX=9606 GN=SLC2A1 PE=1 SV=2	1	7	7	7	12.2	54.083	628580000	687900000	684320000	292190000	316760000	339820000	60398000	55213000	62780000
sp|P11169|GTR3_HUMAN;sp|Q8TDB8|GTR14_HUMAN	SLC2A3	sp|P11169|GTR3_HUMAN Solute carrier family 2, facilitated glucose transporter member 3 OS=Homo sapiens OX=9606 GN=SLC2A3 PE=1 SV=1;sp|Q8TDB8|GTR14_HUMAN Solute carrier family 2, facilitated glucose transporter member 14 OS=Homo sapiens OX=9606 GN=SLC2A14 P	2	8	8	8	15.3	53.924	1408400000	1333400000	1442400000	5784500000	4930300000	4799800000	1433900000	1570000000	1481200000
sp|P11216|PYGB_HUMAN	PYGB	sp|P11216|PYGB_HUMAN Glycogen phosphorylase, brain form OS=Homo sapiens OX=9606 GN=PYGB PE=1 SV=5	1	26	26	20	40.6	96.695	71149000	116660000	123540000	14034000	0	0	798440000	740570000	980320000
sp|P11226|MBL2_HUMAN	MBL2	sp|P11226|MBL2_HUMAN Mannose-binding protein C OS=Homo sapiens OX=9606 GN=MBL2 PE=1 SV=2	1	1	1	1	5.2	26.143	0	0	0	0	0	0	0	8107500	0
sp|P11233|RALA_HUMAN	RALA	sp|P11233|RALA_HUMAN Ras-related protein Ral-A OS=Homo sapiens OX=9606 GN=RALA PE=1 SV=1	1	3	2	2	16	23.567	0	0	0	0	0	0	0	50725000	44001000
sp|P11234|RALB_HUMAN	RALB	sp|P11234|RALB_HUMAN Ras-related protein Ral-B OS=Homo sapiens OX=9606 GN=RALB PE=1 SV=1	1	6	6	5	25.2	23.408	132170000	0	0	0	0	0	368190000	362550000	394880000
sp|P11413|G6PD_HUMAN	G6PD	sp|P11413|G6PD_HUMAN Glucose-6-phosphate 1-dehydrogenase OS=Homo sapiens OX=9606 GN=G6PD PE=1 SV=4	1	24	24	24	57.9	59.256	0	0	0	0	0	0	516660000	488980000	540030000
sp|P11586|C1TC_HUMAN	MTHFD1	sp|P11586|C1TC_HUMAN C-1-tetrahydrofolate synthase, cytoplasmic OS=Homo sapiens OX=9606 GN=MTHFD1 PE=1 SV=3	1	9	9	9	13.6	101.56	0	0	47345000	52125000	49702000	42397000	51026000	50650000	52855000
sp|P11597|CETP_HUMAN	CETP	sp|P11597|CETP_HUMAN Cholesteryl ester transfer protein OS=Homo sapiens OX=9606 GN=CETP PE=1 SV=2	1	11	11	11	33.3	54.756	0	0	0	0	0	0	385350000	401920000	382580000
sp|P11766|ADHX_HUMAN	ADH5	sp|P11766|ADHX_HUMAN Alcohol dehydrogenase class-3 OS=Homo sapiens OX=9606 GN=ADH5 PE=1 SV=4	1	8	8	8	28.6	39.724	64945000	90815000	0	154170000	90452000	91439000	145790000	126570000	111320000
sp|P11940|PABP1_HUMAN;sp|Q13310|PABP4_HUMAN;sp|Q9H361|PABP3_HUMAN;sp|Q4VXU2|PAP1L_HUMAN	PABPC1	sp|P11940|PABP1_HUMAN Polyadenylate-binding protein 1 OS=Homo sapiens OX=9606 GN=PABPC1 PE=1 SV=2;sp|Q13310|PABP4_HUMAN Polyadenylate-binding protein 4 OS=Homo sapiens OX=9606 GN=PABPC4 PE=1 SV=1;sp|Q9H361|PABP3_HUMAN Polyadenylate-binding protein 3 OS=Hom	4	4	4	4	7.2	70.67	0	16855000	18830000	44644000	46661000	21884000	9646800	0	9299300
sp|P12004|PCNA_HUMAN	PCNA	sp|P12004|PCNA_HUMAN Proliferating cell nuclear antigen OS=Homo sapiens OX=9606 GN=PCNA PE=1 SV=1	1	3	3	3	18	28.768	19162000	0	0	0	31779000	47337000	0	0	0
sp|P12107|COBA1_HUMAN	COL11A1	sp|P12107|COBA1_HUMAN Collagen alpha-1(XI) chain OS=Homo sapiens OX=9606 GN=COL11A1 PE=1 SV=4	1	7	7	7	5.4	181.06	130660000	70571000	94900000	0	0	0	0	0	54467000
sp|P12109|CO6A1_HUMAN	COL6A1	sp|P12109|CO6A1_HUMAN Collagen alpha-1(VI) chain OS=Homo sapiens OX=9606 GN=COL6A1 PE=1 SV=3	1	30	30	30	37.8	108.53	1310400	14758000	3963200	5738700	5239800	30980000	5101400000	5548000000	5798500000
sp|P12110|CO6A2_HUMAN	COL6A2	sp|P12110|CO6A2_HUMAN Collagen alpha-2(VI) chain OS=Homo sapiens OX=9606 GN=COL6A2 PE=1 SV=4	1	24	24	24	27.8	108.58	9395400	6959400	7217700	0	68553000	56552000	5107800000	5163400000	3458000000
sp|P12111|CO6A3_HUMAN	COL6A3	sp|P12111|CO6A3_HUMAN Collagen alpha-3(VI) chain OS=Homo sapiens OX=9606 GN=COL6A3 PE=1 SV=5	1	123	123	123	50.8	343.67	142830000	133950000	141030000	33649000	16359000	48516000	17240000000	26966000000	17451000000
sp|P12259|FA5_HUMAN	F5	sp|P12259|FA5_HUMAN Coagulation factor V OS=Homo sapiens OX=9606 GN=F5 PE=1 SV=4	1	31	31	28	16.5	251.7	30785000	145120000	33025000	0	60439000	48016000	1149300000	1272900000	1097100000
sp|P12268|IMDH2_HUMAN	IMPDH2	sp|P12268|IMDH2_HUMAN Inosine-5-monophosphate dehydrogenase 2 OS=Homo sapiens OX=9606 GN=IMPDH2 PE=1 SV=2	1	3	3	3	8.2	55.804	0	0	0	0	0	0	0	32691000	29098000
sp|P12273|PIP_HUMAN	PIP	sp|P12273|PIP_HUMAN Prolactin-inducible protein OS=Homo sapiens OX=9606 GN=PIP PE=1 SV=1	1	3	3	3	28.8	16.572	0	0	0	0	0	11655000	0	0	0
sp|P12277|KCRB_HUMAN	CKB	sp|P12277|KCRB_HUMAN Creatine kinase B-type OS=Homo sapiens OX=9606 GN=CKB PE=1 SV=1	1	7	7	7	27.8	42.644	41370000	51422000	38435000	95485000	93255000	86615000	0	0	0
sp|P12429|ANXA3_HUMAN	ANXA3	sp|P12429|ANXA3_HUMAN Annexin A3 OS=Homo sapiens OX=9606 GN=ANXA3 PE=1 SV=3	1	14	14	14	57	36.375	580790000	629920000	583240000	397230000	308000000	283760000	85825000	80666000	93643000
sp|P12532|KCRU_HUMAN;sp|P17540|KCRS_HUMAN	CKMT1A	sp|P12532|KCRU_HUMAN Creatine kinase U-type, mitochondrial OS=Homo sapiens OX=9606 GN=CKMT1A PE=1 SV=1;sp|P17540|KCRS_HUMAN Creatine kinase S-type, mitochondrial OS=Homo sapiens OX=9606 GN=CKMT2 PE=1 SV=2	2	2	2	2	7	47.036	0	0	0	0	0	0	0	2351900	0
sp|P12814|ACTN1_HUMAN;sp|P35609|ACTN2_HUMAN;sp|Q08043|ACTN3_HUMAN	ACTN1	sp|P12814|ACTN1_HUMAN Alpha-actinin-1 OS=Homo sapiens OX=9606 GN=ACTN1 PE=1 SV=2	3	40	40	24	54.1	103.06	1006400000	1027400000	965280000	1550400000	1571100000	1327100000	1738200000	1653500000	1668700000
sp|P12830|CADH1_HUMAN	CDH1	sp|P12830|CADH1_HUMAN Cadherin-1 OS=Homo sapiens OX=9606 GN=CDH1 PE=1 SV=3	1	4	4	4	5.3	97.455	409340000	367410000	572090000	210460000	157830000	0	0	0	0
sp|P12931|SRC_HUMAN;sp|Q9H3Y6|SRMS_HUMAN;sp|P42685|FRK_HUMAN;sp|P08581|MET_HUMAN;sp|Q04912|RON_HUMAN	SRC	sp|P12931|SRC_HUMAN Proto-oncogene tyrosine-protein kinase Src OS=Homo sapiens OX=9606 GN=SRC PE=1 SV=3	5	19	19	14	41.4	59.834	107310000	113020000	105600000	0	0	39835000	1777400000	1538200000	1904100000
sp|P12956|XRCC6_HUMAN	XRCC6	sp|P12956|XRCC6_HUMAN X-ray repair cross-complementing protein 6 OS=Homo sapiens OX=9606 GN=XRCC6 PE=1 SV=2	1	13	13	13	30.7	69.842	119440000	158350000	146150000	61789000	97686000	63380000	0	0	0
sp|P13010|XRCC5_HUMAN	XRCC5	sp|P13010|XRCC5_HUMAN X-ray repair cross-complementing protein 5 OS=Homo sapiens OX=9606 GN=XRCC5 PE=1 SV=3	1	10	10	10	20.2	82.704	133670000	112440000	135770000	91098000	42478000	82458000	0	0	0
sp|P13164|IFM1_HUMAN;sp|Q01629|IFM2_HUMAN;sp|Q01628|IFM3_HUMAN	IFITM1	sp|P13164|IFM1_HUMAN Interferon-induced transmembrane protein 1 OS=Homo sapiens OX=9606 GN=IFITM1 PE=1 SV=3;sp|Q01629|IFM2_HUMAN Interferon-induced transmembrane protein 2 OS=Homo sapiens OX=9606 GN=IFITM2 PE=1 SV=2;sp|Q01628|IFM3_HUMAN Interferon-induced	3	1	1	1	12.8	13.964	0	0	0	0	0	0	0	0	27003000
sp|P13224|GP1BB_HUMAN	GP1BB	sp|P13224|GP1BB_HUMAN Platelet glycoprotein Ib beta chain OS=Homo sapiens OX=9606 GN=GP1BB PE=1 SV=1	1	4	4	4	19.9	21.717	51555000	231680000	196280000	0	0	0	512110000	925100000	480450000
sp|P13473|LAMP2_HUMAN	LAMP2	sp|P13473|LAMP2_HUMAN Lysosome-associated membrane glycoprotein 2 OS=Homo sapiens OX=9606 GN=LAMP2 PE=1 SV=2	1	2	2	2	4.9	44.96	0	0	0	0	0	0	12963000	14142000	12073000
sp|P13489|RINI_HUMAN	RNH1	sp|P13489|RINI_HUMAN Ribonuclease inhibitor OS=Homo sapiens OX=9606 GN=RNH1 PE=1 SV=2	1	8	8	8	27.5	49.973	0	0	0	0	0	220540000	56678000	82191000	77759000
sp|P13497|BMP1_HUMAN	BMP1	sp|P13497|BMP1_HUMAN Bone morphogenetic protein 1 OS=Homo sapiens OX=9606 GN=BMP1 PE=1 SV=2	1	2	2	2	3.2	111.25	0	0	0	0	0	0	0	0	4339400
sp|P13611|CSPG2_HUMAN	VCAN	sp|P13611|CSPG2_HUMAN Versican core protein OS=Homo sapiens OX=9606 GN=VCAN PE=1 SV=3	1	14	14	14	5.1	372.82	450070000	521990000	482630000	1087700000	1122000000	1011600000	284130000	301820000	310980000
sp|P13612|ITA4_HUMAN	ITGA4	sp|P13612|ITA4_HUMAN Integrin alpha-4 OS=Homo sapiens OX=9606 GN=ITGA4 PE=1 SV=3	1	13	13	13	18.9	114.9	0	0	396520000	276160000	0	0	335020000	378420000	440100000
sp|P13639|EF2_HUMAN;sp|Q15029|U5S1_HUMAN	EEF2	sp|P13639|EF2_HUMAN Elongation factor 2 OS=Homo sapiens OX=9606 GN=EEF2 PE=1 SV=4	2	33	33	33	49.1	95.337	965800000	981470000	958870000	1031100000	964710000	1236100000	655050000	671750000	585480000
sp|P13671|CO6_HUMAN	C6	sp|P13671|CO6_HUMAN Complement component C6 OS=Homo sapiens OX=9606 GN=C6 PE=1 SV=3	1	15	15	15	19.2	104.79	103320000	120040000	0	0	0	0	256830000	273770000	207620000
sp|P13693|TCTP_HUMAN;sp|Q56UQ5|TPT1L_HUMAN	TPT1	sp|P13693|TCTP_HUMAN Translationally-controlled tumor protein OS=Homo sapiens OX=9606 GN=TPT1 PE=1 SV=1	2	3	3	3	19.8	19.595	0	0	0	64185000	0	0	73891000	0	0
sp|P13716|HEM2_HUMAN	ALAD	sp|P13716|HEM2_HUMAN Delta-aminolevulinic acid dehydratase OS=Homo sapiens OX=9606 GN=ALAD PE=1 SV=1	1	2	2	2	8.8	36.294	0	0	0	0	0	0	0	10635000	0
sp|P13726|TF_HUMAN	F3	sp|P13726|TF_HUMAN Tissue factor OS=Homo sapiens OX=9606 GN=F3 PE=1 SV=1	1	2	2	2	8.8	33.067	0	0	0	0	0	0	33628000	43502000	41459000
sp|P13796|PLSL_HUMAN	LCP1	sp|P13796|PLSL_HUMAN Plastin-2 OS=Homo sapiens OX=9606 GN=LCP1 PE=1 SV=6	1	9	5	5	20.1	70.288	51287000	22871000	27035000	0	0	0	0	16467000	0
sp|P13797|PLST_HUMAN;sp|Q14651|PLSI_HUMAN	PLS3	sp|P13797|PLST_HUMAN Plastin-3 OS=Homo sapiens OX=9606 GN=PLS3 PE=1 SV=4	2	15	15	11	31.9	70.81	433530000	395610000	445820000	386790000	286240000	298630000	91981000	89121000	101630000
sp|P13807|GYS1_HUMAN	GYS1	sp|P13807|GYS1_HUMAN Glycogen [starch] synthase, muscle OS=Homo sapiens OX=9606 GN=GYS1 PE=1 SV=2	1	4	4	4	8.8	83.785	29525000	0	45513000	0	0	0	25859000	0	0
sp|P13987|CD59_HUMAN	CD59	sp|P13987|CD59_HUMAN CD59 glycoprotein OS=Homo sapiens OX=9606 GN=CD59 PE=1 SV=1	1	4	4	4	25	14.177	0	33474000	36216000	0	0	0	1242900000	1255700000	1233300000
sp|P14174|MIF_HUMAN	MIF	sp|P14174|MIF_HUMAN Macrophage migration inhibitory factor OS=Homo sapiens OX=9606 GN=MIF PE=1 SV=4	1	2	2	2	17.4	12.476	0	0	0	0	0	143800000	0	143240000	141730000
sp|P14209|CD99_HUMAN	CD99	sp|P14209|CD99_HUMAN CD99 antigen OS=Homo sapiens OX=9606 GN=CD99 PE=1 SV=1	1	2	2	2	13	18.848	216940000	158660000	148840000	0	0	0	113590000	137770000	136180000
sp|P14324|FPPS_HUMAN	FDPS	sp|P14324|FPPS_HUMAN Farnesyl pyrophosphate synthase OS=Homo sapiens OX=9606 GN=FDPS PE=1 SV=4	1	3	3	3	9.8	48.275	0	68922000	0	0	0	0	0	0	0
sp|P14543|NID1_HUMAN	NID1	sp|P14543|NID1_HUMAN Nidogen-1 OS=Homo sapiens OX=9606 GN=NID1 PE=1 SV=3	1	4	4	4	3.9	136.38	82680000	0	0	0	0	0	44534000	0	38202000
sp|P14618|KPYM_HUMAN;sp|P30613|KPYR_HUMAN	PKM	sp|P14618|KPYM_HUMAN Pyruvate kinase PKM OS=Homo sapiens OX=9606 GN=PKM PE=1 SV=4	2	41	41	41	79.7	57.936	2937100000	3272400000	3446200000	4447000000	4078600000	3791700000	9655200000	10285000000	9742100000
sp|P14625|ENPL_HUMAN;sp|Q58FF3|ENPLL_HUMAN	HSP90B1	sp|P14625|ENPL_HUMAN Endoplasmin OS=Homo sapiens OX=9606 GN=HSP90B1 PE=1 SV=1	2	13	12	12	19.6	92.468	105110000	210570000	166470000	0	286200000	0	640460000	659120000	684630000
sp|P14770|GPIX_HUMAN	GP9	sp|P14770|GPIX_HUMAN Platelet glycoprotein IX OS=Homo sapiens OX=9606 GN=GP9 PE=1 SV=3	1	4	4	4	27.1	19.046	0	0	0	0	0	0	312620000	296080000	336420000
sp|P14868|SYDC_HUMAN	DARS1	sp|P14868|SYDC_HUMAN Aspartate--tRNA ligase, cytoplasmic OS=Homo sapiens OX=9606 GN=DARS1 PE=1 SV=2	1	7	7	7	17.6	57.136	38050000	45165000	55057000	0	0	0	56323000	71384000	61084000
sp|P14923|PLAK_HUMAN	JUP	sp|P14923|PLAK_HUMAN Junction plakoglobin OS=Homo sapiens OX=9606 GN=JUP PE=1 SV=3	1	10	7	7	21.2	81.744	61269000	83855000	77564000	44757000	75914000	65224000	10951000	15490000	48877000
sp|P15121|ALDR_HUMAN	AKR1B1	sp|P15121|ALDR_HUMAN Aldo-keto reductase family 1 member B1 OS=Homo sapiens OX=9606 GN=AKR1B1 PE=1 SV=3	1	1	1	1	5.7	35.853	0	0	0	0	0	0	0	0	12088000
sp|P15144|AMPN_HUMAN	ANPEP	sp|P15144|AMPN_HUMAN Aminopeptidase N OS=Homo sapiens OX=9606 GN=ANPEP PE=1 SV=4	1	31	31	31	40.7	109.54	0	36225000	19565000	13917000	0	34117000	1148200000	600490000	1576900000
sp|P15151|PVR_HUMAN	PVR	sp|P15151|PVR_HUMAN Poliovirus receptor OS=Homo sapiens OX=9606 GN=PVR PE=1 SV=2	1	2	2	2	6.2	45.302	0	0	0	0	0	0	19271000	21824000	19718000
sp|P15153|RAC2_HUMAN;sp|P17081|RHOQ_HUMAN;sp|Q9H4E5|RHOJ_HUMAN	RAC2	sp|P15153|RAC2_HUMAN Ras-related C3 botulinum toxin substrate 2 OS=Homo sapiens OX=9606 GN=RAC2 PE=1 SV=1	3	8	3	3	43.2	21.429	0	0	0	0	0	0	0	100380000	113460000
sp|P15169|CBPN_HUMAN;CON__Q2KJ83	CPN1	sp|P15169|CBPN_HUMAN Carboxypeptidase N catalytic chain OS=Homo sapiens OX=9606 GN=CPN1 PE=1 SV=1	2	4	4	4	9.4	52.286	0	0	0	0	0	0	47380000	59427000	56789000
sp|P15311|EZRI_HUMAN	EZR	sp|P15311|EZRI_HUMAN Ezrin OS=Homo sapiens OX=9606 GN=EZR PE=1 SV=4	1	22	13	12	37.7	69.412	620180000	548020000	496610000	863100000	952020000	880130000	218620000	152040000	192240000
sp|P15498|VAV_HUMAN	VAV1	sp|P15498|VAV_HUMAN Proto-oncogene vav OS=Homo sapiens OX=9606 GN=VAV1 PE=1 SV=4	1	3	3	2	4.5	98.313	0	0	0	0	0	0	0	0	7500900
sp|P15531|NDKA_HUMAN	NME1	sp|P15531|NDKA_HUMAN Nucleoside diphosphate kinase A OS=Homo sapiens OX=9606 GN=NME1 PE=1 SV=1	1	5	5	3	47.4	17.149	295480000	280910000	301340000	375750000	575430000	529880000	378130000	339200000	423560000
sp|P15880|RS2_HUMAN	RPS2	sp|P15880|RS2_HUMAN 40S ribosomal protein S2 OS=Homo sapiens OX=9606 GN=RPS2 PE=1 SV=2	1	7	7	7	27.6	31.324	650460000	709340000	684290000	450020000	103170000	311900000	25945000	27316000	29503000
sp|P15924|DESP_HUMAN	DSP	sp|P15924|DESP_HUMAN Desmoplakin OS=Homo sapiens OX=9606 GN=DSP PE=1 SV=3	1	5	5	5	2.2	331.77	36397000	30892000	0	0	0	0	0	0	0
sp|P16070|CD44_HUMAN	CD44	sp|P16070|CD44_HUMAN CD44 antigen OS=Homo sapiens OX=9606 GN=CD44 PE=1 SV=3	1	6	6	6	9.3	81.537	109270000	0	66996000	0	0	143740000	813420000	1063300000	1368700000
sp|P16104|H2AX_HUMAN;sp|Q96QV6|H2A1A_HUMAN;sp|Q8IUE6|H2A2B_HUMAN	H2AX	sp|P16104|H2AX_HUMAN Histone H2AX OS=Homo sapiens OX=9606 GN=H2AX PE=1 SV=2;sp|Q96QV6|H2A1A_HUMAN Histone H2A type 1-A OS=Homo sapiens OX=9606 GN=H2AC1 PE=1 SV=3;sp|Q8IUE6|H2A2B_HUMAN Histone H2A type 2-B OS=Homo sapiens OX=9606 GN=H2AC21 PE=1 SV=3	3	4	1	1	32.2	15.144	0	0	6843300	0	0	0	0	0	0
sp|P16152|CBR1_HUMAN	CBR1	sp|P16152|CBR1_HUMAN Carbonyl reductase [NADPH] 1 OS=Homo sapiens OX=9606 GN=CBR1 PE=1 SV=3	1	8	8	6	37.2	30.375	141770000	147820000	131870000	157940000	181980000	0	39151000	43174000	48067000
sp|P16157|ANK1_HUMAN	ANK1	sp|P16157|ANK1_HUMAN Ankyrin-1 OS=Homo sapiens OX=9606 GN=ANK1 PE=1 SV=3	1	4	4	4	3.6	206.26	0	0	0	0	0	0	0	5914500	0
sp|P16284|PECA1_HUMAN	PECAM1	sp|P16284|PECA1_HUMAN Platelet endothelial cell adhesion molecule OS=Homo sapiens OX=9606 GN=PECAM1 PE=1 SV=2	1	22	22	22	38.9	82.521	13193000000	3889600000	14869000000	0	0	0	523770000	692540000	926470000
sp|P16401|H15_HUMAN	H1-5	sp|P16401|H15_HUMAN Histone H1.5 OS=Homo sapiens OX=9606 GN=H1-5 PE=1 SV=3	1	5	5	5	22.1	22.58	296720000	272000000	370920000	0	0	0	0	0	0
sp|P16402|H13_HUMAN	H1-3	sp|P16402|H13_HUMAN Histone H1.3 OS=Homo sapiens OX=9606 GN=H1-3 PE=1 SV=2	1	5	2	2	22.2	22.35	0	81823000	0	0	0	0	0	0	0
sp|P16403|H12_HUMAN;sp|P22492|H1T_HUMAN;sp|Q02539|H11_HUMAN	H1-2	sp|P16403|H12_HUMAN Histone H1.2 OS=Homo sapiens OX=9606 GN=H1-2 PE=1 SV=2	3	5	5	2	23	21.364	953720000	1136100000	201110000	0	0	0	0	0	0
sp|P16422|EPCAM_HUMAN	EPCAM	sp|P16422|EPCAM_HUMAN Epithelial cell adhesion molecule OS=Homo sapiens OX=9606 GN=EPCAM PE=1 SV=2	1	7	7	7	29	34.932	162190000	153770000	153280000	179450000	121580000	138520000	0	0	0
sp|P16671|CD36_HUMAN	CD36	sp|P16671|CD36_HUMAN Platelet glycoprotein 4 OS=Homo sapiens OX=9606 GN=CD36 PE=1 SV=2	1	10	10	10	31.4	53.053	0	0	0	0	0	0	516410000	462760000	526950000
sp|P16885|PLCG2_HUMAN	PLCG2	sp|P16885|PLCG2_HUMAN 1-phosphatidylinositol 4,5-bisphosphate phosphodiesterase gamma-2 OS=Homo sapiens OX=9606 GN=PLCG2 PE=1 SV=4	1	2	2	2	1.9	147.87	0	0	0	0	0	0	0	0	23149000
sp|P16949|STMN1_HUMAN;sp|Q93045|STMN2_HUMAN	STMN1	sp|P16949|STMN1_HUMAN Stathmin OS=Homo sapiens OX=9606 GN=STMN1 PE=1 SV=3	2	3	3	3	20.1	17.302	0	52117000	0	97678000	153510000	0	0	0	0
sp|P17066|HSP76_HUMAN;sp|P48741|HSP77_HUMAN	HSPA6	sp|P17066|HSP76_HUMAN Heat shock 70 kDa protein 6 OS=Homo sapiens OX=9606 GN=HSPA6 PE=1 SV=2;sp|P48741|HSP77_HUMAN Putative heat shock 70 kDa protein 7 OS=Homo sapiens OX=9606 GN=HSPA7 PE=5 SV=2	2	7	1	1	12.8	71.027	0	0	0	0	0	0	0	0	609210000
sp|P17096|HMGA1_HUMAN	HMGA1	sp|P17096|HMGA1_HUMAN High mobility group protein HMG-I/HMG-Y OS=Homo sapiens OX=9606 GN=HMGA1 PE=1 SV=3	1	2	2	2	23.4	11.676	0	0	197630000	0	0	0	0	0	0
sp|P17174|AATC_HUMAN	GOT1	sp|P17174|AATC_HUMAN Aspartate aminotransferase, cytoplasmic OS=Homo sapiens OX=9606 GN=GOT1 PE=1 SV=3	1	2	2	2	8.7	46.247	0	0	0	26055000	21137000	0	0	0	0
sp|P17301|ITA2_HUMAN	ITGA2	sp|P17301|ITA2_HUMAN Integrin alpha-2 OS=Homo sapiens OX=9606 GN=ITGA2 PE=1 SV=1	1	27	27	27	31.9	129.29	41781000	122590000	130540000	59039000	54864000	0	996620000	1244600000	2227100000
sp|P17302|CXA1_HUMAN	GJA1	sp|P17302|CXA1_HUMAN Gap junction alpha-1 protein OS=Homo sapiens OX=9606 GN=GJA1 PE=1 SV=2	1	6	6	6	25.1	43.008	298690000	292340000	298790000	210970000	0	0	174300000	134860000	176230000
sp|P17612|KAPCA_HUMAN	PRKACA	sp|P17612|KAPCA_HUMAN cAMP-dependent protein kinase catalytic subunit alpha OS=Homo sapiens OX=9606 GN=PRKACA PE=1 SV=2	1	6	6	2	19.7	40.589	0	0	0	0	0	0	120480000	145260000	165360000
sp|P17655|CAN2_HUMAN	CAPN2	sp|P17655|CAN2_HUMAN Calpain-2 catalytic subunit OS=Homo sapiens OX=9606 GN=CAPN2 PE=1 SV=6	1	3	3	3	5.1	79.994	0	30701000	31917000	0	0	0	25967000	25957000	29300000
sp|P17813|EGLN_HUMAN	ENG	sp|P17813|EGLN_HUMAN Endoglin OS=Homo sapiens OX=9606 GN=ENG PE=1 SV=2	1	7	7	7	13.2	70.577	0	0	0	0	0	0	157940000	171970000	181780000
sp|P17858|PFKAL_HUMAN	PFKL	sp|P17858|PFKAL_HUMAN ATP-dependent 6-phosphofructokinase, liver type OS=Homo sapiens OX=9606 GN=PFKL PE=1 SV=6	1	8	6	6	19.1	85.018	26251000	0	0	0	0	0	52971000	64098000	31574000
sp|P17948|VGFR1_HUMAN	FLT1	sp|P17948|VGFR1_HUMAN Vascular endothelial growth factor receptor 1 OS=Homo sapiens OX=9606 GN=FLT1 PE=1 SV=2	1	12	12	12	11.4	150.77	542100000	533070000	1224100000	0	0	0	0	105140000	0
sp|P17987|TCPA_HUMAN	TCP1	sp|P17987|TCPA_HUMAN T-complex protein 1 subunit alpha OS=Homo sapiens OX=9606 GN=TCP1 PE=1 SV=1	1	14	14	14	33.5	60.343	117710000	148220000	170790000	184830000	226260000	194560000	122230000	125890000	139890000
sp|P18054|LOX12_HUMAN	ALOX12	sp|P18054|LOX12_HUMAN Polyunsaturated fatty acid lipoxygenase ALOX12 OS=Homo sapiens OX=9606 GN=ALOX12 PE=1 SV=4	1	10	10	10	22.2	75.693	0	0	0	0	0	0	130820000	135540000	145620000
sp|P18077|RL35A_HUMAN	RPL35A	sp|P18077|RL35A_HUMAN 60S ribosomal protein L35a OS=Homo sapiens OX=9606 GN=RPL35A PE=1 SV=2	1	3	3	3	25.5	12.538	492850000	366630000	375910000	0	0	0	15368000	0	0
sp|P18084|ITB5_HUMAN	ITGB5	sp|P18084|ITB5_HUMAN Integrin beta-5 OS=Homo sapiens OX=9606 GN=ITGB5 PE=1 SV=1	1	9	9	9	15	88.053	76099000	97114000	34718000	0	0	0	58113000	54915000	48816000
sp|P18085|ARF4_HUMAN	ARF4	sp|P18085|ARF4_HUMAN ADP-ribosylation factor 4 OS=Homo sapiens OX=9606 GN=ARF4 PE=1 SV=3	1	8	4	4	52.8	20.511	25399000	37953000	46629000	0	0	31952000	189660000	217870000	123920000
sp|P18124|RL7_HUMAN	RPL7	sp|P18124|RL7_HUMAN 60S ribosomal protein L7 OS=Homo sapiens OX=9606 GN=RPL7 PE=1 SV=1	1	9	9	9	37.9	29.225	1197200000	1002300000	1243000000	90938000	100540000	79553000	50078000	42209000	39714000
sp|P18206|VINC_HUMAN	VCL	sp|P18206|VINC_HUMAN Vinculin OS=Homo sapiens OX=9606 GN=VCL PE=1 SV=4	1	61	61	61	60.7	123.8	1576600000	1737500000	1661600000	2407700000	2166000000	2155800000	5663000000	6142100000	6329300000
sp|P18428|LBP_HUMAN	LBP	sp|P18428|LBP_HUMAN Lipopolysaccharide-binding protein OS=Homo sapiens OX=9606 GN=LBP PE=1 SV=3	1	9	9	9	23.5	53.383	0	6558100	0	0	0	0	647660000	636530000	584050000
sp|P18433|PTPRA_HUMAN	PTPRA	sp|P18433|PTPRA_HUMAN Receptor-type tyrosine-protein phosphatase alpha OS=Homo sapiens OX=9606 GN=PTPRA PE=1 SV=3	1	3	3	3	5.2	90.718	0	0	0	0	0	0	0	17620000	25680000
sp|P18564|ITB6_HUMAN	ITGB6	sp|P18564|ITB6_HUMAN Integrin beta-6 OS=Homo sapiens OX=9606 GN=ITGB6 PE=1 SV=2	1	1	1	1	1.1	85.935	0	0	0	0	0	0	0	0	486260000
sp|P18621|RL17_HUMAN	RPL17	sp|P18621|RL17_HUMAN 60S ribosomal protein L17 OS=Homo sapiens OX=9606 GN=RPL17 PE=1 SV=3	1	6	6	6	32.6	21.397	242330000	327210000	233200000	125940000	128290000	119680000	0	0	0
sp|P18669|PGAM1_HUMAN;sp|P15259|PGAM2_HUMAN;sp|Q8N0Y7|PGAM4_HUMAN	PGAM1	sp|P18669|PGAM1_HUMAN Phosphoglycerate mutase 1 OS=Homo sapiens OX=9606 GN=PGAM1 PE=1 SV=2	3	10	10	10	53.5	28.804	290250000	393500000	314420000	744050000	683090000	619200000	302210000	311700000	313290000
sp|P19022|CADH2_HUMAN	CDH2	sp|P19022|CADH2_HUMAN Cadherin-2 OS=Homo sapiens OX=9606 GN=CDH2 PE=1 SV=4	1	1	1	1	2	99.808	0	0	0	0	0	0	0	0	18194000
sp|P19086|GNAZ_HUMAN	GNAZ	sp|P19086|GNAZ_HUMAN Guanine nucleotide-binding protein G(z) subunit alpha OS=Homo sapiens OX=9606 GN=GNAZ PE=1 SV=3	1	8	8	8	30.1	40.923	0	0	0	0	0	0	71994000	59861000	74103000
sp|P19105|ML12A_HUMAN;sp|O14950|ML12B_HUMAN;sp|P24844|MYL9_HUMAN	MYL12A	sp|P19105|ML12A_HUMAN Myosin regulatory light chain 12A OS=Homo sapiens OX=9606 GN=MYL12A PE=1 SV=2;sp|O14950|ML12B_HUMAN Myosin regulatory light chain 12B OS=Homo sapiens OX=9606 GN=MYL12B PE=1 SV=2;sp|P24844|MYL9_HUMAN Myosin regulatory light polypeptide	3	4	4	4	28.1	19.794	102060000	99224000	78111000	117470000	0	54746000	37973000	38998000	51111000
sp|P19338|NUCL_HUMAN	NCL	sp|P19338|NUCL_HUMAN Nucleolin OS=Homo sapiens OX=9606 GN=NCL PE=1 SV=3	1	6	6	6	10.1	76.613	114630000	122500000	105070000	230040000	132330000	156490000	0	0	0
sp|P19367|HXK1_HUMAN;sp|P52789|HXK2_HUMAN;sp|Q2TB90|HKDC1_HUMAN;sp|P52790|HXK3_HUMAN	HK1	sp|P19367|HXK1_HUMAN Hexokinase-1 OS=Homo sapiens OX=9606 GN=HK1 PE=1 SV=3	4	18	18	18	23.9	102.48	89502000	78717000	0	0	0	0	986110000	349920000	635620000
sp|P19474|RO52_HUMAN	TRIM21	sp|P19474|RO52_HUMAN E3 ubiquitin-protein ligase TRIM21 OS=Homo sapiens OX=9606 GN=TRIM21 PE=1 SV=1	1	2	2	2	5.7	54.169	0	0	0	0	0	0	6551400	7969400	5550000
sp|P19652|A1AG2_HUMAN	ORM2	sp|P19652|A1AG2_HUMAN Alpha-1-acid glycoprotein 2 OS=Homo sapiens OX=9606 GN=ORM2 PE=1 SV=2	1	5	5	3	27.4	23.602	0	0	0	0	0	0	122200000	133640000	141680000
sp|P19823|ITIH2_HUMAN	ITIH2	sp|P19823|ITIH2_HUMAN Inter-alpha-trypsin inhibitor heavy chain H2 OS=Homo sapiens OX=9606 GN=ITIH2 PE=1 SV=2	1	36	36	24	42.7	106.46	11188000	8034900	116460000	40533000	44342000	27979000	33959000000	34655000000	38442000000
sp|P19827|ITIH1_HUMAN	ITIH1	sp|P19827|ITIH1_HUMAN Inter-alpha-trypsin inhibitor heavy chain H1 OS=Homo sapiens OX=9606 GN=ITIH1 PE=1 SV=3	1	24	24	20	36.3	101.39	9084100	7070100	6785700	3307500	0	6422600	5694900000	5675100000	5776900000
sp|P19971|TYPH_HUMAN	TYMP	sp|P19971|TYPH_HUMAN Thymidine phosphorylase OS=Homo sapiens OX=9606 GN=TYMP PE=1 SV=2	1	10	10	10	28.6	49.955	0	0	0	0	0	0	130200000	123640000	123100000
sp|P20020|AT2B1_HUMAN;sp|Q01814|AT2B2_HUMAN	ATP2B1	sp|P20020|AT2B1_HUMAN Plasma membrane calcium-transporting ATPase 1 OS=Homo sapiens OX=9606 GN=ATP2B1 PE=1 SV=4	2	10	4	4	12.3	134.68	0	0	0	0	0	0	29059000	24403000	35939000
sp|P20042|IF2B_HUMAN	EIF2S2	sp|P20042|IF2B_HUMAN Eukaryotic translation initiation factor 2 subunit 2 OS=Homo sapiens OX=9606 GN=EIF2S2 PE=1 SV=2	1	3	3	3	8.1	38.388	0	0	0	0	0	0	0	0	24732000
sp|P20073|ANXA7_HUMAN	ANXA7	sp|P20073|ANXA7_HUMAN Annexin A7 OS=Homo sapiens OX=9606 GN=ANXA7 PE=1 SV=3	1	14	14	14	32	52.739	395820000	349930000	461120000	238710000	194020000	67346000	1164100000	1404100000	1110800000
sp|P20290|BTF3_HUMAN	BTF3	sp|P20290|BTF3_HUMAN Transcription factor BTF3 OS=Homo sapiens OX=9606 GN=BTF3 PE=1 SV=1	1	2	2	2	22.8	22.168	0	0	36863000	0	0	0	0	0	0
sp|P20340|RAB6A_HUMAN;sp|Q14964|RB39A_HUMAN	RAB6A	sp|P20340|RAB6A_HUMAN Ras-related protein Rab-6A OS=Homo sapiens OX=9606 GN=RAB6A PE=1 SV=3	2	5	2	1	27.4	23.593	0	0	0	0	0	0	0	0	67970000
sp|P20591|MX1_HUMAN	MX1	sp|P20591|MX1_HUMAN Interferon-induced GTP-binding protein Mx1 OS=Homo sapiens OX=9606 GN=MX1 PE=1 SV=4	1	1	1	1	1.4	75.519	0	0	0	0	0	0	0	0	0
sp|P20618|PSB1_HUMAN	PSMB1	sp|P20618|PSB1_HUMAN Proteasome subunit beta type-1 OS=Homo sapiens OX=9606 GN=PSMB1 PE=1 SV=2	1	4	4	4	27.4	26.489	49089000	0	0	0	0	0	43908000	43629000	30114000
sp|P20742|PZP_HUMAN	PZP	sp|P20742|PZP_HUMAN Pregnancy zone protein OS=Homo sapiens OX=9606 GN=PZP PE=1 SV=4	1	38	29	29	36.4	163.86	147080000	0	52816000	0	0	0	1518000000	1452600000	524240000
sp|P20851|C4BPB_HUMAN	C4BPB	sp|P20851|C4BPB_HUMAN C4b-binding protein beta chain OS=Homo sapiens OX=9606 GN=C4BPB PE=1 SV=1	1	7	7	7	34.9	28.357	0	0	63128000	0	0	0	824290000	770740000	765400000
sp|P20908|CO5A1_HUMAN	COL5A1	sp|P20908|CO5A1_HUMAN Collagen alpha-1(V) chain OS=Homo sapiens OX=9606 GN=COL5A1 PE=1 SV=3	1	8	8	8	7.6	183.56	181460000	261550000	177740000	0	0	0	79365000	77380000	75255000
sp|P20936|RASA1_HUMAN	RASA1	sp|P20936|RASA1_HUMAN Ras GTPase-activating protein 1 OS=Homo sapiens OX=9606 GN=RASA1 PE=1 SV=1	1	10	10	10	13.7	116.4	0	0	0	0	0	0	46858000	56204000	47618000
sp|P21246|PTN_HUMAN	PTN	sp|P21246|PTN_HUMAN Pleiotrophin OS=Homo sapiens OX=9606 GN=PTN PE=1 SV=1	1	5	5	5	35.1	18.942	348670000	214580000	267350000	0	0	86067000	0	0	0
sp|P21266|GSTM3_HUMAN	GSTM3	sp|P21266|GSTM3_HUMAN Glutathione S-transferase Mu 3 OS=Homo sapiens OX=9606 GN=GSTM3 PE=1 SV=3	1	2	1	1	9.3	26.559	0	0	0	0	0	0	0	0	9194900
sp|P21281|VATB2_HUMAN;sp|P15313|VATB1_HUMAN	ATP6V1B2	sp|P21281|VATB2_HUMAN V-type proton ATPase subunit B, brain isoform OS=Homo sapiens OX=9606 GN=ATP6V1B2 PE=1 SV=3;sp|P15313|VATB1_HUMAN V-type proton ATPase subunit B, kidney isoform OS=Homo sapiens OX=9606 GN=ATP6V1B1 PE=1 SV=3	2	2	2	2	8.2	56.5	0	0	15212000	0	0	0	0	4590000	0
sp|P21283|VATC1_HUMAN	ATP6V1C1	sp|P21283|VATC1_HUMAN V-type proton ATPase subunit C 1 OS=Homo sapiens OX=9606 GN=ATP6V1C1 PE=1 SV=4	1	2	2	2	7.3	43.941	0	0	0	0	0	0	0	2578900	0
sp|P21291|CSRP1_HUMAN	CSRP1	sp|P21291|CSRP1_HUMAN Cysteine and glycine-rich protein 1 OS=Homo sapiens OX=9606 GN=CSRP1 PE=1 SV=3	1	8	8	8	55.4	20.567	26782000	31304000	28620000	0	0	0	152580000	562660000	704890000
sp|P21333|FLNA_HUMAN	FLNA	sp|P21333|FLNA_HUMAN Filamin-A OS=Homo sapiens OX=9606 GN=FLNA PE=1 SV=4	1	109	109	99	57.7	280.74	3620900000	3409600000	3627800000	5946200000	5415500000	5481700000	17628000000	17524000000	18508000000
sp|P21399|ACOC_HUMAN	ACO1	sp|P21399|ACOC_HUMAN Cytoplasmic aconitate hydratase OS=Homo sapiens OX=9606 GN=ACO1 PE=1 SV=3	1	7	7	7	14.8	98.398	0	0	0	0	0	0	33901000	38685000	29300000
sp|P21589|5NTD_HUMAN	NT5E	sp|P21589|5NTD_HUMAN 5-nucleotidase OS=Homo sapiens OX=9606 GN=NT5E PE=1 SV=1	1	17	17	17	43.7	63.367	21464000	30567000	33155000	0	0	0	725050000	378060000	360470000
sp|P21741|MK_HUMAN	MDK	sp|P21741|MK_HUMAN Midkine OS=Homo sapiens OX=9606 GN=MDK PE=1 SV=1	1	6	6	6	39.9	15.585	1925100000	1858400000	1608000000	518920000	515790000	611040000	0	0	0
sp|P21926|CD9_HUMAN	CD9	sp|P21926|CD9_HUMAN CD9 antigen OS=Homo sapiens OX=9606 GN=CD9 PE=1 SV=4	1	5	5	5	23.7	25.416	585960000	353300000	337120000	253000000	167580000	361650000	4629600000	5444100000	5116600000
sp|P21980|TGM2_HUMAN	TGM2	sp|P21980|TGM2_HUMAN Protein-glutamine gamma-glutamyltransferase 2 OS=Homo sapiens OX=9606 GN=TGM2 PE=1 SV=2	1	2	2	2	4.9	77.328	0	0	0	0	0	0	10835000	0	0
sp|P22061|PIMT_HUMAN	PCMT1	sp|P22061|PIMT_HUMAN Protein-L-isoaspartate(D-aspartate) O-methyltransferase OS=Homo sapiens OX=9606 GN=PCMT1 PE=1 SV=4	1	2	2	2	11	24.636	0	0	0	0	0	0	0	27286000	0
sp|P22102|PUR2_HUMAN	GART	sp|P22102|PUR2_HUMAN Trifunctional purine biosynthetic protein adenosine-3 OS=Homo sapiens OX=9606 GN=GART PE=1 SV=1	1	5	5	5	7.2	107.77	342200000	0	0	1014300000	563680000	847230000	0	0	0
sp|P22234|PUR6_HUMAN	PAICS	sp|P22234|PUR6_HUMAN Multifunctional protein ADE2 OS=Homo sapiens OX=9606 GN=PAICS PE=1 SV=3	1	8	8	8	22.8	47.079	79014000	90082000	107800000	202880000	105950000	247380000	67612000	64152000	62252000
sp|P22314|UBA1_HUMAN	UBA1	sp|P22314|UBA1_HUMAN Ubiquitin-like modifier-activating enzyme 1 OS=Homo sapiens OX=9606 GN=UBA1 PE=1 SV=3	1	20	20	20	31	117.85	136820000	174430000	165050000	292020000	319450000	211580000	191940000	211420000	169610000
sp|P22352|GPX3_HUMAN	GPX3	sp|P22352|GPX3_HUMAN Glutathione peroxidase 3 OS=Homo sapiens OX=9606 GN=GPX3 PE=1 SV=2	1	5	5	5	23	25.552	0	0	0	0	0	0	168030000	158280000	162970000
sp|P22392|NDKB_HUMAN;sp|O60361|NDK8_HUMAN	NME2	sp|P22392|NDKB_HUMAN Nucleoside diphosphate kinase B OS=Homo sapiens OX=9606 GN=NME2 PE=1 SV=1;sp|O60361|NDK8_HUMAN Putative nucleoside diphosphate kinase OS=Homo sapiens OX=9606 GN=NME2P1 PE=5 SV=1	2	5	3	3	42.1	17.298	0	0	0	0	0	0	0	133860000	134970000
sp|P22413|ENPP1_HUMAN	ENPP1	sp|P22413|ENPP1_HUMAN Ectonucleotide pyrophosphatase/phosphodiesterase family member 1 OS=Homo sapiens OX=9606 GN=ENPP1 PE=1 SV=2	1	3	3	3	3.8	104.92	25432000	44589000	12168000	0	0	0	7604600	6899400	4766900
sp|P22626|ROA2_HUMAN	HNRNPA2B1	sp|P22626|ROA2_HUMAN Heterogeneous nuclear ribonucleoproteins A2/B1 OS=Homo sapiens OX=9606 GN=HNRNPA2B1 PE=1 SV=2	1	2	2	2	7.1	37.429	0	0	0	17917000	0	0	0	0	0
sp|P22694|KAPCB_HUMAN	PRKACB	sp|P22694|KAPCB_HUMAN cAMP-dependent protein kinase catalytic subunit beta OS=Homo sapiens OX=9606 GN=PRKACB PE=1 SV=2	1	6	2	2	23.9	40.622	0	0	0	0	0	0	23458000	16696000	24247000
sp|P22792|CPN2_HUMAN	CPN2	sp|P22792|CPN2_HUMAN Carboxypeptidase N subunit 2 OS=Homo sapiens OX=9606 GN=CPN2 PE=1 SV=3	1	6	6	6	16.7	60.556	0	0	0	0	0	0	95635000	97783000	79710000
sp|P23083|HV102_HUMAN	IGHV1-2	sp|P23083|HV102_HUMAN Immunoglobulin heavy variable 1-2 OS=Homo sapiens OX=9606 GN=IGHV1-2 PE=1 SV=2	1	3	3	2	33.3	13.085	0	0	0	0	0	0	466880000	434770000	459560000
sp|P23142|FBLN1_HUMAN;CON__ENSEMBL:ENSBTAP00000016046	FBLN1	sp|P23142|FBLN1_HUMAN Fibulin-1 OS=Homo sapiens OX=9606 GN=FBLN1 PE=1 SV=4	2	13	13	13	28.4	77.213	544770000	221580000	173370000	1083700000	1139100000	390410000	467510000	1412200000	1395600000
sp|P23229|ITA6_HUMAN	ITGA6	sp|P23229|ITA6_HUMAN Integrin alpha-6 OS=Homo sapiens OX=9606 GN=ITGA6 PE=1 SV=5	1	40	40	40	46.6	126.6	138430000	168990000	160600000	10563000	7314700	13342000	4896600000	4564800000	4087600000
sp|P23246|SFPQ_HUMAN	SFPQ	sp|P23246|SFPQ_HUMAN Splicing factor, proline- and glutamine-rich OS=Homo sapiens OX=9606 GN=SFPQ PE=1 SV=2	1	2	2	2	5.5	76.149	0	10890000	0	0	0	0	0	0	0
sp|P23352|KALM_HUMAN	ANOS1	sp|P23352|KALM_HUMAN Anosmin-1 OS=Homo sapiens OX=9606 GN=ANOS1 PE=1 SV=3	1	8	8	8	18.1	76.111	178450000	144930000	163770000	83375000	0	70536000	0	0	0
sp|P23381|SYWC_HUMAN	WARS1	sp|P23381|SYWC_HUMAN Tryptophan--tRNA ligase, cytoplasmic OS=Homo sapiens OX=9606 GN=WARS1 PE=1 SV=2	1	5	5	5	16.3	53.165	22807000	0	23699000	0	0	0	26946000	22704000	24451000
sp|P23396|RS3_HUMAN	RPS3	sp|P23396|RS3_HUMAN 40S ribosomal protein S3 OS=Homo sapiens OX=9606 GN=RPS3 PE=1 SV=2	1	11	11	11	53.5	26.688	433810000	704130000	718520000	290740000	302880000	244350000	0	57411000	0
sp|P23458|JAK1_HUMAN	JAK1	sp|P23458|JAK1_HUMAN Tyrosine-protein kinase JAK1 OS=Homo sapiens OX=9606 GN=JAK1 PE=1 SV=2	1	3	3	3	4.2	133.28	0	0	0	0	0	0	10370000	9658200	10561000
sp|P23471|PTPRZ_HUMAN	PTPRZ1	sp|P23471|PTPRZ_HUMAN Receptor-type tyrosine-protein phosphatase zeta OS=Homo sapiens OX=9606 GN=PTPRZ1 PE=1 SV=4	1	3	3	3	1.6	254.58	0	0	0	91570000	104710000	83850000	0	0	0
sp|P23526|SAHH_HUMAN	AHCY	sp|P23526|SAHH_HUMAN Adenosylhomocysteinase OS=Homo sapiens OX=9606 GN=AHCY PE=1 SV=4	1	7	7	7	20.6	47.716	152870000	128760000	118810000	413350000	418330000	342790000	70831000	70199000	77804000
sp|P23528|COF1_HUMAN;sp|Q9Y281|COF2_HUMAN	CFL1	sp|P23528|COF1_HUMAN Cofilin-1 OS=Homo sapiens OX=9606 GN=CFL1 PE=1 SV=3	2	14	14	14	70.5	18.502	1151400000	1100700000	1054800000	2329400000	1924100000	2188100000	2259000000	2004900000	2327700000
sp|P23634|AT2B4_HUMAN	ATP2B4	sp|P23634|AT2B4_HUMAN Plasma membrane calcium-transporting ATPase 4 OS=Homo sapiens OX=9606 GN=ATP2B4 PE=1 SV=2	1	15	15	9	15.8	137.92	114220000	0	62970000	0	0	0	403110000	211470000	189520000
sp|P24534|EF1B_HUMAN	EEF1B2	sp|P24534|EF1B_HUMAN Elongation factor 1-beta OS=Homo sapiens OX=9606 GN=EEF1B2 PE=1 SV=3	1	1	1	1	6.7	24.763	0	0	0	0	0	0	0	0	8487200
sp|P24557|THAS_HUMAN	TBXAS1	sp|P24557|THAS_HUMAN Thromboxane-A synthase OS=Homo sapiens OX=9606 GN=TBXAS1 PE=1 SV=3	1	2	2	2	4.1	60.518	0	0	0	0	0	0	9693100	11623000	0
sp|P24593|IBP5_HUMAN	IGFBP5	sp|P24593|IBP5_HUMAN Insulin-like growth factor-binding protein 5 OS=Homo sapiens OX=9606 GN=IGFBP5 PE=1 SV=1	1	2	2	2	7.4	30.57	0	0	98153000	0	0	0	0	0	0
sp|P24821|TENA_HUMAN	TNC	sp|P24821|TENA_HUMAN Tenascin OS=Homo sapiens OX=9606 GN=TNC PE=1 SV=3	1	73	73	73	48.3	240.85	14479000000	17394000000	14330000000	346540000	124710000	23224000	33253000	31732000	29398000
sp|P25311|ZA2G_HUMAN	AZGP1	sp|P25311|ZA2G_HUMAN Zinc-alpha-2-glycoprotein OS=Homo sapiens OX=9606 GN=AZGP1 PE=1 SV=2	1	1	1	1	7	34.258	0	0	0	0	0	0	0	0	2855100
sp|P25325|THTM_HUMAN	MPST	sp|P25325|THTM_HUMAN 3-mercaptopyruvate sulfurtransferase OS=Homo sapiens OX=9606 GN=MPST PE=1 SV=3	1	6	6	6	34.3	33.178	0	0	0	0	0	0	336000000	210740000	208720000
sp|P25398|RS12_HUMAN	RPS12	sp|P25398|RS12_HUMAN 40S ribosomal protein S12 OS=Homo sapiens OX=9606 GN=RPS12 PE=1 SV=3	1	3	3	3	35.6	14.515	209610000	348190000	334370000	52681000	61723000	185160000	14636000	10307000	10815000
sp|P25445|TNR6_HUMAN	FAS	sp|P25445|TNR6_HUMAN Tumor necrosis factor receptor superfamily member 6 OS=Homo sapiens OX=9606 GN=FAS PE=1 SV=1	1	2	2	2	6.3	37.732	0	0	0	0	0	0	0	0	14107000
sp|P25705|ATPA_HUMAN	ATP5F1A	sp|P25705|ATPA_HUMAN ATP synthase subunit alpha, mitochondrial OS=Homo sapiens OX=9606 GN=ATP5F1A PE=1 SV=1	1	3	3	3	6.5	59.75	108780000	862640000	403230000	0	0	0	0	0	0
sp|P25786|PSA1_HUMAN	PSMA1	sp|P25786|PSA1_HUMAN Proteasome subunit alpha type-1 OS=Homo sapiens OX=9606 GN=PSMA1 PE=1 SV=1	1	7	7	7	29.7	29.555	0	114030000	103300000	0	0	0	49345000	43820000	60290000
sp|P25787|PSA2_HUMAN	PSMA2	sp|P25787|PSA2_HUMAN Proteasome subunit alpha type-2 OS=Homo sapiens OX=9606 GN=PSMA2 PE=1 SV=2	1	3	3	3	23.1	25.898	30701000	15843000	0	25914000	0	38168000	13358000	20090000	10937000
sp|P25788|PSA3_HUMAN	PSMA3	sp|P25788|PSA3_HUMAN Proteasome subunit alpha type-3 OS=Homo sapiens OX=9606 GN=PSMA3 PE=1 SV=2	1	4	4	4	21.2	28.433	130920000	102550000	0	29648000	0	32634000	35154000	30417000	35299000
sp|P25789|PSA4_HUMAN	PSMA4	sp|P25789|PSA4_HUMAN Proteasome subunit alpha type-4 OS=Homo sapiens OX=9606 GN=PSMA4 PE=1 SV=1	1	2	2	2	12.3	29.483	0	0	0	0	0	26519000	0	0	0
sp|P26006|ITA3_HUMAN	ITGA3	sp|P26006|ITA3_HUMAN Integrin alpha-3 OS=Homo sapiens OX=9606 GN=ITGA3 PE=1 SV=5	1	11	11	11	12.3	116.61	384180000	342600000	418650000	0	0	0	384400000	341900000	358670000
sp|P26022|PTX3_HUMAN	PTX3	sp|P26022|PTX3_HUMAN Pentraxin-related protein PTX3 OS=Homo sapiens OX=9606 GN=PTX3 PE=1 SV=3	1	19	19	19	52	41.975	15028000	10412000	17911000	0	0	0	20112000000	12185000000	14115000000
sp|P26038|MOES_HUMAN	MSN	sp|P26038|MOES_HUMAN Moesin OS=Homo sapiens OX=9606 GN=MSN PE=1 SV=3	1	30	30	20	46.3	67.819	1243800000	1200700000	1206100000	2177200000	2607700000	2473200000	1696800000	1758200000	1740600000
sp|P26232|CTNA2_HUMAN	CTNNA2	sp|P26232|CTNA2_HUMAN Catenin alpha-2 OS=Homo sapiens OX=9606 GN=CTNNA2 PE=1 SV=5	1	7	1	1	10.4	105.31	24573000	18756000	0	0	0	0	0	3006500	0
sp|P26373|RL13_HUMAN	RPL13	sp|P26373|RL13_HUMAN 60S ribosomal protein L13 OS=Homo sapiens OX=9606 GN=RPL13 PE=1 SV=4	1	6	6	6	29.4	24.261	695110000	777440000	946080000	89863000	248490000	183440000	46784000	28471000	50236000
sp|P26447|S10A4_HUMAN	S100A4	sp|P26447|S10A4_HUMAN Protein S100-A4 OS=Homo sapiens OX=9606 GN=S100A4 PE=1 SV=1	1	3	3	3	26.7	11.728	0	0	0	0	0	0	102470000	90029000	91653000
sp|P26599|PTBP1_HUMAN	PTBP1	sp|P26599|PTBP1_HUMAN Polypyrimidine tract-binding protein 1 OS=Homo sapiens OX=9606 GN=PTBP1 PE=1 SV=1	1	4	4	4	13.6	57.221	0	25561000	22286000	60996000	26348000	45807000	0	0	0
sp|P26639|SYTC_HUMAN	TARS1	sp|P26639|SYTC_HUMAN Threonine--tRNA ligase 1, cytoplasmic OS=Homo sapiens OX=9606 GN=TARS1 PE=1 SV=3	1	7	7	7	13.3	83.434	22617000	33164000	28821000	54877000	54689000	75397000	25270000	32860000	27613000
sp|P26640|SYVC_HUMAN	VARS1	sp|P26640|SYVC_HUMAN Valine--tRNA ligase OS=Homo sapiens OX=9606 GN=VARS1 PE=1 SV=4	1	2	2	2	2.1	140.47	0	0	0	0	0	0	0	0	10896000
sp|P26641|EF1G_HUMAN	EEF1G	sp|P26641|EF1G_HUMAN Elongation factor 1-gamma OS=Homo sapiens OX=9606 GN=EEF1G PE=1 SV=3	1	8	8	8	23.1	50.118	110280000	129100000	111150000	214470000	217580000	216840000	122880000	138640000	111900000
sp|P27105|STOM_HUMAN	STOM	sp|P27105|STOM_HUMAN Stomatin OS=Homo sapiens OX=9606 GN=STOM PE=1 SV=3	1	13	13	13	58.3	31.73	32418000	36393000	36488000	36988000	28552000	16926000	4185200000	5571700000	9504800000
sp|P27169|PON1_HUMAN	PON1	sp|P27169|PON1_HUMAN Serum paraoxonase/arylesterase 1 OS=Homo sapiens OX=9606 GN=PON1 PE=1 SV=3	1	11	11	11	44.5	39.731	0	0	0	0	114360000	0	765370000	2114600000	908390000
sp|P27348|1433T_HUMAN	YWHAQ	sp|P27348|1433T_HUMAN 14-3-3 protein theta OS=Homo sapiens OX=9606 GN=YWHAQ PE=1 SV=1	1	13	9	9	50.6	27.764	177140000	180520000	158170000	371310000	405330000	414640000	287880000	300490000	240800000
sp|P27487|DPP4_HUMAN	DPP4	sp|P27487|DPP4_HUMAN Dipeptidyl peptidase 4 OS=Homo sapiens OX=9606 GN=DPP4 PE=1 SV=2	1	2	2	2	2.9	88.278	0	0	0	0	0	0	0	0	26286000
sp|P27635|RL10_HUMAN;sp|Q96L21|RL10L_HUMAN	RPL10	sp|P27635|RL10_HUMAN 60S ribosomal protein L10 OS=Homo sapiens OX=9606 GN=RPL10 PE=1 SV=4	2	7	7	7	38.3	24.604	508910000	514520000	611080000	55754000	60913000	122510000	34768000	11649000	30133000
sp|P27658|CO8A1_HUMAN	COL8A1	sp|P27658|CO8A1_HUMAN Collagen alpha-1(VIII) chain OS=Homo sapiens OX=9606 GN=COL8A1 PE=1 SV=2	1	1	1	1	2.6	73.363	0	0	0	0	0	0	0	0	2935400
sp|P27701|CD82_HUMAN	CD82	sp|P27701|CD82_HUMAN CD82 antigen OS=Homo sapiens OX=9606 GN=CD82 PE=1 SV=1	1	5	5	5	22.5	29.625	0	0	0	0	0	0	218030000	416130000	261200000
sp|P27708|PYR1_HUMAN	CAD	sp|P27708|PYR1_HUMAN CAD protein OS=Homo sapiens OX=9606 GN=CAD PE=1 SV=3	1	5	5	5	2.4	242.98	0	0	173020000	0	0	0	0	0	0
sp|P27797|CALR_HUMAN	CALR	sp|P27797|CALR_HUMAN Calreticulin OS=Homo sapiens OX=9606 GN=CALR PE=1 SV=1	1	2	2	2	5.3	48.141	0	0	0	0	0	0	0	47841000	60874000
sp|P27918|PROP_HUMAN	CFP	sp|P27918|PROP_HUMAN Properdin OS=Homo sapiens OX=9606 GN=CFP PE=1 SV=2	1	2	2	2	7	51.276	0	0	0	0	0	0	33923000	25276000	37845000
sp|P27986|P85A_HUMAN	PIK3R1	sp|P27986|P85A_HUMAN Phosphatidylinositol 3-kinase regulatory subunit alpha OS=Homo sapiens OX=9606 GN=PIK3R1 PE=1 SV=2	1	1	1	1	1.5	83.597	0	0	0	0	0	0	0	0	8016800
sp|P28062|PSB8_HUMAN	PSMB8	sp|P28062|PSB8_HUMAN Proteasome subunit beta type-8 OS=Homo sapiens OX=9606 GN=PSMB8 PE=1 SV=3	1	1	1	1	5.1	30.354	0	0	0	0	0	0	0	0	15554000
sp|P28066|PSA5_HUMAN	PSMA5	sp|P28066|PSA5_HUMAN Proteasome subunit alpha type-5 OS=Homo sapiens OX=9606 GN=PSMA5 PE=1 SV=3	1	3	3	3	18.7	26.411	36018000	0	50823000	33975000	31783000	25852000	19455000	23365000	0
sp|P28070|PSB4_HUMAN	PSMB4	sp|P28070|PSB4_HUMAN Proteasome subunit beta type-4 OS=Homo sapiens OX=9606 GN=PSMB4 PE=1 SV=4	1	2	2	2	14	29.204	0	0	0	0	0	8107600	0	0	0
sp|P28074|PSB5_HUMAN	PSMB5	sp|P28074|PSB5_HUMAN Proteasome subunit beta type-5 OS=Homo sapiens OX=9606 GN=PSMB5 PE=1 SV=3	1	1	1	1	4.9	28.48	0	0	0	0	0	0	0	5426600	0
sp|P28161|GSTM2_HUMAN	GSTM2	sp|P28161|GSTM2_HUMAN Glutathione S-transferase Mu 2 OS=Homo sapiens OX=9606 GN=GSTM2 PE=1 SV=2	1	3	3	2	19.3	25.744	0	0	0	0	0	0	41291000	43562000	41839000
sp|P28482|MK01_HUMAN	MAPK1	sp|P28482|MK01_HUMAN Mitogen-activated protein kinase 1 OS=Homo sapiens OX=9606 GN=MAPK1 PE=1 SV=3	1	9	9	7	43.9	41.389	0	0	0	0	0	0	113170000	138940000	119950000
sp|P28676|GRAN_HUMAN	GCA	sp|P28676|GRAN_HUMAN Grancalcin OS=Homo sapiens OX=9606 GN=GCA PE=1 SV=2	1	2	2	2	14.7	24.01	0	0	0	0	0	0	20904000	0	0
sp|P28838|AMPL_HUMAN	LAP3	sp|P28838|AMPL_HUMAN Cytosol aminopeptidase OS=Homo sapiens OX=9606 GN=LAP3 PE=1 SV=3	1	9	9	9	25.6	56.166	0	0	0	0	0	0	73395000	86412000	67321000
sp|P29144|TPP2_HUMAN	TPP2	sp|P29144|TPP2_HUMAN Tripeptidyl-peptidase 2 OS=Homo sapiens OX=9606 GN=TPP2 PE=1 SV=4	1	9	9	9	11.6	138.35	50357000	110150000	95188000	84796000	0	0	44805000	37435000	26455000
sp|P29218|IMPA1_HUMAN	IMPA1	sp|P29218|IMPA1_HUMAN Inositol monophosphatase 1 OS=Homo sapiens OX=9606 GN=IMPA1 PE=1 SV=1	1	2	2	2	11.9	30.188	0	0	0	0	0	0	0	0	5048000
sp|P29279|CCN2_HUMAN	CCN2	sp|P29279|CCN2_HUMAN CCN family member 2 OS=Homo sapiens OX=9606 GN=CCN2 PE=1 SV=2	1	22	22	22	68.2	38.091	6153400000	5200700000	7665700000	105380000	81727000	70538000	0	22674000	8263400
sp|P29317|EPHA2_HUMAN;sp|P54762|EPHB1_HUMAN;sp|P54764|EPHA4_HUMAN;sp|P54760|EPHB4_HUMAN;sp|Q15375|EPHA7_HUMAN;sp|P54753|EPHB3_HUMAN;sp|Q9UF33|EPHA6_HUMAN	EPHA2	sp|P29317|EPHA2_HUMAN Ephrin type-A receptor 2 OS=Homo sapiens OX=9606 GN=EPHA2 PE=1 SV=2	7	10	10	9	14.3	108.27	135070000	120720000	142680000	0	0	0	101890000	92401000	93716000
sp|P29350|PTN6_HUMAN	PTPN6	sp|P29350|PTN6_HUMAN Tyrosine-protein phosphatase non-receptor type 6 OS=Homo sapiens OX=9606 GN=PTPN6 PE=1 SV=1	1	22	22	22	49.9	67.56	0	14356000	0	21886000	0	0	488930000	501900000	815120000
sp|P29401|TKT_HUMAN	TKT	sp|P29401|TKT_HUMAN Transketolase OS=Homo sapiens OX=9606 GN=TKT PE=1 SV=3	1	17	17	17	44.3	67.877	1125600000	672620000	852210000	970730000	1045700000	693880000	42139000	38105000	63866000
sp|P29622|KAIN_HUMAN	SERPINA4	sp|P29622|KAIN_HUMAN Kallistatin OS=Homo sapiens OX=9606 GN=SERPINA4 PE=1 SV=3	1	11	11	11	34.9	48.541	0	0	0	0	0	0	181410000	205490000	228540000
sp|P29692|EF1D_HUMAN	EEF1D	sp|P29692|EF1D_HUMAN Elongation factor 1-delta OS=Homo sapiens OX=9606 GN=EEF1D PE=1 SV=5	1	2	2	2	12.8	31.121	0	37297000	0	75667000	0	0	0	0	0
sp|P29966|MARCS_HUMAN	MARCKS	sp|P29966|MARCS_HUMAN Myristoylated alanine-rich C-kinase substrate OS=Homo sapiens OX=9606 GN=MARCKS PE=1 SV=4	1	11	11	11	53.6	31.554	572750000	391710000	437830000	357080000	325540000	312560000	1676600000	1785800000	1840700000
sp|P29992|GNA11_HUMAN	GNA11	sp|P29992|GNA11_HUMAN Guanine nucleotide-binding protein subunit alpha-11 OS=Homo sapiens OX=9606 GN=GNA11 PE=1 SV=2	1	7	3	2	27.6	42.123	0	0	0	0	0	0	0	12966000	0
sp|P30041|PRDX6_HUMAN	PRDX6	sp|P30041|PRDX6_HUMAN Peroxiredoxin-6 OS=Homo sapiens OX=9606 GN=PRDX6 PE=1 SV=3	1	13	13	13	67.4	25.035	219440000	232940000	221560000	569990000	478910000	469380000	579070000	519570000	487630000
sp|P30043|BLVRB_HUMAN	BLVRB	sp|P30043|BLVRB_HUMAN Flavin reductase (NADPH) OS=Homo sapiens OX=9606 GN=BLVRB PE=1 SV=3	1	2	2	2	14.1	22.119	0	0	0	0	0	0	17666000	10255000	17518000
sp|P30046|DOPD_HUMAN;sp|A6NHG4|DDTL_HUMAN	DDT	sp|P30046|DOPD_HUMAN D-dopachrome decarboxylase OS=Homo sapiens OX=9606 GN=DDT PE=1 SV=3;sp|A6NHG4|DDTL_HUMAN D-dopachrome decarboxylase-like protein OS=Homo sapiens OX=9606 GN=DDTL PE=2 SV=1	2	1	1	1	10.2	12.712	0	0	0	0	0	0	0	0	7937900
sp|P30050|RL12_HUMAN	RPL12	sp|P30050|RL12_HUMAN 60S ribosomal protein L12 OS=Homo sapiens OX=9606 GN=RPL12 PE=1 SV=1	1	6	6	6	54.5	17.818	250150000	290910000	304100000	0	150130000	100460000	0	0	0
sp|P30086|PEBP1_HUMAN	PEBP1	sp|P30086|PEBP1_HUMAN Phosphatidylethanolamine-binding protein 1 OS=Homo sapiens OX=9606 GN=PEBP1 PE=1 SV=3	1	6	6	6	51.3	21.057	49590000	86005000	180120000	389500000	339470000	294360000	50437000	50959000	32487000
sp|P30101|PDIA3_HUMAN	PDIA3	sp|P30101|PDIA3_HUMAN Protein disulfide-isomerase A3 OS=Homo sapiens OX=9606 GN=PDIA3 PE=1 SV=4	1	5	5	5	16	56.782	53547000	33722000	40474000	13919000	21779000	0	18148000	22385000	19150000
sp|P30153|2AAA_HUMAN;sp|P30154|2AAB_HUMAN	PPP2R1A	sp|P30153|2AAA_HUMAN Serine/threonine-protein phosphatase 2A 65 kDa regulatory subunit A alpha isoform OS=Homo sapiens OX=9606 GN=PPP2R1A PE=1 SV=4	2	9	9	9	23.4	65.308	70753000	74347000	59397000	117400000	84656000	122800000	61714000	74216000	64003000
sp|P30273|FCERG_HUMAN	FCER1G	sp|P30273|FCERG_HUMAN High affinity immunoglobulin epsilon receptor subunit gamma OS=Homo sapiens OX=9606 GN=FCER1G PE=1 SV=1	1	3	3	3	32.6	9.6674	0	0	0	0	0	0	451800000	492060000	444060000
sp|P30408|T4S1_HUMAN	TM4SF1	sp|P30408|T4S1_HUMAN Transmembrane 4 L6 family member 1 OS=Homo sapiens OX=9606 GN=TM4SF1 PE=1 SV=1	1	1	1	1	4.5	21.632	0	0	0	0	0	0	183340000	190290000	209570000
sp|P30520|PURA2_HUMAN	ADSS2	sp|P30520|PURA2_HUMAN Adenylosuccinate synthetase isozyme 2 OS=Homo sapiens OX=9606 GN=ADSS2 PE=1 SV=3	1	3	3	3	10.7	50.097	0	0	0	47173000	0	0	0	0	0
sp|P30566|PUR8_HUMAN	ADSL	sp|P30566|PUR8_HUMAN Adenylosuccinate lyase OS=Homo sapiens OX=9606 GN=ADSL PE=1 SV=2	1	4	4	4	13.2	54.889	0	0	0	0	0	0	41777000	35707000	41442000
sp|P30626|SORCN_HUMAN	SRI	sp|P30626|SORCN_HUMAN Sorcin OS=Homo sapiens OX=9606 GN=SRI PE=1 SV=1	1	8	8	8	39.9	21.676	303320000	308470000	290610000	166160000	0	0	249540000	197060000	254770000
sp|P30825|SL7A1_HUMAN;sp|P52569|CTR2_HUMAN	SLC7A1	sp|P30825|SL7A1_HUMAN High affinity cationic amino acid transporter 1 OS=Homo sapiens OX=9606 GN=SLC7A1 PE=1 SV=1	2	4	4	4	7.3	67.638	64716000	53110000	56121000	43037000	0	0	68609000	83316000	79103000
sp|P31146|COR1A_HUMAN	CORO1A	sp|P31146|COR1A_HUMAN Coronin-1A OS=Homo sapiens OX=9606 GN=CORO1A PE=1 SV=4	1	14	14	14	41.9	51.026	0	0	82373000	153800000	0	0	1456000000	493570000	1241300000
sp|P31150|GDIA_HUMAN	GDI1	sp|P31150|GDIA_HUMAN Rab GDP dissociation inhibitor alpha OS=Homo sapiens OX=9606 GN=GDI1 PE=1 SV=2	1	12	5	5	34.5	50.582	0	0	0	0	0	33475000	79044000	64385000	75246000
sp|P31153|METK2_HUMAN	MAT2A	sp|P31153|METK2_HUMAN S-adenosylmethionine synthase isoform type-2 OS=Homo sapiens OX=9606 GN=MAT2A PE=1 SV=1	1	2	2	2	7.6	43.66	0	0	157580000	0	0	0	0	0	0
sp|P31323|KAP3_HUMAN;sp|P13861|KAP2_HUMAN	PRKAR2B	sp|P31323|KAP3_HUMAN cAMP-dependent protein kinase type II-beta regulatory subunit OS=Homo sapiens OX=9606 GN=PRKAR2B PE=1 SV=3	2	5	5	5	21.5	46.302	0	20404000	24439000	33362000	15146000	0	31407000	26357000	27610000
sp|P31641|SC6A6_HUMAN	SLC6A6	sp|P31641|SC6A6_HUMAN Sodium- and chloride-dependent taurine transporter OS=Homo sapiens OX=9606 GN=SLC6A6 PE=1 SV=2	1	1	1	1	2.7	69.829	0	0	0	0	0	0	0	0	26261000
sp|P31645|SC6A4_HUMAN	SLC6A4	sp|P31645|SC6A4_HUMAN Sodium-dependent serotonin transporter OS=Homo sapiens OX=9606 GN=SLC6A4 PE=1 SV=1	1	3	3	3	5.4	70.324	0	0	0	0	0	0	0	31213000	45241000
sp|P31689|DNJA1_HUMAN	DNAJA1	sp|P31689|DNJA1_HUMAN DnaJ homolog subfamily A member 1 OS=Homo sapiens OX=9606 GN=DNAJA1 PE=1 SV=2	1	2	2	2	8.1	44.868	0	0	0	0	0	0	0	0	10375000
sp|P31939|PUR9_HUMAN	ATIC	sp|P31939|PUR9_HUMAN Bifunctional purine biosynthesis protein ATIC OS=Homo sapiens OX=9606 GN=ATIC PE=1 SV=3	1	9	9	9	22.3	64.615	32769000	34942000	32995000	143110000	90385000	80090000	71440000	75467000	65748000
sp|P31943|HNRH1_HUMAN;sp|P52597|HNRPF_HUMAN;sp|P55795|HNRH2_HUMAN	HNRNPH1	sp|P31943|HNRH1_HUMAN Heterogeneous nuclear ribonucleoprotein H OS=Homo sapiens OX=9606 GN=HNRNPH1 PE=1 SV=4;sp|P52597|HNRPF_HUMAN Heterogeneous nuclear ribonucleoprotein F OS=Homo sapiens OX=9606 GN=HNRNPF PE=1 SV=3;sp|P55795|HNRH2_HUMAN Heterogeneous nuc	3	2	2	2	7.6	49.229	0	0	0	0	0	5540100	0	0	0
sp|P31946|1433B_HUMAN	YWHAB	sp|P31946|1433B_HUMAN 14-3-3 protein beta/alpha OS=Homo sapiens OX=9606 GN=YWHAB PE=1 SV=3	1	12	7	7	53.7	28.082	219480000	207810000	203790000	345460000	296980000	283210000	283700000	323540000	254310000
sp|P31947|1433S_HUMAN	SFN	sp|P31947|1433S_HUMAN 14-3-3 protein sigma OS=Homo sapiens OX=9606 GN=SFN PE=1 SV=1	1	3	1	1	10.5	27.774	0	0	0	278680000	0	0	0	492850000	700280000
sp|P31948|STIP1_HUMAN	STIP1	sp|P31948|STIP1_HUMAN Stress-induced-phosphoprotein 1 OS=Homo sapiens OX=9606 GN=STIP1 PE=1 SV=1	1	4	4	4	8.8	62.639	0	0	0	0	0	107390000	0	21816000	0
sp|P31949|S10AB_HUMAN	S100A11	sp|P31949|S10AB_HUMAN Protein S100-A11 OS=Homo sapiens OX=9606 GN=S100A11 PE=1 SV=2	1	4	4	4	42.9	11.74	637150000	517710000	622900000	107330000	74522000	0	362880000	180610000	212810000
sp|P32119|PRDX2_HUMAN	PRDX2	sp|P32119|PRDX2_HUMAN Peroxiredoxin-2 OS=Homo sapiens OX=9606 GN=PRDX2 PE=1 SV=5	1	5	4	4	28.3	21.892	83513000	89822000	96569000	164880000	165330000	137970000	57843000	50536000	58077000
sp|P32455|GBP1_HUMAN	GBP1	sp|P32455|GBP1_HUMAN Guanylate-binding protein 1 OS=Homo sapiens OX=9606 GN=GBP1 PE=1 SV=2	1	1	1	1	1.4	67.93	0	0	0	0	0	99454000	0	0	0
sp|P32969|RL9_HUMAN	RPL9	sp|P32969|RL9_HUMAN 60S ribosomal protein L9 OS=Homo sapiens OX=9606 GN=RPL9 PE=1 SV=1	1	8	8	8	53.1	21.863	253890000	291730000	244410000	0	103510000	0	0	0	0
sp|P33176|KINH_HUMAN;sp|O60282|KIF5C_HUMAN;sp|Q12840|KIF5A_HUMAN	KIF5B	sp|P33176|KINH_HUMAN Kinesin-1 heavy chain OS=Homo sapiens OX=9606 GN=KIF5B PE=1 SV=1	3	14	14	14	18.4	109.68	55515000	0	53363000	42292000	0	29869000	92938000	110010000	132800000
sp|P33316|DUT_HUMAN	DUT	sp|P33316|DUT_HUMAN Deoxyuridine 5-triphosphate nucleotidohydrolase, mitochondrial OS=Homo sapiens OX=9606 GN=DUT PE=1 SV=4	1	4	4	4	17.5	26.563	48341000	58738000	60700000	75366000	65342000	57980000	0	0	0
sp|P33527|MRP1_HUMAN	ABCC1	sp|P33527|MRP1_HUMAN Multidrug resistance-associated protein 1 OS=Homo sapiens OX=9606 GN=ABCC1 PE=1 SV=3	1	2	2	2	2.4	171.59	29040000	24163000	0	0	0	0	0	0	23753000
sp|P33908|MA1A1_HUMAN	MAN1A1	sp|P33908|MA1A1_HUMAN Mannosyl-oligosaccharide 1,2-alpha-mannosidase IA OS=Homo sapiens OX=9606 GN=MAN1A1 PE=1 SV=3	1	6	6	6	13.3	72.968	0	204600000	0	0	0	0	49851000	52197000	59567000
sp|P34932|HSP74_HUMAN;sp|O95757|HS74L_HUMAN	HSPA4	sp|P34932|HSP74_HUMAN Heat shock 70 kDa protein 4 OS=Homo sapiens OX=9606 GN=HSPA4 PE=1 SV=4	2	16	16	15	25.6	94.33	118900000	164330000	118850000	512990000	482210000	518870000	114430000	118150000	148660000
sp|P35052|GPC1_HUMAN	GPC1	sp|P35052|GPC1_HUMAN Glypican-1 OS=Homo sapiens OX=9606 GN=GPC1 PE=1 SV=2	1	1	1	1	3.2	61.68	0	0	0	0	0	0	0	0	2409300
sp|P35221|CTNA1_HUMAN;sp|Q9UI47|CTNA3_HUMAN	CTNNA1	sp|P35221|CTNA1_HUMAN Catenin alpha-1 OS=Homo sapiens OX=9606 GN=CTNNA1 PE=1 SV=1	2	26	26	20	42.5	100.07	448630000	507910000	626160000	72970000	61362000	127050000	277970000	309230000	260620000
sp|P35222|CTNB1_HUMAN	CTNNB1	sp|P35222|CTNB1_HUMAN Catenin beta-1 OS=Homo sapiens OX=9606 GN=CTNNB1 PE=1 SV=1	1	18	18	15	36.2	85.496	341840000	485260000	333050000	64402000	55968000	0	188190000	176620000	207770000
sp|P35241|RADI_HUMAN;sp|Q69YQ0|CYTSA_HUMAN	RDX	sp|P35241|RADI_HUMAN Radixin OS=Homo sapiens OX=9606 GN=RDX PE=1 SV=1	2	14	3	3	19.2	68.563	0	0	0	0	32753000	0	0	0	0
sp|P35268|RL22_HUMAN	RPL22	sp|P35268|RL22_HUMAN 60S ribosomal protein L22 OS=Homo sapiens OX=9606 GN=RPL22 PE=1 SV=2	1	3	3	3	39.1	14.787	346840000	487830000	360850000	50989000	28797000	31505000	0	0	0
sp|P35442|TSP2_HUMAN	THBS2	sp|P35442|TSP2_HUMAN Thrombospondin-2 OS=Homo sapiens OX=9606 GN=THBS2 PE=1 SV=2	1	13	11	11	16.2	129.99	42294000	0	81638000	0	0	0	161800000	141390000	146940000
sp|P35542|SAA4_HUMAN	SAA4	sp|P35542|SAA4_HUMAN Serum amyloid A-4 protein OS=Homo sapiens OX=9606 GN=SAA4 PE=1 SV=2	1	4	4	4	33.1	14.746	0	0	0	0	0	0	1003500000	1032200000	1165900000
sp|P35579|MYH9_HUMAN;sp|P35749|MYH11_HUMAN	MYH9	sp|P35579|MYH9_HUMAN Myosin-9 OS=Homo sapiens OX=9606 GN=MYH9 PE=1 SV=4	2	82	82	69	46.6	226.53	1286800000	1212400000	1401200000	1130000000	755410000	831110000	4831500000	4760900000	4740800000
sp|P35580|MYH10_HUMAN	MYH10	sp|P35580|MYH10_HUMAN Myosin-10 OS=Homo sapiens OX=9606 GN=MYH10 PE=1 SV=3	1	16	5	5	10.3	229	0	0	18292000	51731000	0	0	0	0	0
sp|P35606|COPB2_HUMAN	COPB2	sp|P35606|COPB2_HUMAN Coatomer subunit beta OS=Homo sapiens OX=9606 GN=COPB2 PE=1 SV=2	1	6	6	6	10	102.49	0	0	0	0	0	0	56688000	69719000	60825000
sp|P35611|ADDA_HUMAN	ADD1	sp|P35611|ADDA_HUMAN Alpha-adducin OS=Homo sapiens OX=9606 GN=ADD1 PE=1 SV=2	1	1	1	1	2.4	80.954	0	0	0	0	0	0	0	1481700	0
sp|P35613|BASI_HUMAN	BSG	sp|P35613|BASI_HUMAN Basigin OS=Homo sapiens OX=9606 GN=BSG PE=1 SV=2	1	8	8	8	24.2	42.2	856680000	1046700000	863810000	1206300000	1143200000	1267700000	641780000	587940000	626680000
sp|P35625|TIMP3_HUMAN	TIMP3	sp|P35625|TIMP3_HUMAN Metalloproteinase inhibitor 3 OS=Homo sapiens OX=9606 GN=TIMP3 PE=1 SV=2	1	4	4	4	29.4	24.145	38719000	0	36154000	0	0	0	31578000	43499000	34310000
sp|P35858|ALS_HUMAN	IGFALS	sp|P35858|ALS_HUMAN Insulin-like growth factor-binding protein complex acid labile subunit OS=Homo sapiens OX=9606 GN=IGFALS PE=1 SV=1	1	19	19	19	40.2	66.034	0	0	0	0	0	0	1437700000	1490800000	1438700000
sp|P35998|PRS7_HUMAN	PSMC2	sp|P35998|PRS7_HUMAN 26S proteasome regulatory subunit 7 OS=Homo sapiens OX=9606 GN=PSMC2 PE=1 SV=3	1	4	4	4	12	48.633	0	0	0	0	0	0	34355000	29482000	28253000
sp|P36021|MOT8_HUMAN	SLC16A2	sp|P36021|MOT8_HUMAN Monocarboxylate transporter 8 OS=Homo sapiens OX=9606 GN=SLC16A2 PE=1 SV=2	1	2	2	2	4.5	59.511	0	0	0	0	0	0	0	0	32674000
sp|P36269|GGT5_HUMAN	GGT5	sp|P36269|GGT5_HUMAN Glutathione hydrolase 5 proenzyme OS=Homo sapiens OX=9606 GN=GGT5 PE=1 SV=2	1	1	1	1	2	62.26	0	0	0	0	0	0	0	0	1048100
sp|P36405|ARL3_HUMAN	ARL3	sp|P36405|ARL3_HUMAN ADP-ribosylation factor-like protein 3 OS=Homo sapiens OX=9606 GN=ARL3 PE=1 SV=2	1	2	2	2	15.9	20.455	0	0	0	0	0	0	0	0	2906500
sp|P36507|MP2K2_HUMAN;sp|Q02750|MP2K1_HUMAN	MAP2K2	sp|P36507|MP2K2_HUMAN Dual specificity mitogen-activated protein kinase kinase 2 OS=Homo sapiens OX=9606 GN=MAP2K2 PE=1 SV=1;sp|Q02750|MP2K1_HUMAN Dual specificity mitogen-activated protein kinase kinase 1 OS=Homo sapiens OX=9606 GN=MAP2K1 PE=1 SV=2	2	2	2	2	8.5	44.424	0	0	0	0	0	0	0	0	2395400
sp|P36578|RL4_HUMAN	RPL4	sp|P36578|RL4_HUMAN 60S ribosomal protein L4 OS=Homo sapiens OX=9606 GN=RPL4 PE=1 SV=5	1	13	13	13	36.1	47.697	1545100000	1777500000	1802600000	222540000	174690000	514060000	22460000	41890000	32657000
sp|P36871|PGM1_HUMAN	PGM1	sp|P36871|PGM1_HUMAN Phosphoglucomutase-1 OS=Homo sapiens OX=9606 GN=PGM1 PE=1 SV=3	1	15	15	15	34.9	61.448	0	42873000	0	0	0	0	231670000	382890000	401760000
sp|P36955|PEDF_HUMAN;CON__Q95121	SERPINF1	sp|P36955|PEDF_HUMAN Pigment epithelium-derived factor OS=Homo sapiens OX=9606 GN=SERPINF1 PE=1 SV=4	2	3	3	3	11.5	46.312	0	0	0	0	0	0	13913000	0	8762500
sp|P36959|GMPR1_HUMAN	GMPR	sp|P36959|GMPR1_HUMAN GMP reductase 1 OS=Homo sapiens OX=9606 GN=GMPR PE=1 SV=1	1	6	6	6	30.1	37.418	0	0	0	0	0	0	78677000	63226000	84036000
sp|P37108|SRP14_HUMAN	SRP14	sp|P37108|SRP14_HUMAN Signal recognition particle 14 kDa protein OS=Homo sapiens OX=9606 GN=SRP14 PE=1 SV=2	1	2	2	2	19.9	14.57	45673000	35163000	37319000	0	0	0	0	0	0
sp|P37802|TAGL2_HUMAN	TAGLN2	sp|P37802|TAGL2_HUMAN Transgelin-2 OS=Homo sapiens OX=9606 GN=TAGLN2 PE=1 SV=3	1	13	13	13	76.9	22.391	372440000	294600000	326330000	109050000	41776000	106510000	1121900000	819150000	1044700000
sp|P37837|TALDO_HUMAN	TALDO1	sp|P37837|TALDO_HUMAN Transaldolase OS=Homo sapiens OX=9606 GN=TALDO1 PE=1 SV=2	1	6	6	6	18.4	37.54	48878000	90950000	89424000	151080000	117610000	120650000	81347000	102400000	122430000
sp|P38606|VATA_HUMAN	ATP6V1A	sp|P38606|VATA_HUMAN V-type proton ATPase catalytic subunit A OS=Homo sapiens OX=9606 GN=ATP6V1A PE=1 SV=2	1	9	9	9	19.9	68.303	20182000	33572000	0	10689000	31185000	0	122870000	127210000	57565000
sp|P38919|IF4A3_HUMAN	EIF4A3	sp|P38919|IF4A3_HUMAN Eukaryotic initiation factor 4A-III OS=Homo sapiens OX=9606 GN=EIF4A3 PE=1 SV=4	1	3	1	1	6.8	46.871	0	0	164110000	0	0	0	0	0	0
sp|P39019|RS19_HUMAN	RPS19	sp|P39019|RS19_HUMAN 40S ribosomal protein S19 OS=Homo sapiens OX=9606 GN=RPS19 PE=1 SV=2	1	3	3	3	22.1	16.06	287290000	181200000	192600000	0	107400000	0	0	0	0
sp|P39023|RL3_HUMAN;sp|Q92901|RL3L_HUMAN	RPL3	sp|P39023|RL3_HUMAN 60S ribosomal protein L3 OS=Homo sapiens OX=9606 GN=RPL3 PE=1 SV=2	2	13	13	13	34.7	46.108	1075200000	1407900000	935130000	240070000	581170000	206760000	165150000	167380000	55149000
sp|P39060|COIA1_HUMAN	COL18A1	sp|P39060|COIA1_HUMAN Collagen alpha-1(XVIII) chain OS=Homo sapiens OX=9606 GN=COL18A1 PE=1 SV=5	1	17	17	17	15	178.19	1931900000	1769800000	1936600000	177940000	80197000	154130000	65849000	46499000	90304000
sp|P39687|AN32A_HUMAN;sp|Q92688|AN32B_HUMAN	ANP32A	sp|P39687|AN32A_HUMAN Acidic leucine-rich nuclear phosphoprotein 32 family member A OS=Homo sapiens OX=9606 GN=ANP32A PE=1 SV=1;sp|Q92688|AN32B_HUMAN Acidic leucine-rich nuclear phosphoprotein 32 family member B OS=Homo sapiens OX=9606 GN=ANP32B PE=1 SV=1	2	1	1	1	6.4	28.585	0	0	0	0	0	9019700	0	0	0
sp|P40197|GPV_HUMAN	GP5	sp|P40197|GPV_HUMAN Platelet glycoprotein V OS=Homo sapiens OX=9606 GN=GP5 PE=1 SV=1	1	14	14	14	38.4	60.958	0	45798000	0	0	0	0	412270000	386980000	497780000
sp|P40227|TCPZ_HUMAN	CCT6A	sp|P40227|TCPZ_HUMAN T-complex protein 1 subunit zeta OS=Homo sapiens OX=9606 GN=CCT6A PE=1 SV=3	1	14	14	11	35.4	58.024	170420000	187160000	146830000	149030000	168700000	182370000	151590000	162240000	161140000
sp|P40261|NNMT_HUMAN	NNMT	sp|P40261|NNMT_HUMAN Nicotinamide N-methyltransferase OS=Homo sapiens OX=9606 GN=NNMT PE=1 SV=1	1	3	3	3	19.3	29.574	0	0	0	0	0	0	25677000	24393000	25344000
sp|P40429|RL13A_HUMAN;sp|Q6NVV1|R13P3_HUMAN	RPL13A	sp|P40429|RL13A_HUMAN 60S ribosomal protein L13a OS=Homo sapiens OX=9606 GN=RPL13A PE=1 SV=2;sp|Q6NVV1|R13P3_HUMAN Putative 60S ribosomal protein L13a protein RPL13AP3 OS=Homo sapiens OX=9606 GN=RPL13AP3 PE=5 SV=1	2	2	2	2	10.8	23.577	177680000	245070000	201530000	0	0	0	0	0	0
sp|P40763|STAT3_HUMAN	STAT3	sp|P40763|STAT3_HUMAN Signal transducer and activator of transcription 3 OS=Homo sapiens OX=9606 GN=STAT3 PE=1 SV=2	1	6	6	6	12.3	88.067	0	0	0	0	0	0	17858000	20492000	14252000
sp|P40925|MDHC_HUMAN	MDH1	sp|P40925|MDHC_HUMAN Malate dehydrogenase, cytoplasmic OS=Homo sapiens OX=9606 GN=MDH1 PE=1 SV=4	1	6	6	6	21.3	36.426	66974000	74684000	68961000	235110000	151320000	182320000	52762000	43936000	60866000
sp|P41091|IF2G_HUMAN;sp|Q2VIR3|IF2GL_HUMAN	EIF2S3	sp|P41091|IF2G_HUMAN Eukaryotic translation initiation factor 2 subunit 3 OS=Homo sapiens OX=9606 GN=EIF2S3 PE=1 SV=3;sp|Q2VIR3|IF2GL_HUMAN Eukaryotic translation initiation factor 2 subunit 3B OS=Homo sapiens OX=9606 GN=EIF2S3B PE=2 SV=2	2	6	6	6	19.1	51.109	66356000	60058000	54162000	0	0	0	61849000	53076000	59854000
sp|P41217|OX2G_HUMAN	CD200	sp|P41217|OX2G_HUMAN OX-2 membrane glycoprotein OS=Homo sapiens OX=9606 GN=CD200 PE=1 SV=4	1	2	2	2	14	31.264	13302000	21410000	22637000	0	0	0	20131000	19188000	17832000
sp|P41226|UBA7_HUMAN	UBA7	sp|P41226|UBA7_HUMAN Ubiquitin-like modifier-activating enzyme 7 OS=Homo sapiens OX=9606 GN=UBA7 PE=1 SV=2	1	14	14	14	22.2	111.69	78970000	0	0	0	0	0	91099000	116730000	113900000
sp|P41240|CSK_HUMAN;sp|P42679|MATK_HUMAN	CSK	sp|P41240|CSK_HUMAN Tyrosine-protein kinase CSK OS=Homo sapiens OX=9606 GN=CSK PE=1 SV=1	2	9	9	9	27.6	50.704	0	0	0	0	0	0	95428000	76522000	83960000
sp|P41250|GARS_HUMAN	GARS1	sp|P41250|GARS_HUMAN Glycine--tRNA ligase OS=Homo sapiens OX=9606 GN=GARS1 PE=1 SV=3	1	3	3	3	6.1	83.165	51520000	35606000	40206000	0	29569000	0	0	0	17384000
sp|P42338|PK3CB_HUMAN	PIK3CB	sp|P42338|PK3CB_HUMAN Phosphatidylinositol 4,5-bisphosphate 3-kinase catalytic subunit beta isoform OS=Homo sapiens OX=9606 GN=PIK3CB PE=1 SV=1	1	2	2	2	2.8	122.76	0	0	0	0	0	0	0	0	4372600
sp|P42356|PI4KA_HUMAN	PI4KA	sp|P42356|PI4KA_HUMAN Phosphatidylinositol 4-kinase alpha OS=Homo sapiens OX=9606 GN=PI4KA PE=1 SV=4	1	2	2	2	1.2	236.83	0	0	0	0	0	0	0	1775500	2612900
sp|P42677|RS27_HUMAN;sp|Q71UM5|RS27L_HUMAN	RPS27	sp|P42677|RS27_HUMAN 40S ribosomal protein S27 OS=Homo sapiens OX=9606 GN=RPS27 PE=1 SV=3;sp|Q71UM5|RS27L_HUMAN 40S ribosomal protein S27-like OS=Homo sapiens OX=9606 GN=RPS27L PE=1 SV=3	2	2	2	2	28.6	9.461	88604000	103670000	100400000	0	0	0	0	0	0
sp|P42766|RL35_HUMAN	RPL35	sp|P42766|RL35_HUMAN 60S ribosomal protein L35 OS=Homo sapiens OX=9606 GN=RPL35 PE=1 SV=2	1	1	1	1	8.1	14.551	0	0	0	0	0	93591000	0	0	0
sp|P42892|ECE1_HUMAN	ECE1	sp|P42892|ECE1_HUMAN Endothelin-converting enzyme 1 OS=Homo sapiens OX=9606 GN=ECE1 PE=1 SV=2	1	2	2	2	4.3	87.163	0	0	0	0	0	0	0	9550600	0
sp|P43007|SATT_HUMAN	SLC1A4	sp|P43007|SATT_HUMAN Neutral amino acid transporter A OS=Homo sapiens OX=9606 GN=SLC1A4 PE=1 SV=1	1	4	4	4	8.3	55.722	86131000	82489000	91820000	0	0	0	43493000	61032000	41581000
sp|P43034|LIS1_HUMAN	PAFAH1B1	sp|P43034|LIS1_HUMAN Platelet-activating factor acetylhydrolase IB subunit beta OS=Homo sapiens OX=9606 GN=PAFAH1B1 PE=1 SV=2	1	7	7	7	20.7	46.637	0	0	0	1054300000	0	482540000	693070000	758440000	381600000
sp|P43121|MUC18_HUMAN	MCAM	sp|P43121|MUC18_HUMAN Cell surface glycoprotein MUC18 OS=Homo sapiens OX=9606 GN=MCAM PE=1 SV=2	1	3	3	3	7.6	71.607	73514000	0	0	0	0	0	0	0	0
sp|P43250|GRK6_HUMAN;sp|P32298|GRK4_HUMAN	GRK6	sp|P43250|GRK6_HUMAN G protein-coupled receptor kinase 6 OS=Homo sapiens OX=9606 GN=GRK6 PE=1 SV=2;sp|P32298|GRK4_HUMAN G protein-coupled receptor kinase 4 OS=Homo sapiens OX=9606 GN=GRK4 PE=1 SV=3	2	2	2	1	5.9	65.99	0	0	0	0	0	0	12868000	12992000	12213000
sp|P43405|KSYK_HUMAN;sp|P43403|ZAP70_HUMAN;sp|Q8NFD2|ANKK1_HUMAN	SYK	sp|P43405|KSYK_HUMAN Tyrosine-protein kinase SYK OS=Homo sapiens OX=9606 GN=SYK PE=1 SV=1	3	7	7	7	13.1	72.065	0	323450000	336300000	0	0	0	94053000	33077000	100780000
sp|P43652|AFAM_HUMAN	AFM	sp|P43652|AFAM_HUMAN Afamin OS=Homo sapiens OX=9606 GN=AFM PE=1 SV=1	1	3	3	3	5.3	69.068	0	0	0	0	0	0	0	2225900	6620500
sp|P45973|CBX5_HUMAN	CBX5	sp|P45973|CBX5_HUMAN Chromobox protein homolog 5 OS=Homo sapiens OX=9606 GN=CBX5 PE=1 SV=1	1	1	1	1	6.8	22.225	0	0	0	0	0	2505700	0	0	0
sp|P45974|UBP5_HUMAN	USP5	sp|P45974|UBP5_HUMAN Ubiquitin carboxyl-terminal hydrolase 5 OS=Homo sapiens OX=9606 GN=USP5 PE=1 SV=2	1	3	3	3	6.4	95.785	0	0	0	0	0	0	11090000	14813000	10684000
sp|P46459|NSF_HUMAN	NSF	sp|P46459|NSF_HUMAN Vesicle-fusing ATPase OS=Homo sapiens OX=9606 GN=NSF PE=1 SV=3	1	4	4	4	6.9	82.593	0	0	0	0	0	0	10865000	12577000	13471000
sp|P46776|RL27A_HUMAN	RPL27A	sp|P46776|RL27A_HUMAN 60S ribosomal protein L27a OS=Homo sapiens OX=9606 GN=RPL27A PE=1 SV=2	1	3	3	3	22.3	16.561	205630000	327110000	243510000	0	65294000	0	0	52880000	0
sp|P46777|RL5_HUMAN	RPL5	sp|P46777|RL5_HUMAN 60S ribosomal protein L5 OS=Homo sapiens OX=9606 GN=RPL5 PE=1 SV=3	1	9	9	9	38.4	34.362	853970000	864120000	768060000	366550000	579520000	318100000	80609000	0	0
sp|P46778|RL21_HUMAN	RPL21	sp|P46778|RL21_HUMAN 60S ribosomal protein L21 OS=Homo sapiens OX=9606 GN=RPL21 PE=1 SV=2	1	2	2	2	16.2	18.565	222840000	346730000	380260000	0	0	0	0	0	0
sp|P46779|RL28_HUMAN	RPL28	sp|P46779|RL28_HUMAN 60S ribosomal protein L28 OS=Homo sapiens OX=9606 GN=RPL28 PE=1 SV=3	1	4	4	4	24.1	15.747	601130000	435790000	476110000	84030000	0	76442000	16942000	0	0
sp|P46781|RS9_HUMAN	RPS9	sp|P46781|RS9_HUMAN 40S ribosomal protein S9 OS=Homo sapiens OX=9606 GN=RPS9 PE=1 SV=3	1	8	8	8	36.1	22.591	437390000	409430000	564120000	141360000	209190000	208950000	0	0	0
sp|P46782|RS5_HUMAN	RPS5	sp|P46782|RS5_HUMAN 40S ribosomal protein S5 OS=Homo sapiens OX=9606 GN=RPS5 PE=1 SV=4	1	5	5	5	30.9	22.876	246550000	0	110980000	0	0	0	0	46451000	0
sp|P46783|RS10_HUMAN	RPS10	sp|P46783|RS10_HUMAN 40S ribosomal protein S10 OS=Homo sapiens OX=9606 GN=RPS10 PE=1 SV=1	1	2	2	2	14.5	18.898	177760000	170470000	60815000	0	58672000	0	0	3390100	0
sp|P46821|MAP1B_HUMAN	MAP1B	sp|P46821|MAP1B_HUMAN Microtubule-associated protein 1B OS=Homo sapiens OX=9606 GN=MAP1B PE=1 SV=2	1	2	2	2	1.5	270.63	0	10976000	0	0	0	0	0	0	0
sp|P46940|IQGA1_HUMAN	IQGAP1	sp|P46940|IQGA1_HUMAN Ras GTPase-activating-like protein IQGAP1 OS=Homo sapiens OX=9606 GN=IQGAP1 PE=1 SV=1	1	15	15	15	14.4	189.25	9994400	21629000	43502000	322690000	151270000	202700000	12764000	12818000	12266000
sp|P46976|GLYG_HUMAN	GYG1	sp|P46976|GLYG_HUMAN Glycogenin-1 OS=Homo sapiens OX=9606 GN=GYG1 PE=1 SV=4	1	2	2	2	8.6	39.383	0	0	0	0	0	0	0	0	17659000
sp|P47755|CAZA2_HUMAN	CAPZA2	sp|P47755|CAZA2_HUMAN F-actin-capping protein subunit alpha-2 OS=Homo sapiens OX=9606 GN=CAPZA2 PE=1 SV=3	1	10	8	8	54.2	32.949	0	0	0	54195000	45231000	0	133170000	89037000	92726000
sp|P47756|CAPZB_HUMAN	CAPZB	sp|P47756|CAPZB_HUMAN F-actin-capping protein subunit beta OS=Homo sapiens OX=9606 GN=CAPZB PE=1 SV=4	1	11	11	11	49.8	31.35	27290000	40647000	42809000	0	0	53354000	249210000	692270000	310870000
sp|P47813|IF1AX_HUMAN;sp|O14602|IF1AY_HUMAN	EIF1AX	sp|P47813|IF1AX_HUMAN Eukaryotic translation initiation factor 1A, X-chromosomal OS=Homo sapiens OX=9606 GN=EIF1AX PE=1 SV=2;sp|O14602|IF1AY_HUMAN Eukaryotic translation initiation factor 1A, Y-chromosomal OS=Homo sapiens OX=9606 GN=EIF1AY PE=1 SV=4	2	2	2	2	16.7	16.46	0	29087000	0	0	0	0	0	0	0
sp|P47897|SYQ_HUMAN	QARS1	sp|P47897|SYQ_HUMAN Glutamine--tRNA ligase OS=Homo sapiens OX=9606 GN=QARS1 PE=1 SV=1	1	3	3	3	4.8	87.798	0	3454800	0	0	0	0	7800700	0	3167800
sp|P47914|RL29_HUMAN	RPL29	sp|P47914|RL29_HUMAN 60S ribosomal protein L29 OS=Homo sapiens OX=9606 GN=RPL29 PE=1 SV=2	1	1	1	1	9.4	17.752	0	0	0	0	0	70955000	0	0	0
sp|P48059|LIMS1_HUMAN	LIMS1	sp|P48059|LIMS1_HUMAN LIM and senescent cell antigen-like-containing domain protein 1 OS=Homo sapiens OX=9606 GN=LIMS1 PE=1 SV=4	1	20	20	14	75.7	37.251	0	0	0	0	0	0	9220800000	8312100000	9455300000
sp|P48147|PPCE_HUMAN	PREP	sp|P48147|PPCE_HUMAN Prolyl endopeptidase OS=Homo sapiens OX=9606 GN=PREP PE=1 SV=2	1	2	2	2	4.5	80.699	0	0	0	18026000	0	17328000	0	0	2055700
sp|P48426|PI42A_HUMAN	PIP4K2A	sp|P48426|PI42A_HUMAN Phosphatidylinositol 5-phosphate 4-kinase type-2 alpha OS=Homo sapiens OX=9606 GN=PIP4K2A PE=1 SV=2	1	5	5	3	17	46.224	0	0	0	0	0	0	72668000	85044000	70709000
sp|P48444|COPD_HUMAN	ARCN1	sp|P48444|COPD_HUMAN Coatomer subunit delta OS=Homo sapiens OX=9606 GN=ARCN1 PE=1 SV=1	1	3	3	3	6.5	57.21	0	0	0	0	0	0	21685000	25903000	0
sp|P48507|GSH0_HUMAN	GCLM	sp|P48507|GSH0_HUMAN Glutamate--cysteine ligase regulatory subunit OS=Homo sapiens OX=9606 GN=GCLM PE=1 SV=1	1	3	3	3	16.1	30.727	0	0	0	0	0	0	0	17862000	0
sp|P48509|CD151_HUMAN	CD151	sp|P48509|CD151_HUMAN CD151 antigen OS=Homo sapiens OX=9606 GN=CD151 PE=1 SV=3	1	5	5	5	17.4	28.295	137100000	208890000	239360000	0	0	0	3034900000	2563300000	2296300000
sp|P48643|TCPE_HUMAN	CCT5	sp|P48643|TCPE_HUMAN T-complex protein 1 subunit epsilon OS=Homo sapiens OX=9606 GN=CCT5 PE=1 SV=1	1	12	12	12	34.4	59.67	78602000	92140000	48096000	0	0	0	123990000	79948000	103390000
sp|P48735|IDHP_HUMAN	IDH2	sp|P48735|IDHP_HUMAN Isocitrate dehydrogenase [NADP], mitochondrial OS=Homo sapiens OX=9606 GN=IDH2 PE=1 SV=2	1	5	4	4	12.4	50.909	0	0	0	0	0	0	19455000	15740000	19420000
sp|P48740|MASP1_HUMAN	MASP1	sp|P48740|MASP1_HUMAN Mannan-binding lectin serine protease 1 OS=Homo sapiens OX=9606 GN=MASP1 PE=1 SV=3	1	9	8	8	15.6	79.246	0	0	0	0	0	0	282500000	289250000	290590000
sp|P49006|MRP_HUMAN	MARCKSL1	sp|P49006|MRP_HUMAN MARCKS-related protein OS=Homo sapiens OX=9606 GN=MARCKSL1 PE=1 SV=2	1	2	2	2	14.4	19.529	237440000	162020000	168410000	338640000	399480000	332890000	67672000	63814000	55680000
sp|P49207|RL34_HUMAN	RPL34	sp|P49207|RL34_HUMAN 60S ribosomal protein L34 OS=Homo sapiens OX=9606 GN=RPL34 PE=1 SV=3	1	3	3	3	15.4	13.293	350430000	276990000	278900000	21320000	0	0	0	0	0
sp|P49247|RPIA_HUMAN	RPIA	sp|P49247|RPIA_HUMAN Ribose-5-phosphate isomerase OS=Homo sapiens OX=9606 GN=RPIA PE=1 SV=3	1	5	5	5	24.1	33.269	149280000	144490000	216110000	71569000	0	0	0	0	0
sp|P49321|NASP_HUMAN	NASP	sp|P49321|NASP_HUMAN Nuclear autoantigenic sperm protein OS=Homo sapiens OX=9606 GN=NASP PE=1 SV=2	1	1	1	1	1.5	85.237	0	0	0	0	0	0	0	0	0
sp|P49327|FAS_HUMAN	FASN	sp|P49327|FAS_HUMAN Fatty acid synthase OS=Homo sapiens OX=9606 GN=FASN PE=1 SV=3	1	59	59	59	35.1	273.42	930880000	895920000	892750000	1227200000	1279300000	1139000000	439940000	418800000	488210000
sp|P49368|TCPG_HUMAN	CCT3	sp|P49368|TCPG_HUMAN T-complex protein 1 subunit gamma OS=Homo sapiens OX=9606 GN=CCT3 PE=1 SV=4	1	20	20	20	43.5	60.533	268500000	255840000	264550000	483510000	448530000	385030000	289760000	281010000	288310000
sp|P49407|ARRB1_HUMAN	ARRB1	sp|P49407|ARRB1_HUMAN Beta-arrestin-1 OS=Homo sapiens OX=9606 GN=ARRB1 PE=1 SV=2	1	7	7	7	20.1	47.065	0	0	0	0	0	0	125210000	130340000	106660000
sp|P49588|SYAC_HUMAN	AARS1	sp|P49588|SYAC_HUMAN Alanine--tRNA ligase, cytoplasmic OS=Homo sapiens OX=9606 GN=AARS1 PE=1 SV=2	1	13	13	13	19.7	106.81	45303000	66459000	53939000	69689000	53843000	117800000	76788000	82221000	63010000
sp|P49591|SYSC_HUMAN	SARS1	sp|P49591|SYSC_HUMAN Serine--tRNA ligase, cytoplasmic OS=Homo sapiens OX=9606 GN=SARS1 PE=1 SV=3	1	6	6	6	18.5	58.777	36191000	45545000	38531000	0	64496000	0	35285000	43451000	37158000
sp|P49593|PPM1F_HUMAN	PPM1F	sp|P49593|PPM1F_HUMAN Protein phosphatase 1F OS=Homo sapiens OX=9606 GN=PPM1F PE=1 SV=3	1	4	4	4	18.1	49.83	0	0	0	0	0	0	33990000	22628000	19889000
sp|P49720|PSB3_HUMAN	PSMB3	sp|P49720|PSB3_HUMAN Proteasome subunit beta type-3 OS=Homo sapiens OX=9606 GN=PSMB3 PE=1 SV=2	1	2	2	2	16.1	22.949	0	12637000	0	17554000	0	11924000	0	3948000	5791400
sp|P49721|PSB2_HUMAN	PSMB2	sp|P49721|PSB2_HUMAN Proteasome subunit beta type-2 OS=Homo sapiens OX=9606 GN=PSMB2 PE=1 SV=1	1	1	1	1	5.5	22.836	0	0	0	0	0	0	0	0	4240100
sp|P49908|SEPP1_HUMAN	SELENOP	sp|P49908|SEPP1_HUMAN Selenoprotein P OS=Homo sapiens OX=9606 GN=SELENOP PE=1 SV=3	1	1	1	1	2.6	43.173	0	0	0	0	0	0	0	0	56840000
sp|P50148|GNAQ_HUMAN	GNAQ	sp|P50148|GNAQ_HUMAN Guanine nucleotide-binding protein G(q) subunit alpha OS=Homo sapiens OX=9606 GN=GNAQ PE=1 SV=4	1	14	14	10	49.3	42.142	78340000	86963000	93811000	35226000	62042000	56203000	436060000	515450000	668090000
sp|P50225|ST1A1_HUMAN;sp|P50226|ST1A2_HUMAN;sp|O75897|ST1C4_HUMAN	SULT1A1	sp|P50225|ST1A1_HUMAN Sulfotransferase 1A1 OS=Homo sapiens OX=9606 GN=SULT1A1 PE=1 SV=3;sp|P50226|ST1A2_HUMAN Sulfotransferase 1A2 OS=Homo sapiens OX=9606 GN=SULT1A2 PE=1 SV=2	3	6	2	2	24.7	34.165	0	0	0	0	0	0	0	0	9224900
sp|P50281|MMP14_HUMAN	MMP14	sp|P50281|MMP14_HUMAN Matrix metalloproteinase-14 OS=Homo sapiens OX=9606 GN=MMP14 PE=1 SV=3	1	6	6	6	13.4	65.893	0	0	61769000	0	0	0	68728000	57595000	63747000
sp|P50395|GDIB_HUMAN	GDI2	sp|P50395|GDIB_HUMAN Rab GDP dissociation inhibitor beta OS=Homo sapiens OX=9606 GN=GDI2 PE=1 SV=2	1	22	22	15	57.5	50.663	441660000	391010000	388570000	763340000	732140000	686990000	373930000	407770000	332920000
sp|P50454|SERPH_HUMAN	SERPINH1	sp|P50454|SERPH_HUMAN Serpin H1 OS=Homo sapiens OX=9606 GN=SERPINH1 PE=1 SV=2	1	8	8	8	27.3	46.44	73373000	83610000	71909000	0	0	0	48675000	54136000	40146000
sp|P50502|F10A1_HUMAN;sp|Q8IZP2|ST134_HUMAN;sp|Q8NFI4|F10A5_HUMAN	ST13	sp|P50502|F10A1_HUMAN Hsc70-interacting protein OS=Homo sapiens OX=9606 GN=ST13 PE=1 SV=2;sp|Q8IZP2|ST134_HUMAN Putative protein FAM10A4 OS=Homo sapiens OX=9606 GN=ST13P4 PE=5 SV=1;sp|Q8NFI4|F10A5_HUMAN Putative protein FAM10A5 OS=Homo sapiens OX=9606 GN=S	3	4	4	4	15.2	41.331	0	0	0	0	56715000	78056000	39784000	32005000	0
sp|P50552|VASP_HUMAN	VASP	sp|P50552|VASP_HUMAN Vasodilator-stimulated phosphoprotein OS=Homo sapiens OX=9606 GN=VASP PE=1 SV=3	1	8	8	8	25.8	39.829	42057000	0	38583000	0	0	0	179890000	219270000	159620000
sp|P50570|DYN2_HUMAN	DNM2	sp|P50570|DYN2_HUMAN Dynamin-2 OS=Homo sapiens OX=9606 GN=DNM2 PE=1 SV=2	1	6	2	2	8.2	98.063	0	0	0	0	0	0	17571000	18950000	0
sp|P50851|LRBA_HUMAN;sp|Q8NFP9|NBEA_HUMAN	LRBA	sp|P50851|LRBA_HUMAN Lipopolysaccharide-responsive and beige-like anchor protein OS=Homo sapiens OX=9606 GN=LRBA PE=1 SV=4	2	6	6	6	2.5	319.1	0	0	0	0	0	0	40445000	48568000	54837000
sp|P50914|RL14_HUMAN	RPL14	sp|P50914|RL14_HUMAN 60S ribosomal protein L14 OS=Homo sapiens OX=9606 GN=RPL14 PE=1 SV=4	1	5	5	5	27	23.432	516670000	549070000	555260000	190820000	92501000	85023000	16655000	37975000	19263000
sp|P50990|TCPQ_HUMAN	CCT8	sp|P50990|TCPQ_HUMAN T-complex protein 1 subunit theta OS=Homo sapiens OX=9606 GN=CCT8 PE=1 SV=4	1	15	15	15	31.9	59.62	443120000	494860000	483450000	591770000	612200000	750680000	409400000	358870000	380020000
sp|P50991|TCPD_HUMAN	CCT4	sp|P50991|TCPD_HUMAN T-complex protein 1 subunit delta OS=Homo sapiens OX=9606 GN=CCT4 PE=1 SV=4	1	13	13	13	32.8	57.924	296220000	318540000	338110000	455170000	610070000	467940000	331880000	402860000	318330000
sp|P50995|ANX11_HUMAN;sp|P27216|ANX13_HUMAN	ANXA11	sp|P50995|ANX11_HUMAN Annexin A11 OS=Homo sapiens OX=9606 GN=ANXA11 PE=1 SV=1	2	15	15	15	34.5	54.389	321760000	357600000	343800000	89775000	87301000	0	965880000	665970000	928690000
sp|P51148|RAB5C_HUMAN;sp|P20339|RAB5A_HUMAN	RAB5C	sp|P51148|RAB5C_HUMAN Ras-related protein Rab-5C OS=Homo sapiens OX=9606 GN=RAB5C PE=1 SV=2	2	8	8	5	47.7	23.482	144420000	115240000	117110000	143770000	144710000	155350000	207910000	213190000	193360000
sp|P51149|RAB7A_HUMAN	RAB7A	sp|P51149|RAB7A_HUMAN Ras-related protein Rab-7a OS=Homo sapiens OX=9606 GN=RAB7A PE=1 SV=1	1	11	11	11	64.3	23.489	103190000	119260000	166310000	122500000	88918000	55303000	482970000	475150000	490290000
sp|P51153|RAB13_HUMAN;sp|P59190|RAB15_HUMAN;sp|P20337|RAB3B_HUMAN;sp|P20336|RAB3A_HUMAN;sp|Q96E17|RAB3C_HUMAN	RAB13	sp|P51153|RAB13_HUMAN Ras-related protein Rab-13 OS=Homo sapiens OX=9606 GN=RAB13 PE=1 SV=1	5	4	2	2	18.7	22.774	0	0	0	0	0	0	69131000	82628000	89114000
sp|P51452|DUS3_HUMAN	DUSP3	sp|P51452|DUS3_HUMAN Dual specificity protein phosphatase 3 OS=Homo sapiens OX=9606 GN=DUSP3 PE=1 SV=1	1	5	5	5	35.7	20.478	0	0	0	0	0	0	91283000	76296000	74020000
sp|P51575|P2RX1_HUMAN	P2RX1	sp|P51575|P2RX1_HUMAN P2X purinoceptor 1 OS=Homo sapiens OX=9606 GN=P2RX1 PE=1 SV=1	1	5	5	5	18.3	44.98	1361300000	392360000	717570000	0	0	0	448250000	319330000	293310000
sp|P51606|RENBP_HUMAN	RENBP	sp|P51606|RENBP_HUMAN N-acylglucosamine 2-epimerase OS=Homo sapiens OX=9606 GN=RENBP PE=1 SV=2	1	4	4	4	12.2	48.83	0	0	0	0	0	0	17769000	16895000	15654000
sp|P51659|DHB4_HUMAN	HSD17B4	sp|P51659|DHB4_HUMAN Peroxisomal multifunctional enzyme type 2 OS=Homo sapiens OX=9606 GN=HSD17B4 PE=1 SV=3	1	2	2	2	3.1	79.685	0	0	0	0	0	0	0	0	14685000
sp|P51692|STA5B_HUMAN;sp|P42229|STA5A_HUMAN	STAT5B	sp|P51692|STA5B_HUMAN Signal transducer and activator of transcription 5B OS=Homo sapiens OX=9606 GN=STAT5B PE=1 SV=2	2	5	5	5	9.4	89.865	0	0	0	0	0	0	26662000	38728000	34005000
sp|P51809|VAMP7_HUMAN	VAMP7	sp|P51809|VAMP7_HUMAN Vesicle-associated membrane protein 7 OS=Homo sapiens OX=9606 GN=VAMP7 PE=1 SV=3	1	2	2	2	9.5	24.935	0	0	0	0	0	0	0	15360000	11285000
sp|P52209|6PGD_HUMAN	PGD	sp|P52209|6PGD_HUMAN 6-phosphogluconate dehydrogenase, decarboxylating OS=Homo sapiens OX=9606 GN=PGD PE=1 SV=3	1	14	14	14	46	53.139	181960000	227830000	197730000	175090000	77016000	266970000	203690000	272410000	206450000
sp|P52272|HNRPM_HUMAN	HNRNPM	sp|P52272|HNRPM_HUMAN Heterogeneous nuclear ribonucleoprotein M OS=Homo sapiens OX=9606 GN=HNRNPM PE=1 SV=3	1	2	2	2	3.7	77.515	0	0	3744700	0	0	0	0	0	0
sp|P52292|IMA1_HUMAN	KPNA2	sp|P52292|IMA1_HUMAN Importin subunit alpha-1 OS=Homo sapiens OX=9606 GN=KPNA2 PE=1 SV=1	1	3	3	3	9.1	57.861	0	0	0	44460000	23097000	20926000	0	0	8108100
sp|P52306|GDS1_HUMAN	RAP1GDS1	sp|P52306|GDS1_HUMAN Rap1 GTPase-GDP dissociation stimulator 1 OS=Homo sapiens OX=9606 GN=RAP1GDS1 PE=1 SV=3	1	3	3	3	7.7	66.316	0	0	0	0	0	0	0	0	7394500
sp|P52565|GDIR1_HUMAN	ARHGDIA	sp|P52565|GDIR1_HUMAN Rho GDP-dissociation inhibitor 1 OS=Homo sapiens OX=9606 GN=ARHGDIA PE=1 SV=3	1	4	4	4	19.1	23.207	0	0	0	38636000	0	57262000	83080000	80146000	81145000
sp|P52566|GDIR2_HUMAN	ARHGDIB	sp|P52566|GDIR2_HUMAN Rho GDP-dissociation inhibitor 2 OS=Homo sapiens OX=9606 GN=ARHGDIB PE=1 SV=3	1	3	3	3	22.9	22.988	0	0	0	0	0	0	73191000	67322000	53524000
sp|P52788|SPSY_HUMAN	SMS	sp|P52788|SPSY_HUMAN Spermine synthase OS=Homo sapiens OX=9606 GN=SMS PE=1 SV=2	1	1	1	1	2.5	41.268	0	0	0	0	0	0	0	2021000	0
sp|P52907|CAZA1_HUMAN	CAPZA1	sp|P52907|CAZA1_HUMAN F-actin-capping protein subunit alpha-1 OS=Homo sapiens OX=9606 GN=CAPZA1 PE=1 SV=3	1	12	12	10	64.7	32.922	92550000	73676000	42219000	148940000	161830000	145170000	442890000	439480000	390850000
sp|P52926|HMGA2_HUMAN	HMGA2	sp|P52926|HMGA2_HUMAN High mobility group protein HMGI-C OS=Homo sapiens OX=9606 GN=HMGA2 PE=1 SV=1	1	1	1	1	11.9	11.832	0	0	0	0	0	3713300	0	0	0
sp|P53004|BIEA_HUMAN	BLVRA	sp|P53004|BIEA_HUMAN Biliverdin reductase A OS=Homo sapiens OX=9606 GN=BLVRA PE=1 SV=2	1	4	4	4	18.6	33.428	0	0	0	0	0	0	0	40921000	25838000
sp|P53396|ACLY_HUMAN	ACLY	sp|P53396|ACLY_HUMAN ATP-citrate synthase OS=Homo sapiens OX=9606 GN=ACLY PE=1 SV=3	1	18	18	18	21.1	120.84	172460000	187990000	167180000	181470000	104080000	183210000	218450000	261910000	261680000
sp|P53582|MAP11_HUMAN	METAP1	sp|P53582|MAP11_HUMAN Methionine aminopeptidase 1 OS=Homo sapiens OX=9606 GN=METAP1 PE=1 SV=2	1	1	1	1	5.2	43.215	0	0	0	0	0	0	0	0	3933300
sp|P53618|COPB_HUMAN	COPB1	sp|P53618|COPB_HUMAN Coatomer subunit beta OS=Homo sapiens OX=9606 GN=COPB1 PE=1 SV=3	1	9	9	9	12.4	107.14	0	0	12498000	29743000	0	0	38600000	45407000	28981000
sp|P53621|COPA_HUMAN	COPA	sp|P53621|COPA_HUMAN Coatomer subunit alpha OS=Homo sapiens OX=9606 GN=COPA PE=1 SV=2	1	17	17	17	20.6	138.34	44252000	82908000	0	0	0	0	102260000	167520000	145910000
sp|P53634|CATC_HUMAN	CTSC	sp|P53634|CATC_HUMAN Dipeptidyl peptidase 1 OS=Homo sapiens OX=9606 GN=CTSC PE=1 SV=2	1	2	2	2	9.9	51.853	0	0	0	0	0	0	0	3308900	0
sp|P53675|CLH2_HUMAN	CLTCL1	sp|P53675|CLH2_HUMAN Clathrin heavy chain 2 OS=Homo sapiens OX=9606 GN=CLTCL1 PE=1 SV=2	1	16	1	1	10.2	187.03	0	0	0	0	0	0	0	0	18140000
sp|P53794|SC5A3_HUMAN	SLC5A3	sp|P53794|SC5A3_HUMAN Sodium/myo-inositol cotransporter OS=Homo sapiens OX=9606 GN=SLC5A3 PE=1 SV=2	1	2	2	2	5	79.693	0	0	0	0	0	0	15064000	15223000	0
sp|P53801|PTTG_HUMAN	PTTG1IP	sp|P53801|PTTG_HUMAN Pituitary tumor-transforming gene 1 protein-interacting protein OS=Homo sapiens OX=9606 GN=PTTG1IP PE=1 SV=1	1	1	1	1	10	20.324	0	0	0	0	0	0	19503000	25886000	17793000
sp|P53985|MOT1_HUMAN	SLC16A1	sp|P53985|MOT1_HUMAN Monocarboxylate transporter 1 OS=Homo sapiens OX=9606 GN=SLC16A1 PE=1 SV=3	1	9	9	9	20.6	53.944	310750000	304820000	292920000	575130000	652460000	434280000	171400000	150660000	171880000
sp|P53990|IST1_HUMAN	IST1	sp|P53990|IST1_HUMAN IST1 homolog OS=Homo sapiens OX=9606 GN=IST1 PE=1 SV=1	1	2	2	2	8	39.75	0	0	23878000	0	0	0	28259000	26746000	23315000
sp|P54136|SYRC_HUMAN	RARS1	sp|P54136|SYRC_HUMAN Arginine--tRNA ligase, cytoplasmic OS=Homo sapiens OX=9606 GN=RARS1 PE=1 SV=2	1	4	4	4	6.5	75.378	15213000	14701000	10905000	0	0	0	13856000	11587000	11524000
sp|P54577|SYYC_HUMAN	YARS1	sp|P54577|SYYC_HUMAN Tyrosine--tRNA ligase, cytoplasmic OS=Homo sapiens OX=9606 GN=YARS1 PE=1 SV=4	1	8	8	8	19.9	59.143	0	0	0	0	0	0	134660000	115500000	108980000
sp|P54578|UBP14_HUMAN	USP14	sp|P54578|UBP14_HUMAN Ubiquitin carboxyl-terminal hydrolase 14 OS=Homo sapiens OX=9606 GN=USP14 PE=1 SV=3	1	3	3	3	8.7	56.068	0	0	0	0	0	0	17594000	18170000	21581000
sp|P54619|AAKG1_HUMAN	PRKAG1	sp|P54619|AAKG1_HUMAN 5-AMP-activated protein kinase subunit gamma-1 OS=Homo sapiens OX=9606 GN=PRKAG1 PE=1 SV=1	1	2	2	2	11.2	37.579	0	0	0	0	0	0	4213900	5362300	0
sp|P54687|BCAT1_HUMAN	BCAT1	sp|P54687|BCAT1_HUMAN Branched-chain-amino-acid aminotransferase, cytosolic OS=Homo sapiens OX=9606 GN=BCAT1 PE=1 SV=3	1	4	4	4	15.8	42.966	40392000	40998000	46563000	54395000	54825000	0	6063800	10164000	8344800
sp|P54707|AT12A_HUMAN;REV__sp|Q15772|SPEG_HUMAN	ATP12A	sp|P54707|AT12A_HUMAN Potassium-transporting ATPase alpha chain 2 OS=Homo sapiens OX=9606 GN=ATP12A PE=1 SV=3	2	4	1	1	3.5	115.51	0	0	0	0	0	0	0	0	0
sp|P54709|AT1B3_HUMAN	ATP1B3	sp|P54709|AT1B3_HUMAN Sodium/potassium-transporting ATPase subunit beta-3 OS=Homo sapiens OX=9606 GN=ATP1B3 PE=1 SV=1	1	8	8	8	36.2	31.512	333630000	376970000	390710000	401640000	474860000	350800000	229480000	180350000	218380000
sp|P54920|SNAA_HUMAN;sp|Q9H115|SNAB_HUMAN	NAPA	sp|P54920|SNAA_HUMAN Alpha-soluble NSF attachment protein OS=Homo sapiens OX=9606 GN=NAPA PE=1 SV=3	2	7	7	7	31.9	33.232	28967000	36102000	22730000	35269000	0	0	40049000	67993000	88972000
sp|P54922|ADPRH_HUMAN	ADPRH	sp|P54922|ADPRH_HUMAN [Protein ADP-ribosylarginine] hydrolase OS=Homo sapiens OX=9606 GN=ADPRH PE=1 SV=1	1	2	2	2	7	39.506	0	0	0	0	0	0	0	4832100	0
sp|P55056|APOC4_HUMAN	APOC4	sp|P55056|APOC4_HUMAN Apolipoprotein C-IV OS=Homo sapiens OX=9606 GN=APOC4 PE=1 SV=1	1	3	3	3	22	14.553	0	0	0	0	0	0	44300000	48218000	72777000
sp|P55058|PLTP_HUMAN	PLTP	sp|P55058|PLTP_HUMAN Phospholipid transfer protein OS=Homo sapiens OX=9606 GN=PLTP PE=1 SV=1	1	7	7	7	18.5	54.739	0	0	20781000	49364000	0	0	67450000	161950000	97819000
sp|P55060|XPO2_HUMAN	CSE1L	sp|P55060|XPO2_HUMAN Exportin-2 OS=Homo sapiens OX=9606 GN=CSE1L PE=1 SV=3	1	4	4	4	6.5	110.42	0	0	0	0	0	0	3088900	0	0
sp|P55072|TERA_HUMAN	VCP	sp|P55072|TERA_HUMAN Transitional endoplasmic reticulum ATPase OS=Homo sapiens OX=9606 GN=VCP PE=1 SV=4	1	25	25	25	43.8	89.321	664070000	707700000	712690000	691170000	669480000	702820000	558840000	506200000	459160000
sp|P55160|NCKPL_HUMAN	NCKAP1L	sp|P55160|NCKPL_HUMAN Nck-associated protein 1-like OS=Homo sapiens OX=9606 GN=NCKAP1L PE=1 SV=3	1	10	10	10	10.5	128.15	0	0	0	0	0	0	109340000	142410000	122760000
sp|P55209|NP1L1_HUMAN	NAP1L1	sp|P55209|NP1L1_HUMAN Nucleosome assembly protein 1-like 1 OS=Homo sapiens OX=9606 GN=NAP1L1 PE=1 SV=1	1	6	6	5	17.4	45.374	59279000	61308000	61889000	77073000	59613000	72094000	165020000	161410000	152010000
sp|P55290|CAD13_HUMAN	CDH13	sp|P55290|CAD13_HUMAN Cadherin-13 OS=Homo sapiens OX=9606 GN=CDH13 PE=1 SV=1	1	1	1	1	1.7	78.286	0	0	0	0	0	0	0	0	10080000
sp|P55786|PSA_HUMAN;sp|A6NEC2|PSAL_HUMAN	NPEPPS	sp|P55786|PSA_HUMAN Puromycin-sensitive aminopeptidase OS=Homo sapiens OX=9606 GN=NPEPPS PE=1 SV=2	2	6	6	6	7.8	103.28	0	32805000	37901000	53637000	0	62645000	34018000	42361000	32901000
sp|P55884|EIF3B_HUMAN	EIF3B	sp|P55884|EIF3B_HUMAN Eukaryotic translation initiation factor 3 subunit B OS=Homo sapiens OX=9606 GN=EIF3B PE=1 SV=3	1	3	3	3	4.1	92.48	0	0	0	0	0	0	0	0	38210000
sp|P55957|BID_HUMAN	BID	sp|P55957|BID_HUMAN BH3-interacting domain death agonist OS=Homo sapiens OX=9606 GN=BID PE=1 SV=1	1	2	2	2	14.4	21.994	0	0	0	0	0	0	0	0	2511800
sp|P56199|ITA1_HUMAN	ITGA1	sp|P56199|ITA1_HUMAN Integrin alpha-1 OS=Homo sapiens OX=9606 GN=ITGA1 PE=1 SV=2	1	5	5	5	5.8	130.85	0	0	0	0	0	0	52106000	38679000	44672000
sp|P56747|CLD6_HUMAN;sp|O14493|CLD4_HUMAN;sp|O95484|CLD9_HUMAN	CLDN6	sp|P56747|CLD6_HUMAN Claudin-6 OS=Homo sapiens OX=9606 GN=CLDN6 PE=1 SV=2	3	5	5	4	24.5	23.291	1760500000	1449100000	1969700000	1068700000	1025400000	877550000	0	0	0
sp|P58546|MTPN_HUMAN	MTPN	sp|P58546|MTPN_HUMAN Myotrophin OS=Homo sapiens OX=9606 GN=MTPN PE=1 SV=2	1	3	3	3	40.7	12.895	0	0	0	0	0	0	33777000	25310000	24429000
sp|P59998|ARPC4_HUMAN	ARPC4	sp|P59998|ARPC4_HUMAN Actin-related protein 2/3 complex subunit 4 OS=Homo sapiens OX=9606 GN=ARPC4 PE=1 SV=3	1	6	6	6	50	19.667	28766000	0	26276000	0	0	0	303210000	409470000	352930000
sp|P60033|CD81_HUMAN	CD81	sp|P60033|CD81_HUMAN CD81 antigen OS=Homo sapiens OX=9606 GN=CD81 PE=1 SV=1	1	4	4	4	28.4	25.809	696490000	640750000	744020000	245940000	395070000	262640000	857280000	719270000	886390000
sp|P60174|TPIS_HUMAN	TPI1	sp|P60174|TPIS_HUMAN Triosephosphate isomerase OS=Homo sapiens OX=9606 GN=TPI1 PE=1 SV=4	1	13	13	13	75.5	26.669	581520000	565550000	548220000	1074400000	1051000000	1019600000	365960000	406690000	361650000
sp|P60660|MYL6_HUMAN;sp|P14649|MYL6B_HUMAN	MYL6	sp|P60660|MYL6_HUMAN Myosin light polypeptide 6 OS=Homo sapiens OX=9606 GN=MYL6 PE=1 SV=2	2	8	8	8	55.6	16.93	175580000	191160000	176830000	247640000	256500000	335260000	155440000	148030000	150580000
sp|P60709|ACTB_HUMAN;sp|Q6S8J3|POTEE_HUMAN;sp|A5A3E0|POTEF_HUMAN;sp|P0CG38|POTEI_HUMAN;sp|Q9BYX7|ACTBM_HUMAN;sp|P0CG39|POTEJ_HUMAN	ACTB	sp|P60709|ACTB_HUMAN Actin, cytoplasmic 1 OS=Homo sapiens OX=9606 GN=ACTB PE=1 SV=1	6	21	1	1	73.1	41.736	0	0	0	0	0	0	131430000	0	0
sp|P60842|IF4A1_HUMAN;sp|Q14240|IF4A2_HUMAN	EIF4A1	sp|P60842|IF4A1_HUMAN Eukaryotic initiation factor 4A-I OS=Homo sapiens OX=9606 GN=EIF4A1 PE=1 SV=1;sp|Q14240|IF4A2_HUMAN Eukaryotic initiation factor 4A-II OS=Homo sapiens OX=9606 GN=EIF4A2 PE=1 SV=2	2	15	15	13	36.7	46.153	259250000	274040000	247670000	364550000	452090000	386910000	337280000	404710000	377500000
sp|P60866|RS20_HUMAN	RPS20	sp|P60866|RS20_HUMAN 40S ribosomal protein S20 OS=Homo sapiens OX=9606 GN=RPS20 PE=1 SV=1	1	2	2	2	19.3	13.373	134680000	180210000	215900000	69339000	131560000	99600000	0	0	0
sp|P60891|PRPS1_HUMAN;sp|P11908|PRPS2_HUMAN;sp|P21108|PRPS3_HUMAN	PRPS1	sp|P60891|PRPS1_HUMAN Ribose-phosphate pyrophosphokinase 1 OS=Homo sapiens OX=9606 GN=PRPS1 PE=1 SV=2;sp|P11908|PRPS2_HUMAN Ribose-phosphate pyrophosphokinase 2 OS=Homo sapiens OX=9606 GN=PRPS2 PE=1 SV=2;sp|P21108|PRPS3_HUMAN Ribose-phosphate pyrophosphoki	3	4	4	4	20.1	34.834	16890000	0	0	0	0	0	16451000	17329000	16523000
sp|P60900|PSA6_HUMAN	PSMA6	sp|P60900|PSA6_HUMAN Proteasome subunit alpha type-6 OS=Homo sapiens OX=9606 GN=PSMA6 PE=1 SV=1	1	4	4	4	22.4	27.399	0	0	0	0	0	0	39396000	39053000	42232000
sp|P60903|S10AA_HUMAN	S100A10	sp|P60903|S10AA_HUMAN Protein S100-A10 OS=Homo sapiens OX=9606 GN=S100A10 PE=1 SV=2	1	2	2	2	35.1	11.203	269290000	273860000	304930000	44860000	110520000	54392000	0	0	10840000
sp|P60953|CDC42_HUMAN	CDC42	sp|P60953|CDC42_HUMAN Cell division control protein 42 homolog OS=Homo sapiens OX=9606 GN=CDC42 PE=1 SV=2	1	7	6	6	42.4	21.258	353000000	382660000	375720000	314440000	249850000	216120000	576590000	407190000	543530000
sp|P60981|DEST_HUMAN	DSTN	sp|P60981|DEST_HUMAN Destrin OS=Homo sapiens OX=9606 GN=DSTN PE=1 SV=3	1	6	6	6	42.4	18.506	82979000	94338000	74023000	129460000	67919000	113550000	163900000	139690000	152760000
sp|P61006|RAB8A_HUMAN	RAB8A	sp|P61006|RAB8A_HUMAN Ras-related protein Rab-8A OS=Homo sapiens OX=9606 GN=RAB8A PE=1 SV=1	1	7	6	4	36.2	23.668	92595000	0	71316000	43572000	0	0	264030000	285900000	252880000
sp|P61019|RAB2A_HUMAN;sp|Q8WUD1|RAB2B_HUMAN	RAB2A	sp|P61019|RAB2A_HUMAN Ras-related protein Rab-2A OS=Homo sapiens OX=9606 GN=RAB2A PE=1 SV=1;sp|Q8WUD1|RAB2B_HUMAN Ras-related protein Rab-2B OS=Homo sapiens OX=9606 GN=RAB2B PE=1 SV=1	2	4	4	4	25	23.545	0	40838000	37688000	0	0	0	34499000	37222000	38593000
sp|P61020|RAB5B_HUMAN	RAB5B	sp|P61020|RAB5B_HUMAN Ras-related protein Rab-5B OS=Homo sapiens OX=9606 GN=RAB5B PE=1 SV=1	1	6	3	3	35.8	23.707	13505000	0	0	0	0	0	0	0	0
sp|P61026|RAB10_HUMAN	RAB10	sp|P61026|RAB10_HUMAN Ras-related protein Rab-10 OS=Homo sapiens OX=9606 GN=RAB10 PE=1 SV=1	1	5	4	4	25.5	22.541	45620000	0	86643000	0	0	0	293590000	326150000	445130000
sp|P61073|CXCR4_HUMAN	CXCR4	sp|P61073|CXCR4_HUMAN C-X-C chemokine receptor type 4 OS=Homo sapiens OX=9606 GN=CXCR4 PE=1 SV=1	1	2	2	2	7.4	39.745	0	0	0	0	0	0	55239000	53047000	51129000
sp|P61088|UBE2N_HUMAN	UBE2N	sp|P61088|UBE2N_HUMAN Ubiquitin-conjugating enzyme E2 N OS=Homo sapiens OX=9606 GN=UBE2N PE=1 SV=1	1	4	4	2	36.8	17.138	0	0	0	134140000	49877000	59122000	53887000	51069000	53053000
sp|P61106|RAB14_HUMAN	RAB14	sp|P61106|RAB14_HUMAN Ras-related protein Rab-14 OS=Homo sapiens OX=9606 GN=RAB14 PE=1 SV=4	1	11	11	11	68.4	23.897	70892000	0	83913000	47534000	0	0	438210000	344200000	422470000
sp|P61158|ARP3_HUMAN;sp|Q9P1U1|ARP3B_HUMAN;sp|Q9C0K3|ARP3C_HUMAN	ACTR3	sp|P61158|ARP3_HUMAN Actin-related protein 3 OS=Homo sapiens OX=9606 GN=ACTR3 PE=1 SV=3	3	18	18	18	54.8	47.371	22883000	17533000	29943000	26601000	9344600	12932000	1105600000	1092800000	694380000
sp|P61160|ARP2_HUMAN	ACTR2	sp|P61160|ARP2_HUMAN Actin-related protein 2 OS=Homo sapiens OX=9606 GN=ACTR2 PE=1 SV=1	1	10	10	10	34.8	44.76	30107000	42391000	38452000	0	0	0	468750000	360460000	491480000
sp|P61163|ACTZ_HUMAN	ACTR1A	sp|P61163|ACTZ_HUMAN Alpha-centractin OS=Homo sapiens OX=9606 GN=ACTR1A PE=1 SV=1	1	2	2	2	10.1	42.613	0	0	0	0	0	0	17620000	15014000	13484000
sp|P61224|RAP1B_HUMAN;sp|A6NIZ1|RP1BL_HUMAN	RAP1B	sp|P61224|RAP1B_HUMAN Ras-related protein Rap-1b OS=Homo sapiens OX=9606 GN=RAP1B PE=1 SV=1;sp|A6NIZ1|RP1BL_HUMAN Ras-related protein Rap-1b-like protein OS=Homo sapiens OX=9606 PE=2 SV=1	2	11	11	5	64.1	20.825	323770000	443020000	409760000	98486000	150210000	265990000	8772500000	7934200000	9727000000
sp|P61225|RAP2B_HUMAN;sp|P10114|RAP2A_HUMAN	RAP2B	sp|P61225|RAP2B_HUMAN Ras-related protein Rap-2b OS=Homo sapiens OX=9606 GN=RAP2B PE=1 SV=1	2	4	4	3	26.2	20.504	59030000	72498000	68855000	0	0	0	121860000	105190000	93871000
sp|P61247|RS3A_HUMAN	RPS3A	sp|P61247|RS3A_HUMAN 40S ribosomal protein S3a OS=Homo sapiens OX=9606 GN=RPS3A PE=1 SV=2	1	10	10	10	41.3	29.945	925130000	621730000	853440000	392720000	595040000	543150000	66017000	81039000	83970000
sp|P61289|PSME3_HUMAN	PSME3	sp|P61289|PSME3_HUMAN Proteasome activator complex subunit 3 OS=Homo sapiens OX=9606 GN=PSME3 PE=1 SV=1	1	2	2	2	9.4	29.506	0	19000000	0	0	0	0	0	0	0
sp|P61313|RL15_HUMAN	RPL15	sp|P61313|RL15_HUMAN 60S ribosomal protein L15 OS=Homo sapiens OX=9606 GN=RPL15 PE=1 SV=2	1	7	7	7	29.4	24.146	650830000	555930000	449350000	0	0	0	0	34617000	0
sp|P61353|RL27_HUMAN	RPL27	sp|P61353|RL27_HUMAN 60S ribosomal protein L27 OS=Homo sapiens OX=9606 GN=RPL27 PE=1 SV=2	1	3	3	3	27.9	15.798	262610000	348180000	364430000	94569000	0	0	0	0	0
sp|P61513|RL37A_HUMAN;sp|A6NKH3|RL37L_HUMAN	RPL37A	sp|P61513|RL37A_HUMAN 60S ribosomal protein L37a OS=Homo sapiens OX=9606 GN=RPL37A PE=1 SV=2	2	4	4	4	51.1	10.275	490080000	317170000	307400000	0	160590000	316420000	0	0	0
sp|P61586|RHOA_HUMAN	RHOA	sp|P61586|RHOA_HUMAN Transforming protein RhoA OS=Homo sapiens OX=9606 GN=RHOA PE=1 SV=1	1	8	8	3	38.9	21.768	281450000	283730000	332980000	490570000	417750000	554640000	540980000	678370000	616210000
sp|P61604|CH10_HUMAN	HSPE1	sp|P61604|CH10_HUMAN 10 kDa heat shock protein, mitochondrial OS=Homo sapiens OX=9606 GN=HSPE1 PE=1 SV=2	1	2	2	2	25.5	10.932	0	0	0	31812000	0	0	0	0	0
sp|P61758|PFD3_HUMAN	VBP1	sp|P61758|PFD3_HUMAN Prefoldin subunit 3 OS=Homo sapiens OX=9606 GN=VBP1 PE=1 SV=4	1	1	1	1	9.6	22.626	0	0	0	0	0	0	0	0	1488400
sp|P61764|STXB1_HUMAN	STXBP1	sp|P61764|STXB1_HUMAN Syntaxin-binding protein 1 OS=Homo sapiens OX=9606 GN=STXBP1 PE=1 SV=1	1	2	2	2	8.8	67.568	0	0	0	0	0	0	4368000	4002500	3472100
sp|P61769|B2MG_HUMAN	B2M	sp|P61769|B2MG_HUMAN Beta-2-microglobulin OS=Homo sapiens OX=9606 GN=B2M PE=1 SV=1	1	2	2	2	26.9	13.714	0	0	0	0	0	0	75563000	56089000	0
sp|P61970|NTF2_HUMAN	NUTF2	sp|P61970|NTF2_HUMAN Nuclear transport factor 2 OS=Homo sapiens OX=9606 GN=NUTF2 PE=1 SV=1	1	4	4	4	58.3	14.478	57094000	37515000	38040000	45352000	0	0	56214000	64527000	42452000
sp|P61978|HNRPK_HUMAN	HNRNPK	sp|P61978|HNRPK_HUMAN Heterogeneous nuclear ribonucleoprotein K OS=Homo sapiens OX=9606 GN=HNRNPK PE=1 SV=1	1	2	2	2	4.3	50.976	0	0	0	0	0	0	19042000	23660000	26913000
sp|P61981|1433G_HUMAN	YWHAG	sp|P61981|1433G_HUMAN 14-3-3 protein gamma OS=Homo sapiens OX=9606 GN=YWHAG PE=1 SV=2	1	12	10	9	52.2	28.302	314940000	236810000	247940000	546210000	416160000	588600000	402190000	396970000	478640000
sp|P62070|RRAS2_HUMAN	RRAS2	sp|P62070|RRAS2_HUMAN Ras-related protein R-Ras2 OS=Homo sapiens OX=9606 GN=RRAS2 PE=1 SV=1	1	5	5	4	31.4	23.399	79487000	80582000	65560000	0	65346000	96156000	33630000	31933000	36593000
sp|P62081|RS7_HUMAN	RPS7	sp|P62081|RS7_HUMAN 40S ribosomal protein S7 OS=Homo sapiens OX=9606 GN=RPS7 PE=1 SV=1	1	7	7	7	51	22.127	1051300000	778050000	546560000	60558000	107040000	56011000	6677900	4368700	0
sp|P62136|PP1A_HUMAN	PPP1CA	sp|P62136|PP1A_HUMAN Serine/threonine-protein phosphatase PP1-alpha catalytic subunit OS=Homo sapiens OX=9606 GN=PPP1CA PE=1 SV=1	1	8	2	1	33	37.512	0	0	0	0	0	0	9733700	0	54897000
sp|P62140|PP1B_HUMAN	PPP1CB	sp|P62140|PP1B_HUMAN Serine/threonine-protein phosphatase PP1-beta catalytic subunit OS=Homo sapiens OX=9606 GN=PPP1CB PE=1 SV=3	1	9	9	3	37.6	37.186	0	45428000	0	44667000	0	50982000	202580000	254620000	338100000
sp|P62195|PRS8_HUMAN	PSMC5	sp|P62195|PRS8_HUMAN 26S proteasome regulatory subunit 8 OS=Homo sapiens OX=9606 GN=PSMC5 PE=1 SV=1	1	3	3	3	10.6	45.626	0	0	0	0	0	0	25251000	24458000	24989000
sp|P62241|RS8_HUMAN	RPS8	sp|P62241|RS8_HUMAN 40S ribosomal protein S8 OS=Homo sapiens OX=9606 GN=RPS8 PE=1 SV=2	1	7	7	7	41.3	24.205	696750000	852000000	880710000	122550000	206540000	315970000	18964000	13387000	20099000
sp|P62244|RS15A_HUMAN	RPS15A	sp|P62244|RS15A_HUMAN 40S ribosomal protein S15a OS=Homo sapiens OX=9606 GN=RPS15A PE=1 SV=2	1	3	3	3	23.8	14.839	453950000	171920000	536830000	0	0	0	29065000	12803000	0
sp|P62249|RS16_HUMAN	RPS16	sp|P62249|RS16_HUMAN 40S ribosomal protein S16 OS=Homo sapiens OX=9606 GN=RPS16 PE=1 SV=2	1	6	6	6	36.3	16.445	271270000	146590000	327930000	0	71107000	85346000	10950000	0	0
sp|P62258|1433E_HUMAN	YWHAE	sp|P62258|1433E_HUMAN 14-3-3 protein epsilon OS=Homo sapiens OX=9606 GN=YWHAE PE=1 SV=1	1	11	9	9	50.6	29.174	787610000	631200000	686200000	1089400000	909420000	1044300000	762910000	695150000	824640000
sp|P62263|RS14_HUMAN	RPS14	sp|P62263|RS14_HUMAN 40S ribosomal protein S14 OS=Homo sapiens OX=9606 GN=RPS14 PE=1 SV=3	1	4	4	4	36.4	16.273	172320000	0	177530000	125060000	218490000	0	0	0	0
sp|P62266|RS23_HUMAN	RPS23	sp|P62266|RS23_HUMAN 40S ribosomal protein S23 OS=Homo sapiens OX=9606 GN=RPS23 PE=1 SV=3	1	5	5	5	48.3	15.807	1420700000	602280000	665840000	0	81042000	62019000	0	14966000	26854000
sp|P62269|RS18_HUMAN	RPS18	sp|P62269|RS18_HUMAN 40S ribosomal protein S18 OS=Homo sapiens OX=9606 GN=RPS18 PE=1 SV=3	1	6	6	6	36.8	17.718	286350000	321970000	275620000	171160000	294680000	308690000	0	0	0
sp|P62273|RS29_HUMAN	RPS29	sp|P62273|RS29_HUMAN 40S ribosomal protein S29 OS=Homo sapiens OX=9606 GN=RPS29 PE=1 SV=2	1	1	1	1	19.6	6.6767	0	0	0	0	0	0	0	3297100	0
sp|P62277|RS13_HUMAN	RPS13	sp|P62277|RS13_HUMAN 40S ribosomal protein S13 OS=Homo sapiens OX=9606 GN=RPS13 PE=1 SV=2	1	5	5	5	31.1	17.222	686490000	893950000	936750000	157000000	140640000	79661000	8216800	6202000	8796600
sp|P62280|RS11_HUMAN	RPS11	sp|P62280|RS11_HUMAN 40S ribosomal protein S11 OS=Homo sapiens OX=9606 GN=RPS11 PE=1 SV=3	1	4	4	4	31	18.431	213330000	222590000	179770000	0	0	0	0	0	0
sp|P62304|RUXE_HUMAN	SNRPE	sp|P62304|RUXE_HUMAN Small nuclear ribonucleoprotein E OS=Homo sapiens OX=9606 GN=SNRPE PE=1 SV=1	1	2	2	2	39.1	10.803	24709000	0	32294000	0	0	0	0	0	0
sp|P62314|SMD1_HUMAN	SNRPD1	sp|P62314|SMD1_HUMAN Small nuclear ribonucleoprotein Sm D1 OS=Homo sapiens OX=9606 GN=SNRPD1 PE=1 SV=1	1	2	2	2	27.7	13.281	0	60005000	0	0	0	0	0	0	0
sp|P62316|SMD2_HUMAN	SNRPD2	sp|P62316|SMD2_HUMAN Small nuclear ribonucleoprotein Sm D2 OS=Homo sapiens OX=9606 GN=SNRPD2 PE=1 SV=1	1	5	5	5	47.5	13.527	157590000	179920000	154360000	0	0	112740000	0	0	0
sp|P62318|SMD3_HUMAN	SNRPD3	sp|P62318|SMD3_HUMAN Small nuclear ribonucleoprotein Sm D3 OS=Homo sapiens OX=9606 GN=SNRPD3 PE=1 SV=1	1	3	3	3	31.7	13.916	88051000	81366000	86947000	86575000	0	0	0	0	0
sp|P62330|ARF6_HUMAN	ARF6	sp|P62330|ARF6_HUMAN ADP-ribosylation factor 6 OS=Homo sapiens OX=9606 GN=ARF6 PE=1 SV=2	1	3	3	3	28	20.082	0	25002000	32385000	0	0	0	24548000	34278000	25249000
sp|P62333|PRS10_HUMAN	PSMC6	sp|P62333|PRS10_HUMAN 26S proteasome regulatory subunit 10B OS=Homo sapiens OX=9606 GN=PSMC6 PE=1 SV=1	1	2	2	2	7.5	44.172	0	0	0	0	0	0	12764000	14597000	16616000
sp|P62424|RL7A_HUMAN	RPL7A	sp|P62424|RL7A_HUMAN 60S ribosomal protein L7a OS=Homo sapiens OX=9606 GN=RPL7A PE=1 SV=2	1	8	8	8	25.9	29.995	606150000	522730000	592490000	138580000	188470000	0	0	0	0
sp|P62495|ERF1_HUMAN	ETF1	sp|P62495|ERF1_HUMAN Eukaryotic peptide chain release factor subunit 1 OS=Homo sapiens OX=9606 GN=ETF1 PE=1 SV=3	1	5	5	5	14.9	49.03	0	0	0	0	33316000	22855000	39547000	43474000	50124000
sp|P62701|RS4X_HUMAN;sp|P22090|RS4Y1_HUMAN;sp|Q8TD47|RS4Y2_HUMAN	RPS4X	sp|P62701|RS4X_HUMAN 40S ribosomal protein S4, X isoform OS=Homo sapiens OX=9606 GN=RPS4X PE=1 SV=2	3	7	7	7	29.3	29.597	1054800000	725550000	891520000	94486000	113870000	130620000	10346000	15363000	13004000
sp|P62745|RHOB_HUMAN	RHOB	sp|P62745|RHOB_HUMAN Rho-related GTP-binding protein RhoB OS=Homo sapiens OX=9606 GN=RHOB PE=1 SV=1	1	3	2	2	21.4	22.123	0	0	15119000	0	0	0	0	0	0
sp|P62750|RL23A_HUMAN	RPL23A	sp|P62750|RL23A_HUMAN 60S ribosomal protein L23a OS=Homo sapiens OX=9606 GN=RPL23A PE=1 SV=1	1	4	4	4	26.3	17.695	621690000	527420000	512980000	0	0	0	0	0	0
sp|P62753|RS6_HUMAN	RPS6	sp|P62753|RS6_HUMAN 40S ribosomal protein S6 OS=Homo sapiens OX=9606 GN=RPS6 PE=1 SV=1	1	4	4	4	17.3	28.68	806280000	502510000	619020000	108990000	0	190560000	0	0	0
sp|P62805|H4_HUMAN	H4C1	sp|P62805|H4_HUMAN Histone H4 OS=Homo sapiens OX=9606 GN=H4C1 PE=1 SV=2	1	7	7	7	51.5	11.367	7642300000	8879400000	8589200000	386650000	449910000	553530000	245420000	467240000	518290000
sp|P62820|RAB1A_HUMAN	RAB1A	sp|P62820|RAB1A_HUMAN Ras-related protein Rab-1A OS=Homo sapiens OX=9606 GN=RAB1A PE=1 SV=3	1	8	8	4	45.4	22.677	326610000	334680000	463270000	298170000	171490000	287430000	1146400000	1317600000	1297600000
sp|P62826|RAN_HUMAN	RAN	sp|P62826|RAN_HUMAN GTP-binding nuclear protein Ran OS=Homo sapiens OX=9606 GN=RAN PE=1 SV=3	1	8	8	8	44.4	24.423	322740000	318660000	219300000	199890000	307310000	229030000	482290000	475540000	456290000
sp|P62829|RL23_HUMAN	RPL23	sp|P62829|RL23_HUMAN 60S ribosomal protein L23 OS=Homo sapiens OX=9606 GN=RPL23 PE=1 SV=1	1	2	2	2	25	14.865	98445000	136390000	132830000	30362000	0	12997000	0	0	0
sp|P62834|RAP1A_HUMAN	RAP1A	sp|P62834|RAP1A_HUMAN Ras-related protein Rap-1A OS=Homo sapiens OX=9606 GN=RAP1A PE=1 SV=1	1	8	2	2	56.5	20.987	0	0	0	0	0	0	0	0	50356000
sp|P62841|RS15_HUMAN	RPS15	sp|P62841|RS15_HUMAN 40S ribosomal protein S15 OS=Homo sapiens OX=9606 GN=RPS15 PE=1 SV=2	1	2	2	2	17.9	17.04	0	0	8504600	0	0	0	0	0	0
sp|P62847|RS24_HUMAN	RPS24	sp|P62847|RS24_HUMAN 40S ribosomal protein S24 OS=Homo sapiens OX=9606 GN=RPS24 PE=1 SV=1	1	2	2	2	20.3	15.423	177070000	133530000	101990000	0	0	0	0	0	0
sp|P62851|RS25_HUMAN	RPS25	sp|P62851|RS25_HUMAN 40S ribosomal protein S25 OS=Homo sapiens OX=9606 GN=RPS25 PE=1 SV=1	1	3	3	3	16	13.742	222140000	280140000	0	136640000	175550000	178750000	0	0	0
sp|P62854|RS26_HUMAN;sp|Q5JNZ5|RS26L_HUMAN	RPS26	sp|P62854|RS26_HUMAN 40S ribosomal protein S26 OS=Homo sapiens OX=9606 GN=RPS26 PE=1 SV=3;sp|Q5JNZ5|RS26L_HUMAN Putative 40S ribosomal protein S26-like 1 OS=Homo sapiens OX=9606 GN=RPS26P11 PE=5 SV=1	2	3	3	3	27	13.015	914740000	678140000	609550000	230460000	450840000	210520000	0	126220000	0
sp|P62857|RS28_HUMAN	RPS28	sp|P62857|RS28_HUMAN 40S ribosomal protein S28 OS=Homo sapiens OX=9606 GN=RPS28 PE=1 SV=1	1	3	3	3	46.4	7.8409	142240000	122090000	137330000	46755000	61920000	68571000	0	0	0
sp|P62861|RS30_HUMAN	FAU	sp|P62861|RS30_HUMAN 40S ribosomal protein S30 OS=Homo sapiens OX=9606 GN=FAU PE=1 SV=1	1	1	1	1	16.9	6.6478	0	0	0	0	0	70001000	0	0	0
sp|P62873|GBB1_HUMAN;sp|P16520|GBB3_HUMAN	GNB1	sp|P62873|GBB1_HUMAN Guanine nucleotide-binding protein G(I)/G(S)/G(T) subunit beta-1 OS=Homo sapiens OX=9606 GN=GNB1 PE=1 SV=3	2	14	14	8	50.9	37.377	1631700000	1411800000	1367500000	1106700000	1170600000	1016200000	1754500000	1552000000	1624200000
sp|P62879|GBB2_HUMAN	GNB2	sp|P62879|GBB2_HUMAN Guanine nucleotide-binding protein G(I)/G(S)/G(T) subunit beta-2 OS=Homo sapiens OX=9606 GN=GNB2 PE=1 SV=3	1	13	7	5	48.8	37.331	165740000	174400000	135480000	91202000	106070000	96563000	297750000	352920000	437990000
sp|P62888|RL30_HUMAN	RPL30	sp|P62888|RL30_HUMAN 60S ribosomal protein L30 OS=Homo sapiens OX=9606 GN=RPL30 PE=1 SV=2	1	4	4	4	48.7	12.784	317730000	198520000	185490000	80102000	63362000	0	0	0	0
sp|P62899|RL31_HUMAN	RPL31	sp|P62899|RL31_HUMAN 60S ribosomal protein L31 OS=Homo sapiens OX=9606 GN=RPL31 PE=1 SV=1	1	3	3	3	24.8	14.463	344230000	320570000	268640000	0	0	0	0	0	0
sp|P62906|RL10A_HUMAN	RPL10A	sp|P62906|RL10A_HUMAN 60S ribosomal protein L10a OS=Homo sapiens OX=9606 GN=RPL10A PE=1 SV=2	1	5	5	5	29.5	24.831	81894000	218380000	169630000	218040000	111420000	106570000	18632000	0	22603000
sp|P62910|RL32_HUMAN	RPL32	sp|P62910|RL32_HUMAN 60S ribosomal protein L32 OS=Homo sapiens OX=9606 GN=RPL32 PE=1 SV=2	1	3	3	3	22.2	15.86	176140000	521980000	308610000	0	0	0	36804000	0	37664000
sp|P62913|RL11_HUMAN	RPL11	sp|P62913|RL11_HUMAN 60S ribosomal protein L11 OS=Homo sapiens OX=9606 GN=RPL11 PE=1 SV=2	1	3	3	3	19.7	20.252	232950000	148320000	0	0	0	0	0	0	0
sp|P62917|RL8_HUMAN	RPL8	sp|P62917|RL8_HUMAN 60S ribosomal protein L8 OS=Homo sapiens OX=9606 GN=RPL8 PE=1 SV=2	1	4	4	4	30.4	28.024	495250000	334100000	492740000	326000000	266770000	233160000	0	0	0
sp|P62937|PPIA_HUMAN;sp|Q9Y536|PAL4A_HUMAN;sp|P0DN26|PAL4F_HUMAN;sp|F5H284|PAL4D_HUMAN;sp|A0A0B4J2A2|PAL4C_HUMAN;sp|A0A075B767|PAL4H_HUMAN;sp|A0A075B759|PAL4E_HUMAN	PPIA	sp|P62937|PPIA_HUMAN Peptidyl-prolyl cis-trans isomerase A OS=Homo sapiens OX=9606 GN=PPIA PE=1 SV=2	7	8	8	8	63.6	18.012	833510000	943870000	874010000	1231200000	1127700000	1114500000	688790000	652980000	744040000
sp|P62942|FKB1A_HUMAN	FKBP1A	sp|P62942|FKB1A_HUMAN Peptidyl-prolyl cis-trans isomerase FKBP1A OS=Homo sapiens OX=9606 GN=FKBP1A PE=1 SV=2	1	2	2	2	25	11.951	0	0	0	0	0	0	0	0	34599000
sp|P62979|RS27A_HUMAN;sp|P62987|RL40_HUMAN;sp|P0CG47|UBB_HUMAN;sp|P0CG48|UBC_HUMAN	RPS27A	sp|P62979|RS27A_HUMAN Ubiquitin-40S ribosomal protein S27a OS=Homo sapiens OX=9606 GN=RPS27A PE=1 SV=2;sp|P62987|RL40_HUMAN Ubiquitin-60S ribosomal protein L40 OS=Homo sapiens OX=9606 GN=UBA52 PE=1 SV=2;sp|P0CG47|UBB_HUMAN Polyubiquitin-B OS=Homo sapiens O	4	6	6	6	42.3	17.965	1114600000	999130000	1164900000	1000900000	852650000	944730000	1124700000	1095900000	961270000
sp|P62993|GRB2_HUMAN	GRB2	sp|P62993|GRB2_HUMAN Growth factor receptor-bound protein 2 OS=Homo sapiens OX=9606 GN=GRB2 PE=1 SV=1	1	2	2	2	9.7	25.206	0	0	0	0	0	0	26872000	0	27163000
sp|P63000|RAC1_HUMAN;sp|P60763|RAC3_HUMAN	RAC1	sp|P63000|RAC1_HUMAN Ras-related C3 botulinum toxin substrate 1 OS=Homo sapiens OX=9606 GN=RAC1 PE=1 SV=1;sp|P60763|RAC3_HUMAN Ras-related C3 botulinum toxin substrate 3 OS=Homo sapiens OX=9606 GN=RAC3 PE=1 SV=1	2	9	9	4	47.9	21.45	519700000	584810000	504830000	486590000	413160000	316710000	620410000	713880000	721000000
sp|P63010|AP2B1_HUMAN	AP2B1	sp|P63010|AP2B1_HUMAN AP-2 complex subunit beta OS=Homo sapiens OX=9606 GN=AP2B1 PE=1 SV=1	1	10	10	6	17.4	104.55	44487000	50195000	55022000	43741000	34611000	40421000	39515000	41533000	45714000
sp|P63096|GNAI1_HUMAN	GNAI1	sp|P63096|GNAI1_HUMAN Guanine nucleotide-binding protein G(i) subunit alpha-1 OS=Homo sapiens OX=9606 GN=GNAI1 PE=1 SV=2	1	7	1	1	22.3	40.361	0	0	0	0	0	0	0	0	21549000
sp|P63104|1433Z_HUMAN	YWHAZ	sp|P63104|1433Z_HUMAN 14-3-3 protein zeta/delta OS=Homo sapiens OX=9606 GN=YWHAZ PE=1 SV=1	1	15	15	11	57.6	27.745	1619500000	1667200000	1833000000	1896900000	1993600000	1738100000	4468400000	4010500000	3975500000
sp|P63167|DYL1_HUMAN;sp|Q96FJ2|DYL2_HUMAN	DYNLL1	sp|P63167|DYL1_HUMAN Dynein light chain 1, cytoplasmic OS=Homo sapiens OX=9606 GN=DYNLL1 PE=1 SV=1;sp|Q96FJ2|DYL2_HUMAN Dynein light chain 2, cytoplasmic OS=Homo sapiens OX=9606 GN=DYNLL2 PE=1 SV=1	2	3	3	3	49.4	10.366	0	0	0	0	0	0	71227000	53179000	52677000
sp|P63208|SKP1_HUMAN	SKP1	sp|P63208|SKP1_HUMAN S-phase kinase-associated protein 1 OS=Homo sapiens OX=9606 GN=SKP1 PE=1 SV=2	1	1	1	1	7.4	18.658	0	0	0	0	0	0	0	0	0
sp|P63220|RS21_HUMAN	RPS21	sp|P63220|RS21_HUMAN 40S ribosomal protein S21 OS=Homo sapiens OX=9606 GN=RPS21 PE=1 SV=1	1	3	3	3	41	9.1113	61510000	54059000	52806000	36416000	0	64563000	0	0	0
sp|P63241|IF5A1_HUMAN;sp|Q9GZV4|IF5A2_HUMAN;sp|Q6IS14|IF5AL_HUMAN	EIF5A	sp|P63241|IF5A1_HUMAN Eukaryotic translation initiation factor 5A-1 OS=Homo sapiens OX=9606 GN=EIF5A PE=1 SV=2;sp|Q9GZV4|IF5A2_HUMAN Eukaryotic translation initiation factor 5A-2 OS=Homo sapiens OX=9606 GN=EIF5A2 PE=1 SV=3;sp|Q6IS14|IF5AL_HUMAN Eukaryotic	3	4	4	4	39.6	16.832	102280000	0	27736000	37851000	49097000	36938000	94284000	70189000	74570000
sp|P63244|RACK1_HUMAN	RACK1	sp|P63244|RACK1_HUMAN Receptor of activated protein C kinase 1 OS=Homo sapiens OX=9606 GN=RACK1 PE=1 SV=3	1	9	9	9	41	35.076	225010000	225860000	254490000	252240000	147150000	268440000	33054000	0	38181000
sp|P63261|ACTG_HUMAN	ACTG1	sp|P63261|ACTG_HUMAN Actin, cytoplasmic 2 OS=Homo sapiens OX=9606 GN=ACTG1 PE=1 SV=1	1	22	22	2	73.3	41.792	20051000000	18309000000	18608000000	26571000000	29771000000	22724000000	65730000000	66365000000	69252000000
sp|P67775|PP2AA_HUMAN;sp|P62714|PP2AB_HUMAN;sp|P60510|PP4C_HUMAN	PPP2CA	sp|P67775|PP2AA_HUMAN Serine/threonine-protein phosphatase 2A catalytic subunit alpha isoform OS=Homo sapiens OX=9606 GN=PPP2CA PE=1 SV=1;sp|P62714|PP2AB_HUMAN Serine/threonine-protein phosphatase 2A catalytic subunit beta isoform OS=Homo sapiens OX=9606 G	3	3	3	3	12.3	35.594	0	0	0	0	0	0	0	0	8883400
sp|P67809|YBOX1_HUMAN;sp|Q9Y2T7|YBOX2_HUMAN;sp|P16989|YBOX3_HUMAN	YBX1	sp|P67809|YBOX1_HUMAN Y-box-binding protein 1 OS=Homo sapiens OX=9606 GN=YBX1 PE=1 SV=3	3	3	3	3	15.7	35.924	0	0	20467000	0	0	0	0	0	0
sp|P67936|TPM4_HUMAN	TPM4	sp|P67936|TPM4_HUMAN Tropomyosin alpha-4 chain OS=Homo sapiens OX=9606 GN=TPM4 PE=1 SV=3	1	10	10	5	34.7	28.521	403750000	402850000	382540000	662960000	966800000	742360000	207500000	291990000	328200000
sp|P68032|ACTC_HUMAN;sp|P62736|ACTA_HUMAN;sp|P63267|ACTH_HUMAN;sp|P68133|ACTS_HUMAN	ACTC1	sp|P68032|ACTC_HUMAN Actin, alpha cardiac muscle 1 OS=Homo sapiens OX=9606 GN=ACTC1 PE=1 SV=1;sp|P62736|ACTA_HUMAN Actin, aortic smooth muscle OS=Homo sapiens OX=9606 GN=ACTA2 PE=1 SV=1;sp|P63267|ACTH_HUMAN Actin, gamma-enteric smooth muscle OS=Homo sapien	4	18	7	7	52.8	42.019	1802600000	1686300000	2279400000	1609900000	988230000	1416100000	3157300000	4184300000	3877600000
sp|P68036|UB2L3_HUMAN;sp|A0A1B0GUS4|UB2L5_HUMAN	UBE2L3	sp|P68036|UB2L3_HUMAN Ubiquitin-conjugating enzyme E2 L3 OS=Homo sapiens OX=9606 GN=UBE2L3 PE=1 SV=1;sp|A0A1B0GUS4|UB2L5_HUMAN Ubiquitin-conjugating enzyme E2 L5 OS=Homo sapiens OX=9606 GN=UBE2L5 PE=2 SV=1	2	3	3	3	29.9	17.861	0	0	20415000	0	0	0	0	14310000	0
sp|P68104|EF1A1_HUMAN;sp|Q5VTE0|EF1A3_HUMAN;sp|Q05639|EF1A2_HUMAN	EEF1A1	sp|P68104|EF1A1_HUMAN Elongation factor 1-alpha 1 OS=Homo sapiens OX=9606 GN=EEF1A1 PE=1 SV=1;sp|Q5VTE0|EF1A3_HUMAN Putative elongation factor 1-alpha-like 3 OS=Homo sapiens OX=9606 GN=EEF1A1P5 PE=5 SV=1	3	16	16	16	44.4	50.14	1429100000	1611100000	1536100000	1425500000	1340500000	1625200000	1202500000	1356700000	1409100000
sp|P68363|TBA1B_HUMAN;sp|Q9H853|TBA4B_HUMAN	TUBA1B	sp|P68363|TBA1B_HUMAN Tubulin alpha-1B chain OS=Homo sapiens OX=9606 GN=TUBA1B PE=1 SV=1	2	20	20	0	58.3	50.151	2478100000	2414500000	2618500000	3101400000	2842200000	2840600000	6213500000	6217200000	6166500000
sp|P68366|TBA4A_HUMAN	TUBA4A	sp|P68366|TBA4A_HUMAN Tubulin alpha-4A chain OS=Homo sapiens OX=9606 GN=TUBA4A PE=1 SV=1	1	20	4	4	58.7	49.924	0	0	0	0	0	0	769280000	756570000	808390000
sp|P68371|TBB4B_HUMAN	TUBB4B	sp|P68371|TBB4B_HUMAN Tubulin beta-4B chain OS=Homo sapiens OX=9606 GN=TUBB4B PE=1 SV=1	1	22	18	1	65.2	49.83	1289900000	1434700000	1313900000	2103800000	2342700000	1644300000	2317900000	2168000000	1681000000
sp|P68402|PA1B2_HUMAN	PAFAH1B2	sp|P68402|PA1B2_HUMAN Platelet-activating factor acetylhydrolase IB subunit alpha2 OS=Homo sapiens OX=9606 GN=PAFAH1B2 PE=1 SV=1	1	1	1	1	8.3	25.569	0	0	0	0	0	0	0	0	5147300
sp|P68431|H31_HUMAN;sp|Q6NXT2|H3C_HUMAN;sp|Q16695|H31T_HUMAN	H3C1	sp|P68431|H31_HUMAN Histone H3.1 OS=Homo sapiens OX=9606 GN=H3C1 PE=1 SV=2;sp|Q6NXT2|H3C_HUMAN Histone H3.3C OS=Homo sapiens OX=9606 GN=H3-5 PE=1 SV=3;sp|Q16695|H31T_HUMAN Histone H3.1t OS=Homo sapiens OX=9606 GN=H3-4 PE=1 SV=3	3	2	1	1	28.7	15.404	134140000	506080000	59852000	0	0	0	33496000	22692000	13410000
sp|P68871|HBB_HUMAN;sp|P02042|HBD_HUMAN	HBB	sp|P68871|HBB_HUMAN Hemoglobin subunit beta OS=Homo sapiens OX=9606 GN=HBB PE=1 SV=2;sp|P02042|HBD_HUMAN Hemoglobin subunit delta OS=Homo sapiens OX=9606 GN=HBD PE=1 SV=2	2	12	12	10	93.9	15.998	0	0	66212000	0	0	0	2566700000	2454500000	2596100000
sp|P69905|HBA_HUMAN	HBA1	sp|P69905|HBA_HUMAN Hemoglobin subunit alpha OS=Homo sapiens OX=9606 GN=HBA1 PE=1 SV=2	1	8	8	6	82.4	15.257	17983000	62350000	23239000	0	0	21712000	3433700000	644860000	3426800000
sp|P78310|CXAR_HUMAN	CXADR	sp|P78310|CXAR_HUMAN Coxsackievirus and adenovirus receptor OS=Homo sapiens OX=9606 GN=CXADR PE=1 SV=1	1	4	4	4	13.2	40.029	53125000	66144000	71200000	46974000	0	0	0	0	0
sp|P78324|SHPS1_HUMAN	SIRPA	sp|P78324|SHPS1_HUMAN Tyrosine-protein phosphatase non-receptor type substrate 1 OS=Homo sapiens OX=9606 GN=SIRPA PE=1 SV=2	1	2	2	2	4	54.966	0	0	0	0	0	0	0	0	9944100
sp|P78344|IF4G2_HUMAN	EIF4G2	sp|P78344|IF4G2_HUMAN Eukaryotic translation initiation factor 4 gamma 2 OS=Homo sapiens OX=9606 GN=EIF4G2 PE=1 SV=1	1	2	2	2	2.8	102.36	0	0	0	0	0	0	0	0	716780
sp|P78356|PI42B_HUMAN	PIP4K2B	sp|P78356|PI42B_HUMAN Phosphatidylinositol 5-phosphate 4-kinase type-2 beta OS=Homo sapiens OX=9606 GN=PIP4K2B PE=1 SV=1	1	3	1	1	8.7	47.377	0	0	0	0	0	0	0	0	22155000
sp|P78371|TCPB_HUMAN	CCT2	sp|P78371|TCPB_HUMAN T-complex protein 1 subunit beta OS=Homo sapiens OX=9606 GN=CCT2 PE=1 SV=4	1	16	16	16	45.8	57.488	147410000	250850000	185810000	324200000	397080000	257920000	166320000	140690000	153220000
sp|P78417|GSTO1_HUMAN	GSTO1	sp|P78417|GSTO1_HUMAN Glutathione S-transferase omega-1 OS=Homo sapiens OX=9606 GN=GSTO1 PE=1 SV=2	1	10	10	10	34	27.566	40089000	0	43207000	0	0	0	872490000	922860000	914070000
sp|P80108|PHLD_HUMAN	GPLD1	sp|P80108|PHLD_HUMAN Phosphatidylinositol-glycan-specific phospholipase D OS=Homo sapiens OX=9606 GN=GPLD1 PE=1 SV=3	1	7	7	7	11.1	92.335	0	0	0	0	0	0	52792000	46652000	41627000
sp|P80297|MT1X_HUMAN;sp|P02795|MT2_HUMAN;sp|P13640|MT1G_HUMAN;sp|Q8N339|MT1M_HUMAN;sp|P80294|MT1H_HUMAN;sp|P04731|MT1A_HUMAN	MT1X	sp|P80297|MT1X_HUMAN Metallothionein-1X OS=Homo sapiens OX=9606 GN=MT1X PE=1 SV=1;sp|P02795|MT2_HUMAN Metallothionein-2 OS=Homo sapiens OX=9606 GN=MT2A PE=1 SV=1;sp|P13640|MT1G_HUMAN Metallothionein-1G OS=Homo sapiens OX=9606 GN=MT1G PE=1 SV=2;sp|Q8N339|MT	6	2	2	1	32.8	6.0683	0	0	0	0	0	0	0	206690000	183780000
sp|P80723|BASP1_HUMAN	BASP1	sp|P80723|BASP1_HUMAN Brain acid soluble protein 1 OS=Homo sapiens OX=9606 GN=BASP1 PE=1 SV=2	1	14	14	14	85	22.693	483920000	387450000	364880000	552380000	517220000	465530000	446220000	523420000	474840000
sp|P80748|LV321_HUMAN	IGLV3-21	sp|P80748|LV321_HUMAN Immunoglobulin lambda variable 3-21 OS=Homo sapiens OX=9606 GN=IGLV3-21 PE=1 SV=2	1	4	4	2	48.7	12.446	0	0	0	0	0	0	394510000	381810000	399110000
sp|P83731|RL24_HUMAN	RPL24	sp|P83731|RL24_HUMAN 60S ribosomal protein L24 OS=Homo sapiens OX=9606 GN=RPL24 PE=1 SV=1	1	5	5	5	31.2	17.779	491760000	270470000	357950000	117340000	0	336910000	70478000	0	39922000
sp|P83881|RL36A_HUMAN;sp|Q969Q0|RL36L_HUMAN	RPL36A	sp|P83881|RL36A_HUMAN 60S ribosomal protein L36a OS=Homo sapiens OX=9606 GN=RPL36A PE=1 SV=2;sp|Q969Q0|RL36L_HUMAN 60S ribosomal protein L36a-like OS=Homo sapiens OX=9606 GN=RPL36AL PE=1 SV=3	2	3	3	3	25.5	12.441	335660000	227400000	239110000	0	0	0	0	0	0
sp|P84077|ARF1_HUMAN;sp|P61204|ARF3_HUMAN	ARF1	sp|P84077|ARF1_HUMAN ADP-ribosylation factor 1 OS=Homo sapiens OX=9606 GN=ARF1 PE=1 SV=2;sp|P61204|ARF3_HUMAN ADP-ribosylation factor 3 OS=Homo sapiens OX=9606 GN=ARF3 PE=1 SV=2	2	9	9	4	54.7	20.697	323200000	561690000	442510000	502660000	354900000	507360000	1131200000	1109900000	1242900000
sp|P84085|ARF5_HUMAN	ARF5	sp|P84085|ARF5_HUMAN ADP-ribosylation factor 5 OS=Homo sapiens OX=9606 GN=ARF5 PE=1 SV=2	1	7	2	2	47.2	20.529	0	0	0	0	0	0	0	0	38755000
sp|P84095|RHOG_HUMAN	RHOG	sp|P84095|RHOG_HUMAN Rho-related GTP-binding protein RhoG OS=Homo sapiens OX=9606 GN=RHOG PE=1 SV=1	1	3	2	2	20.9	21.308	0	0	0	0	0	0	39262000	39128000	40993000
sp|P84098|RL19_HUMAN	RPL19	sp|P84098|RL19_HUMAN 60S ribosomal protein L19 OS=Homo sapiens OX=9606 GN=RPL19 PE=1 SV=1	1	4	4	4	21.4	23.466	639870000	515560000	755100000	247410000	271840000	275410000	0	0	0
sp|P84103|SRSF3_HUMAN	SRSF3	sp|P84103|SRSF3_HUMAN Serine/arginine-rich splicing factor 3 OS=Homo sapiens OX=9606 GN=SRSF3 PE=1 SV=1	1	1	1	1	5.5	19.329	0	0	0	0	0	0	0	0	4220900
sp|P84243|H33_HUMAN	H3-3A	sp|P84243|H33_HUMAN Histone H3.3 OS=Homo sapiens OX=9606 GN=H3-3A PE=1 SV=2	1	2	1	1	28.7	15.328	0	0	25751000	0	0	0	0	0	0
sp|P98066|TSG6_HUMAN	TNFAIP6	sp|P98066|TSG6_HUMAN Tumor necrosis factor-inducible gene 6 protein OS=Homo sapiens OX=9606 GN=TNFAIP6 PE=1 SV=2	1	3	3	3	15.5	31.203	0	0	0	0	0	0	35329000	0	31164000
sp|P98095|FBLN2_HUMAN	FBLN2	sp|P98095|FBLN2_HUMAN Fibulin-2 OS=Homo sapiens OX=9606 GN=FBLN2 PE=1 SV=2	1	1	1	1	1.1	126.57	0	0	0	0	0	0	0	0	0
sp|P98160|PGBM_HUMAN	HSPG2	sp|P98160|PGBM_HUMAN Basement membrane-specific heparan sulfate proteoglycan core protein OS=Homo sapiens OX=9606 GN=HSPG2 PE=1 SV=4	1	85	85	85	29.9	468.83	5061100000	4339000000	4745300000	106120000	75771000	27347000	487870000	506220000	816230000
sp|P98172|EFNB1_HUMAN	EFNB1	sp|P98172|EFNB1_HUMAN Ephrin-B1 OS=Homo sapiens OX=9606 GN=EFNB1 PE=1 SV=1	1	2	2	2	9	38.006	0	0	0	0	0	0	12370000	10405000	13515000
sp|Q00005|2ABB_HUMAN;sp|P63151|2ABA_HUMAN;sp|Q66LE6|2ABD_HUMAN	PPP2R2B	sp|Q00005|2ABB_HUMAN Serine/threonine-protein phosphatase 2A 55 kDa regulatory subunit B beta isoform OS=Homo sapiens OX=9606 GN=PPP2R2B PE=1 SV=1;sp|P63151|2ABA_HUMAN Serine/threonine-protein phosphatase 2A 55 kDa regulatory subunit B alpha isoform OS=Hom	3	1	1	1	3.2	51.71	0	0	0	0	0	0	0	0	2488600
sp|Q00013|EM55_HUMAN	MPP1	sp|Q00013|EM55_HUMAN 55 kDa erythrocyte membrane protein OS=Homo sapiens OX=9606 GN=MPP1 PE=1 SV=2	1	7	7	7	18.7	52.296	134280000	0	0	0	0	0	105940000	85605000	98695000
sp|Q00610|CLH1_HUMAN	CLTC	sp|Q00610|CLH1_HUMAN Clathrin heavy chain 1 OS=Homo sapiens OX=9606 GN=CLTC PE=1 SV=5	1	61	61	46	48.9	191.61	1242100000	1260200000	1382200000	948290000	992750000	873800000	1162200000	1178400000	1204500000
sp|Q00839|HNRPU_HUMAN	HNRNPU	sp|Q00839|HNRPU_HUMAN Heterogeneous nuclear ribonucleoprotein U OS=Homo sapiens OX=9606 GN=HNRNPU PE=1 SV=6	1	1	1	1	1.8	90.583	0	0	17892000	0	0	0	0	0	0
sp|Q01082|SPTB2_HUMAN	SPTBN1	sp|Q01082|SPTB2_HUMAN Spectrin beta chain, non-erythrocytic 1 OS=Homo sapiens OX=9606 GN=SPTBN1 PE=1 SV=2	1	9	9	9	5.6	274.61	0	0	0	95015000	56576000	57872000	0	30162000	0
sp|Q01105|SET_HUMAN;sp|P0DME0|SETLP_HUMAN	SET	sp|Q01105|SET_HUMAN Protein SET OS=Homo sapiens OX=9606 GN=SET PE=1 SV=3;sp|P0DME0|SETLP_HUMAN Protein SETSIP OS=Homo sapiens OX=9606 GN=SETSIP PE=1 SV=1	2	4	4	4	23.1	33.488	60778000	93883000	94294000	52572000	116400000	109110000	0	0	0
sp|Q01130|SRSF2_HUMAN	SRSF2	sp|Q01130|SRSF2_HUMAN Serine/arginine-rich splicing factor 2 OS=Homo sapiens OX=9606 GN=SRSF2 PE=1 SV=4	1	1	1	1	7.2	25.476	0	0	0	0	0	0	0	8498800	0
sp|Q01433|AMPD2_HUMAN	AMPD2	sp|Q01433|AMPD2_HUMAN AMP deaminase 2 OS=Homo sapiens OX=9606 GN=AMPD2 PE=1 SV=2	1	2	2	2	2.6	100.69	0	0	0	0	0	0	0	0	22697000
sp|Q01469|FABP5_HUMAN;sp|A8MUU1|FB5L3_HUMAN	FABP5	sp|Q01469|FABP5_HUMAN Fatty acid-binding protein 5 OS=Homo sapiens OX=9606 GN=FABP5 PE=1 SV=3	2	6	6	6	54.1	15.164	294150000	365640000	416400000	596520000	525200000	603740000	92621000	82634000	63401000
sp|Q01484|ANK2_HUMAN	ANK2	sp|Q01484|ANK2_HUMAN Ankyrin-2 OS=Homo sapiens OX=9606 GN=ANK2 PE=1 SV=4	1	1	1	1	0.2	433.71	0	0	125250000	0	0	0	0	0	0
sp|Q01518|CAP1_HUMAN	CAP1	sp|Q01518|CAP1_HUMAN Adenylyl cyclase-associated protein 1 OS=Homo sapiens OX=9606 GN=CAP1 PE=1 SV=5	1	20	20	20	54.3	51.901	317480000	193640000	266960000	462010000	154310000	91882000	2007000000	2210200000	1896900000
sp|Q01581|HMCS1_HUMAN	HMGCS1	sp|Q01581|HMCS1_HUMAN Hydroxymethylglutaryl-CoA synthase, cytoplasmic OS=Homo sapiens OX=9606 GN=HMGCS1 PE=1 SV=2	1	6	6	6	19.6	57.293	35922000	30685000	0	36869000	62461000	0	0	0	0
sp|Q01650|LAT1_HUMAN;sp|Q9UM01|YLAT1_HUMAN;sp|Q92536|YLAT2_HUMAN	SLC7A5	sp|Q01650|LAT1_HUMAN Large neutral amino acids transporter small subunit 1 OS=Homo sapiens OX=9606 GN=SLC7A5 PE=1 SV=2	3	7	7	7	15.6	55.01	1531100000	1086700000	1204400000	652360000	721550000	729510000	305650000	285510000	297640000
sp|Q01813|PFKAP_HUMAN;sp|P08237|PFKAM_HUMAN	PFKP	sp|Q01813|PFKAP_HUMAN ATP-dependent 6-phosphofructokinase, platelet type OS=Homo sapiens OX=9606 GN=PFKP PE=1 SV=2	2	17	17	15	29.6	85.595	19248000	13229000	23588000	13736000	0	19685000	402830000	387090000	537580000
sp|Q01973|ROR1_HUMAN	ROR1	sp|Q01973|ROR1_HUMAN Inactive tyrosine-protein kinase transmembrane receptor ROR1 OS=Homo sapiens OX=9606 GN=ROR1 PE=1 SV=2	1	2	2	2	3.1	104.28	0	0	27471000	0	0	0	0	0	0
sp|Q01995|TAGL_HUMAN;sp|Q9UI15|TAGL3_HUMAN	TAGLN	sp|Q01995|TAGL_HUMAN Transgelin OS=Homo sapiens OX=9606 GN=TAGLN PE=1 SV=4	2	10	10	10	47.8	22.611	540240000	564800000	634680000	437160000	282610000	298190000	256120000	252220000	243680000
sp|Q02153|GCYB1_HUMAN	GUCY1B1	sp|Q02153|GCYB1_HUMAN Guanylate cyclase soluble subunit beta-1 OS=Homo sapiens OX=9606 GN=GUCY1B1 PE=1 SV=1	1	3	3	3	7.6	70.514	0	0	0	0	0	0	8991400	10131000	10308000
sp|Q02241|KIF23_HUMAN	KIF23	sp|Q02241|KIF23_HUMAN Kinesin-like protein KIF23 OS=Homo sapiens OX=9606 GN=KIF23 PE=1 SV=3	1	5	5	5	8.5	110.06	24845000	21358000	24270000	142500000	73433000	46308000	0	0	18645000
sp|Q02543|RL18A_HUMAN	RPL18A	sp|Q02543|RL18A_HUMAN 60S ribosomal protein L18a OS=Homo sapiens OX=9606 GN=RPL18A PE=1 SV=2	1	6	6	6	30.7	20.762	812590000	967220000	627350000	132720000	101610000	153620000	0	59262000	75672000
sp|Q02790|FKBP4_HUMAN	FKBP4	sp|Q02790|FKBP4_HUMAN Peptidyl-prolyl cis-trans isomerase FKBP4 OS=Homo sapiens OX=9606 GN=FKBP4 PE=1 SV=3	1	4	4	4	13.5	51.804	0	0	0	0	0	0	0	1127700	0
sp|Q02809|PLOD1_HUMAN	PLOD1	sp|Q02809|PLOD1_HUMAN Procollagen-lysine,2-oxoglutarate 5-dioxygenase 1 OS=Homo sapiens OX=9606 GN=PLOD1 PE=1 SV=2	1	5	5	5	9.4	83.549	0	0	0	0	0	0	151340000	216310000	80718000
sp|Q02878|RL6_HUMAN	RPL6	sp|Q02878|RL6_HUMAN 60S ribosomal protein L6 OS=Homo sapiens OX=9606 GN=RPL6 PE=1 SV=3	1	8	8	8	29.2	32.728	1194800000	1147100000	1121100000	133460000	279320000	248350000	19252000	26402000	20809000
sp|Q02880|TOP2B_HUMAN;sp|P11388|TOP2A_HUMAN	TOP2B	sp|Q02880|TOP2B_HUMAN DNA topoisomerase 2-beta OS=Homo sapiens OX=9606 GN=TOP2B PE=1 SV=3;sp|P11388|TOP2A_HUMAN DNA topoisomerase 2-alpha OS=Homo sapiens OX=9606 GN=TOP2A PE=1 SV=3	2	2	2	2	1.6	183.26	11907000	0	0	0	0	0	0	0	0
sp|Q03135|CAV1_HUMAN	CAV1	sp|Q03135|CAV1_HUMAN Caveolin-1 OS=Homo sapiens OX=9606 GN=CAV1 PE=1 SV=4	1	3	3	3	24.2	20.471	171400000	290300000	215960000	0	54085000	69122000	44460000	0	43577000
sp|Q03405|UPAR_HUMAN	PLAUR	sp|Q03405|UPAR_HUMAN Urokinase plasminogen activator surface receptor OS=Homo sapiens OX=9606 GN=PLAUR PE=1 SV=1	1	7	7	7	32.2	36.978	0	0	0	0	0	0	367780000	395490000	386530000
sp|Q03591|FHR1_HUMAN;sp|P36980|FHR2_HUMAN;sp|Q9BXR6|FHR5_HUMAN	CFHR1	sp|Q03591|FHR1_HUMAN Complement factor H-related protein 1 OS=Homo sapiens OX=9606 GN=CFHR1 PE=1 SV=2	3	4	2	2	13.9	37.65	0	0	0	0	0	0	0	22995000	16951000
sp|Q03924|ZN117_HUMAN	ZNF117	sp|Q03924|ZN117_HUMAN Zinc finger protein 117 OS=Homo sapiens OX=9606 GN=ZNF117 PE=2 SV=5	1	1	1	1	1.9	56.375	0	0	0	0	0	0	0	0	0
sp|Q04721|NOTC2_HUMAN	NOTCH2	sp|Q04721|NOTC2_HUMAN Neurogenic locus notch homolog protein 2 OS=Homo sapiens OX=9606 GN=NOTCH2 PE=1 SV=3	1	4	4	4	2.3	265.4	0	0	0	0	0	0	18841000	17818000	11273000
sp|Q04760|LGUL_HUMAN	GLO1	sp|Q04760|LGUL_HUMAN Lactoylglutathione lyase OS=Homo sapiens OX=9606 GN=GLO1 PE=1 SV=4	1	3	3	3	18.5	20.777	0	0	0	36976000	0	21279000	0	0	0
sp|Q04771|ACVR1_HUMAN	ACVR1	sp|Q04771|ACVR1_HUMAN Activin receptor type-1 OS=Homo sapiens OX=9606 GN=ACVR1 PE=1 SV=1	1	2	2	2	5.1	57.152	0	0	0	0	0	0	16497000	14698000	0
sp|Q04917|1433F_HUMAN	YWHAH	sp|Q04917|1433F_HUMAN 14-3-3 protein eta OS=Homo sapiens OX=9606 GN=YWHAH PE=1 SV=4	1	12	10	10	51.6	28.218	101840000	115450000	118180000	212470000	100060000	108130000	479030000	460830000	534640000
sp|Q04941|PLP2_HUMAN	PLP2	sp|Q04941|PLP2_HUMAN Proteolipid protein 2 OS=Homo sapiens OX=9606 GN=PLP2 PE=1 SV=1	1	1	1	1	8.6	16.691	0	0	0	0	0	0	0	69161000	0
sp|Q05193|DYN1_HUMAN	DNM1	sp|Q05193|DYN1_HUMAN Dynamin-1 OS=Homo sapiens OX=9606 GN=DNM1 PE=1 SV=2	1	9	9	5	13.1	97.407	0	87645000	67358000	0	0	0	80474000	94183000	79886000
sp|Q05209|PTN12_HUMAN	PTPN12	sp|Q05209|PTN12_HUMAN Tyrosine-protein phosphatase non-receptor type 12 OS=Homo sapiens OX=9606 GN=PTPN12 PE=1 SV=3	1	6	6	6	10.6	88.105	0	0	28702000	0	0	0	59965000	70155000	61587000
sp|Q05397|FAK1_HUMAN	PTK2	sp|Q05397|FAK1_HUMAN Focal adhesion kinase 1 OS=Homo sapiens OX=9606 GN=PTK2 PE=1 SV=2	1	2	2	2	1.8	119.23	0	0	0	0	0	0	7720000	0	8001100
sp|Q05655|KPCD_HUMAN	PRKCD	sp|Q05655|KPCD_HUMAN Protein kinase C delta type OS=Homo sapiens OX=9606 GN=PRKCD PE=1 SV=2	1	8	8	7	15.7	77.504	0	0	0	0	0	0	101000000	81647000	76657000
sp|Q05682|CALD1_HUMAN	CALD1	sp|Q05682|CALD1_HUMAN Caldesmon OS=Homo sapiens OX=9606 GN=CALD1 PE=1 SV=3	1	4	4	4	4.2	93.23	87685000	0	0	0	0	0	0	0	0
sp|Q06033|ITIH3_HUMAN;CON__Q0V8M9	ITIH3	sp|Q06033|ITIH3_HUMAN Inter-alpha-trypsin inhibitor heavy chain H3 OS=Homo sapiens OX=9606 GN=ITIH3 PE=1 SV=2	2	6	6	6	9.3	99.848	0	0	0	0	0	0	216980000	196380000	204030000
sp|Q06187|BTK_HUMAN	BTK	sp|Q06187|BTK_HUMAN Tyrosine-protein kinase BTK OS=Homo sapiens OX=9606 GN=BTK PE=1 SV=3	1	20	20	20	40.5	76.28	0	0	0	0	0	0	466520000	424610000	420850000
sp|Q06830|PRDX1_HUMAN	PRDX1	sp|Q06830|PRDX1_HUMAN Peroxiredoxin-1 OS=Homo sapiens OX=9606 GN=PRDX1 PE=1 SV=1	1	13	13	10	73.4	22.11	1017100000	1237600000	1087900000	1457300000	1121500000	1320200000	344330000	322960000	365230000
sp|Q07020|RL18_HUMAN	RPL18	sp|Q07020|RL18_HUMAN 60S ribosomal protein L18 OS=Homo sapiens OX=9606 GN=RPL18 PE=1 SV=2	1	5	5	5	33	21.634	685740000	764090000	736960000	103580000	79516000	100220000	0	23214000	0
sp|Q07021|C1QBP_HUMAN	C1QBP	sp|Q07021|C1QBP_HUMAN Complement component 1 Q subcomponent-binding protein, mitochondrial OS=Homo sapiens OX=9606 GN=C1QBP PE=1 SV=1	1	1	1	1	5	31.362	0	0	0	0	0	0	0	0	566920
sp|Q07157|ZO1_HUMAN	TJP1	sp|Q07157|ZO1_HUMAN Tight junction protein ZO-1 OS=Homo sapiens OX=9606 GN=TJP1 PE=1 SV=3	1	1	1	1	1.1	195.46	0	0	2816100	0	0	0	0	0	0
sp|Q07866|KLC1_HUMAN;sp|Q9H0B6|KLC2_HUMAN	KLC1	sp|Q07866|KLC1_HUMAN Kinesin light chain 1 OS=Homo sapiens OX=9606 GN=KLC1 PE=1 SV=2	2	5	5	5	13.6	65.309	0	0	0	0	0	0	19554000	21975000	23356000
sp|Q07954|LRP1_HUMAN	LRP1	sp|Q07954|LRP1_HUMAN Prolow-density lipoprotein receptor-related protein 1 OS=Homo sapiens OX=9606 GN=LRP1 PE=1 SV=2	1	7	7	7	2.4	504.6	0	0	0	0	0	0	29735000	39080000	28647000
sp|Q07955|SRSF1_HUMAN	SRSF1	sp|Q07955|SRSF1_HUMAN Serine/arginine-rich splicing factor 1 OS=Homo sapiens OX=9606 GN=SRSF1 PE=1 SV=2	1	2	2	2	8.9	27.744	0	0	0	0	0	0	0	9471700	0
sp|Q07960|RHG01_HUMAN	ARHGAP1	sp|Q07960|RHG01_HUMAN Rho GTPase-activating protein 1 OS=Homo sapiens OX=9606 GN=ARHGAP1 PE=1 SV=1	1	9	9	9	32.1	50.435	39301000	61068000	0	0	0	0	120430000	215520000	83148000
sp|Q08211|DHX9_HUMAN	DHX9	sp|Q08211|DHX9_HUMAN ATP-dependent RNA helicase A OS=Homo sapiens OX=9606 GN=DHX9 PE=1 SV=4	1	4	4	4	4.8	140.96	34208000	36538000	33043000	0	0	31859000	0	0	0
sp|Q08380|LG3BP_HUMAN	LGALS3BP	sp|Q08380|LG3BP_HUMAN Galectin-3-binding protein OS=Homo sapiens OX=9606 GN=LGALS3BP PE=1 SV=1	1	19	19	19	40	65.33	30238000	39497000	49610000	398820000	367360000	438270000	10882000000	11508000000	11453000000
sp|Q08431|MFGM_HUMAN	MFGE8	sp|Q08431|MFGM_HUMAN Lactadherin OS=Homo sapiens OX=9606 GN=MFGE8 PE=1 SV=3	1	21	21	21	71.8	43.104	1917700000	1831100000	1769200000	2434500000	2164300000	1947900000	1489300000	1674900000	1790700000
sp|Q08999|RBL2_HUMAN	RBL2	sp|Q08999|RBL2_HUMAN Retinoblastoma-like protein 2 OS=Homo sapiens OX=9606 GN=RBL2 PE=1 SV=3	1	1	1	1	1	128.37	0	0	0	0	0	0	0	0	0
sp|Q10567|AP1B1_HUMAN	AP1B1	sp|Q10567|AP1B1_HUMAN AP-1 complex subunit beta-1 OS=Homo sapiens OX=9606 GN=AP1B1 PE=1 SV=2	1	7	3	3	12.6	104.64	5644400	12787000	0	6945600	0	0	18910000	21717000	10321000
sp|Q12772|SRBP2_HUMAN	SREBF2	sp|Q12772|SRBP2_HUMAN Sterol regulatory element-binding protein 2 OS=Homo sapiens OX=9606 GN=SREBF2 PE=1 SV=2	1	1	1	1	1.1	123.69	0	0	0	0	0	0	0	12425000	0
sp|Q12846|STX4_HUMAN	STX4	sp|Q12846|STX4_HUMAN Syntaxin-4 OS=Homo sapiens OX=9606 GN=STX4 PE=1 SV=2	1	3	3	3	12.8	34.18	0	0	0	0	0	0	32997000	29591000	43763000
sp|Q12884|SEPR_HUMAN	FAP	sp|Q12884|SEPR_HUMAN Prolyl endopeptidase FAP OS=Homo sapiens OX=9606 GN=FAP PE=1 SV=5	1	5	5	5	8.9	87.711	0	0	0	0	0	0	34811000	38310000	62600000
sp|Q12905|ILF2_HUMAN	ILF2	sp|Q12905|ILF2_HUMAN Interleukin enhancer-binding factor 2 OS=Homo sapiens OX=9606 GN=ILF2 PE=1 SV=2	1	1	1	1	3.6	43.062	0	0	0	0	0	10601000	0	0	0
sp|Q12906|ILF3_HUMAN	ILF3	sp|Q12906|ILF3_HUMAN Interleukin enhancer-binding factor 3 OS=Homo sapiens OX=9606 GN=ILF3 PE=1 SV=3	1	2	2	2	2.8	95.337	0	0	0	47044000	0	0	0	0	0
sp|Q12913|PTPRJ_HUMAN	PTPRJ	sp|Q12913|PTPRJ_HUMAN Receptor-type tyrosine-protein phosphatase eta OS=Homo sapiens OX=9606 GN=PTPRJ PE=1 SV=3	1	17	17	17	19.4	145.94	0	0	0	0	0	0	388740000	428590000	396770000
sp|Q13045|FLII_HUMAN	FLII	sp|Q13045|FLII_HUMAN Protein flightless-1 homolog OS=Homo sapiens OX=9606 GN=FLII PE=1 SV=2	1	5	5	5	5	144.75	43050000	0	20461000	0	0	0	34920000	24355000	35552000
sp|Q13057|COASY_HUMAN	COASY	sp|Q13057|COASY_HUMAN Bifunctional coenzyme A synthase OS=Homo sapiens OX=9606 GN=COASY PE=1 SV=4	1	2	2	2	5.5	62.328	0	0	0	0	0	0	0	0	13324000
sp|Q13094|LCP2_HUMAN	LCP2	sp|Q13094|LCP2_HUMAN Lymphocyte cytosolic protein 2 OS=Homo sapiens OX=9606 GN=LCP2 PE=1 SV=1	1	3	3	3	7.1	60.187	0	0	0	0	0	0	33866000	37524000	34190000
sp|Q13126|MTAP_HUMAN	MTAP	sp|Q13126|MTAP_HUMAN S-methyl-5-thioadenosine phosphorylase OS=Homo sapiens OX=9606 GN=MTAP PE=1 SV=2	1	2	2	2	12.4	31.236	0	0	0	0	0	0	0	0	6023000
sp|Q13131|AAPK1_HUMAN;sp|P54646|AAPK2_HUMAN	PRKAA1	sp|Q13131|AAPK1_HUMAN 5-AMP-activated protein kinase catalytic subunit alpha-1 OS=Homo sapiens OX=9606 GN=PRKAA1 PE=1 SV=4	2	3	3	3	7.9	64.009	0	0	0	0	0	0	14513000	19856000	32112000
sp|Q13162|PRDX4_HUMAN	PRDX4	sp|Q13162|PRDX4_HUMAN Peroxiredoxin-4 OS=Homo sapiens OX=9606 GN=PRDX4 PE=1 SV=1	1	3	1	1	10.3	30.54	0	0	0	0	0	0	0	0	5055700
sp|Q13177|PAK2_HUMAN	PAK2	sp|Q13177|PAK2_HUMAN Serine/threonine-protein kinase PAK 2 OS=Homo sapiens OX=9606 GN=PAK2 PE=1 SV=3	1	1	1	1	3.2	58.042	0	0	0	0	0	0	0	0	6239300
sp|Q13188|STK3_HUMAN;sp|Q13043|STK4_HUMAN	STK3	sp|Q13188|STK3_HUMAN Serine/threonine-protein kinase 3 OS=Homo sapiens OX=9606 GN=STK3 PE=1 SV=2;sp|Q13043|STK4_HUMAN Serine/threonine-protein kinase 4 OS=Homo sapiens OX=9606 GN=STK4 PE=1 SV=2	2	3	3	3	6.9	56.3	0	0	0	0	0	0	15628000	16856000	15824000
sp|Q13200|PSMD2_HUMAN	PSMD2	sp|Q13200|PSMD2_HUMAN 26S proteasome non-ATPase regulatory subunit 2 OS=Homo sapiens OX=9606 GN=PSMD2 PE=1 SV=3	1	2	2	2	3	100.2	0	0	0	0	0	0	40477000	39717000	0
sp|Q13201|MMRN1_HUMAN	MMRN1	sp|Q13201|MMRN1_HUMAN Multimerin-1 OS=Homo sapiens OX=9606 GN=MMRN1 PE=1 SV=3	1	22	22	22	24.4	138.11	0	0	0	33071000	0	0	772610000	265470000	281640000
sp|Q13263|TIF1B_HUMAN	TRIM28	sp|Q13263|TIF1B_HUMAN Transcription intermediary factor 1-beta OS=Homo sapiens OX=9606 GN=TRIM28 PE=1 SV=5	1	1	1	1	2	88.549	0	0	0	0	0	0	4754900	0	0
sp|Q13308|PTK7_HUMAN	PTK7	sp|Q13308|PTK7_HUMAN Inactive tyrosine-protein kinase 7 OS=Homo sapiens OX=9606 GN=PTK7 PE=1 SV=2	1	6	6	6	7.5	118.39	63645000	0	60801000	0	0	0	60700000	42399000	41407000
sp|Q13418|ILK_HUMAN	ILK	sp|Q13418|ILK_HUMAN Integrin-linked protein kinase OS=Homo sapiens OX=9606 GN=ILK PE=1 SV=2	1	25	25	25	55.5	51.419	8034200	8181300	3577500	6373800	0	6975600	17981000000	7277900000	17703000000
sp|Q13433|S39A6_HUMAN	SLC39A6	sp|Q13433|S39A6_HUMAN Zinc transporter ZIP6 OS=Homo sapiens OX=9606 GN=SLC39A6 PE=1 SV=3	1	2	2	2	2.9	85.046	0	0	0	0	0	0	0	23609000	24407000
sp|Q13443|ADAM9_HUMAN	ADAM9	sp|Q13443|ADAM9_HUMAN Disintegrin and metalloproteinase domain-containing protein 9 OS=Homo sapiens OX=9606 GN=ADAM9 PE=1 SV=1	1	4	4	4	7.6	90.555	0	0	0	0	0	0	18497000	24285000	17702000
sp|Q13464|ROCK1_HUMAN	ROCK1	sp|Q13464|ROCK1_HUMAN Rho-associated protein kinase 1 OS=Homo sapiens OX=9606 GN=ROCK1 PE=1 SV=1	1	8	6	6	6.3	158.17	0	0	0	0	0	0	78099000	61712000	88524000
sp|Q13491|GPM6B_HUMAN	GPM6B	sp|Q13491|GPM6B_HUMAN Neuronal membrane glycoprotein M6-b OS=Homo sapiens OX=9606 GN=GPM6B PE=1 SV=2	1	1	1	1	4.9	28.989	0	0	15257000	0	0	0	0	0	0
sp|Q13496|MTM1_HUMAN;sp|Q13614|MTMR2_HUMAN	MTM1	sp|Q13496|MTM1_HUMAN Myotubularin OS=Homo sapiens OX=9606 GN=MTM1 PE=1 SV=2;sp|Q13614|MTMR2_HUMAN Myotubularin-related protein 2 OS=Homo sapiens OX=9606 GN=MTMR2 PE=1 SV=4	2	1	1	1	1.5	69.931	0	0	0	0	0	0	0	0	11690000
sp|Q13509|TBB3_HUMAN	TUBB3	sp|Q13509|TBB3_HUMAN Tubulin beta-3 chain OS=Homo sapiens OX=9606 GN=TUBB3 PE=1 SV=2	1	15	4	2	40.7	50.432	72029000	50067000	67920000	37574000	63880000	52283000	15488000	15069000	25098000
sp|Q13576|IQGA2_HUMAN	IQGAP2	sp|Q13576|IQGA2_HUMAN Ras GTPase-activating-like protein IQGAP2 OS=Homo sapiens OX=9606 GN=IQGAP2 PE=1 SV=4	1	27	27	27	25.5	180.58	0	0	0	15830000	19778000	0	307580000	405070000	436450000
sp|Q13619|CUL4A_HUMAN;sp|Q13620|CUL4B_HUMAN	CUL4A	sp|Q13619|CUL4A_HUMAN Cullin-4A OS=Homo sapiens OX=9606 GN=CUL4A PE=1 SV=3	2	3	3	3	4.3	87.679	0	0	0	0	0	0	2529000	2359900	2425700
sp|Q13637|RAB32_HUMAN;sp|O14966|RAB7L_HUMAN;sp|P57729|RAB38_HUMAN	RAB32	sp|Q13637|RAB32_HUMAN Ras-related protein Rab-32 OS=Homo sapiens OX=9606 GN=RAB32 PE=1 SV=3;sp|O14966|RAB7L_HUMAN Ras-related protein Rab-7L1 OS=Homo sapiens OX=9606 GN=RAB29 PE=1 SV=1;sp|P57729|RAB38_HUMAN Ras-related protein Rab-38 OS=Homo sapiens OX=960	3	2	2	2	9.3	24.997	0	0	0	0	0	0	0	0	21157000
sp|Q13641|TPBG_HUMAN	TPBG	sp|Q13641|TPBG_HUMAN Trophoblast glycoprotein OS=Homo sapiens OX=9606 GN=TPBG PE=1 SV=1	1	2	2	2	7.9	46.031	0	0	0	0	0	0	4569300	6319100	4991900
sp|Q13642|FHL1_HUMAN	FHL1	sp|Q13642|FHL1_HUMAN Four and a half LIM domains protein 1 OS=Homo sapiens OX=9606 GN=FHL1 PE=1 SV=4	1	9	9	9	30.3	36.263	0	0	0	0	0	0	481350000	552190000	551840000
sp|Q13683|ITA7_HUMAN	ITGA7	sp|Q13683|ITA7_HUMAN Integrin alpha-7 OS=Homo sapiens OX=9606 GN=ITGA7 PE=1 SV=3	1	1	1	1	1.1	128.95	0	9517700	0	0	0	0	0	0	0
sp|Q13740|CD166_HUMAN	ALCAM	sp|Q13740|CD166_HUMAN CD166 antigen OS=Homo sapiens OX=9606 GN=ALCAM PE=1 SV=2	1	9	9	9	19.4	65.102	110780000	130010000	143040000	0	0	0	181280000	239700000	203480000
sp|Q13790|APOF_HUMAN	APOF	sp|Q13790|APOF_HUMAN Apolipoprotein F OS=Homo sapiens OX=9606 GN=APOF PE=1 SV=2	1	1	1	1	4.3	35.399	0	0	0	0	0	0	0	0	8125700
sp|Q13813|SPTN1_HUMAN	SPTAN1	sp|Q13813|SPTN1_HUMAN Spectrin alpha chain, non-erythrocytic 1 OS=Homo sapiens OX=9606 GN=SPTAN1 PE=1 SV=3	1	8	8	8	5.6	284.54	22647000	23607000	21867000	105250000	79849000	39693000	0	0	0
sp|Q13884|SNTB1_HUMAN	SNTB1	sp|Q13884|SNTB1_HUMAN Beta-1-syntrophin OS=Homo sapiens OX=9606 GN=SNTB1 PE=1 SV=3	1	3	3	3	10.4	58.06	0	0	0	0	0	0	15186000	20109000	21074000
sp|Q13976|KGP1_HUMAN	PRKG1	sp|Q13976|KGP1_HUMAN cGMP-dependent protein kinase 1 OS=Homo sapiens OX=9606 GN=PRKG1 PE=1 SV=3	1	3	3	3	6.1	76.364	0	0	0	0	0	0	0	0	12688000
sp|Q14008|CKAP5_HUMAN	CKAP5	sp|Q14008|CKAP5_HUMAN Cytoskeleton-associated protein 5 OS=Homo sapiens OX=9606 GN=CKAP5 PE=1 SV=3	1	7	7	7	4.9	225.49	0	51288000	0	0	0	0	32824000	36623000	50290000
sp|Q14019|COTL1_HUMAN	COTL1	sp|Q14019|COTL1_HUMAN Coactosin-like protein OS=Homo sapiens OX=9606 GN=COTL1 PE=1 SV=3	1	3	3	3	21.8	15.945	54739000	61696000	0	0	0	0	77001000	68268000	58685000
sp|Q14103|HNRPD_HUMAN	HNRNPD	sp|Q14103|HNRPD_HUMAN Heterogeneous nuclear ribonucleoprotein D0 OS=Homo sapiens OX=9606 GN=HNRNPD PE=1 SV=1	1	4	4	4	13	38.434	0	0	110970000	130860000	123420000	103980000	0	0	0
sp|Q14112|NID2_HUMAN	NID2	sp|Q14112|NID2_HUMAN Nidogen-2 OS=Homo sapiens OX=9606 GN=NID2 PE=1 SV=3	1	13	13	13	13.8	151.25	0	0	0	0	0	0	279130000	243010000	252150000
sp|Q14126|DSG2_HUMAN	DSG2	sp|Q14126|DSG2_HUMAN Desmoglein-2 OS=Homo sapiens OX=9606 GN=DSG2 PE=1 SV=2	1	1	1	1	1.5	122.29	0	0	0	0	0	0	0	0	7267400
sp|Q14141|SEPT6_HUMAN	SEPTIN6	sp|Q14141|SEPT6_HUMAN Septin-6 OS=Homo sapiens OX=9606 GN=SEPTIN6 PE=1 SV=4	1	4	1	1	13.6	49.716	0	0	0	0	0	0	0	0	37860000
sp|Q14152|EIF3A_HUMAN	EIF3A	sp|Q14152|EIF3A_HUMAN Eukaryotic translation initiation factor 3 subunit A OS=Homo sapiens OX=9606 GN=EIF3A PE=1 SV=1	1	2	2	2	1.9	166.57	22533000	0	20441000	0	0	0	7207700	0	0
sp|Q14195|DPYL3_HUMAN	DPYSL3	sp|Q14195|DPYL3_HUMAN Dihydropyrimidinase-related protein 3 OS=Homo sapiens OX=9606 GN=DPYSL3 PE=1 SV=1	1	9	8	7	21.6	61.963	50244000	58982000	53879000	309020000	104710000	97399000	0	0	20340000
sp|Q14203|DCTN1_HUMAN	DCTN1	sp|Q14203|DCTN1_HUMAN Dynactin subunit 1 OS=Homo sapiens OX=9606 GN=DCTN1 PE=1 SV=3	1	3	3	3	2.7	141.69	0	0	0	0	0	0	23019000	19748000	23865000
sp|Q14204|DYHC1_HUMAN	DYNC1H1	sp|Q14204|DYHC1_HUMAN Cytoplasmic dynein 1 heavy chain 1 OS=Homo sapiens OX=9606 GN=DYNC1H1 PE=1 SV=5	1	12	12	12	3.8	532.4	0	0	0	0	0	70712000	57867000	45518000	38087000
sp|Q14254|FLOT2_HUMAN	FLOT2	sp|Q14254|FLOT2_HUMAN Flotillin-2 OS=Homo sapiens OX=9606 GN=FLOT2 PE=1 SV=2	1	7	7	7	20.6	47.064	93054000	0	0	70927000	53934000	47571000	42583000	49136000	65348000
sp|Q14258|TRI25_HUMAN	TRIM25	sp|Q14258|TRI25_HUMAN E3 ubiquitin/ISG15 ligase TRIM25 OS=Homo sapiens OX=9606 GN=TRIM25 PE=1 SV=2	1	3	3	3	7	70.973	0	0	0	0	0	0	0	7812800	8035100
sp|Q14315|FLNC_HUMAN	FLNC	sp|Q14315|FLNC_HUMAN Filamin-C OS=Homo sapiens OX=9606 GN=FLNC PE=1 SV=3	1	16	7	7	7.8	291.02	46170000	95150000	48605000	0	0	0	20466000	0	29182000
sp|Q14344|GNA13_HUMAN	GNA13	sp|Q14344|GNA13_HUMAN Guanine nucleotide-binding protein subunit alpha-13 OS=Homo sapiens OX=9606 GN=GNA13 PE=1 SV=2	1	8	8	8	24.7	44.049	57421000	84455000	64617000	0	0	0	106910000	150830000	143740000
sp|Q14624|ITIH4_HUMAN	ITIH4	sp|Q14624|ITIH4_HUMAN Inter-alpha-trypsin inhibitor heavy chain H4 OS=Homo sapiens OX=9606 GN=ITIH4 PE=1 SV=4	1	20	20	19	28.2	103.36	0	50687000	62501000	104030000	78128000	0	1405700000	748990000	1183700000
sp|Q14644|RASA3_HUMAN	RASA3	sp|Q14644|RASA3_HUMAN Ras GTPase-activating protein 3 OS=Homo sapiens OX=9606 GN=RASA3 PE=1 SV=3	1	18	18	18	27	95.698	13750000	20633000	32858000	0	41538000	0	362400000	451730000	312280000
sp|Q14697|GANAB_HUMAN	GANAB	sp|Q14697|GANAB_HUMAN Neutral alpha-glucosidase AB OS=Homo sapiens OX=9606 GN=GANAB PE=1 SV=3	1	20	20	20	29.6	106.87	72759000	101470000	64397000	0	0	0	595110000	565000000	558820000
sp|Q14699|RFTN1_HUMAN	RFTN1	sp|Q14699|RFTN1_HUMAN Raftlin OS=Homo sapiens OX=9606 GN=RFTN1 PE=1 SV=4	1	5	5	5	12.8	63.145	0	0	0	0	0	0	94455000	80894000	111610000
sp|Q14764|MVP_HUMAN	MVP	sp|Q14764|MVP_HUMAN Major vault protein OS=Homo sapiens OX=9606 GN=MVP PE=1 SV=4	1	14	14	14	20.4	99.326	0	0	0	0	0	0	158900000	176720000	185020000
sp|Q14766|LTBP1_HUMAN;sp|Q9NS15|LTBP3_HUMAN	LTBP1	sp|Q14766|LTBP1_HUMAN Latent-transforming growth factor beta-binding protein 1 OS=Homo sapiens OX=9606 GN=LTBP1 PE=1 SV=4	2	16	16	16	13.1	186.79	92161000	0	110130000	0	0	0	259770000	319040000	228990000
sp|Q14847|LASP1_HUMAN	LASP1	sp|Q14847|LASP1_HUMAN LIM and SH3 domain protein 1 OS=Homo sapiens OX=9606 GN=LASP1 PE=1 SV=2	1	1	1	1	3.4	29.717	0	0	0	0	0	0	0	0	13892000
sp|Q14974|IMB1_HUMAN	KPNB1	sp|Q14974|IMB1_HUMAN Importin subunit beta-1 OS=Homo sapiens OX=9606 GN=KPNB1 PE=1 SV=2	1	16	16	16	24.7	97.169	96468000	114730000	102070000	243890000	342540000	306650000	61820000	77978000	65772000
sp|Q15008|PSMD6_HUMAN	PSMD6	sp|Q15008|PSMD6_HUMAN 26S proteasome non-ATPase regulatory subunit 6 OS=Homo sapiens OX=9606 GN=PSMD6 PE=1 SV=1	1	1	1	1	3.9	45.531	0	0	0	0	0	0	0	0	2414200
sp|Q15019|SEPT2_HUMAN	SEPTIN2	sp|Q15019|SEPT2_HUMAN Septin-2 OS=Homo sapiens OX=9606 GN=SEPTIN2 PE=1 SV=1	1	5	5	5	21.6	41.487	0	0	0	58879000	0	38737000	50537000	40159000	44297000
sp|Q15036|SNX17_HUMAN	SNX17	sp|Q15036|SNX17_HUMAN Sorting nexin-17 OS=Homo sapiens OX=9606 GN=SNX17 PE=1 SV=1	1	2	2	2	6.8	52.901	0	0	0	0	0	0	0	0	4081100
sp|Q15043|S39AE_HUMAN	SLC39A14	sp|Q15043|S39AE_HUMAN Metal cation symporter ZIP14 OS=Homo sapiens OX=9606 GN=SLC39A14 PE=1 SV=3	1	4	4	4	11.2	54.212	46593000	28563000	35518000	32176000	0	33804000	136990000	143610000	130050000
sp|Q15047|SETB1_HUMAN	SETDB1	sp|Q15047|SETB1_HUMAN Histone-lysine N-methyltransferase SETDB1 OS=Homo sapiens OX=9606 GN=SETDB1 PE=1 SV=1	1	1	1	1	0.9	143.16	0	0	0	0	0	0	0	0	348060000
sp|Q15084|PDIA6_HUMAN	PDIA6	sp|Q15084|PDIA6_HUMAN Protein disulfide-isomerase A6 OS=Homo sapiens OX=9606 GN=PDIA6 PE=1 SV=1	1	2	2	2	8.9	48.121	0	0	0	0	0	0	0	0	13772000
sp|Q15113|PCOC1_HUMAN	PCOLCE	sp|Q15113|PCOC1_HUMAN Procollagen C-endopeptidase enhancer 1 OS=Homo sapiens OX=9606 GN=PCOLCE PE=1 SV=2	1	8	8	8	25.6	47.972	46993000	0	0	0	0	0	152220000	113330000	204810000
sp|Q15120|PDK3_HUMAN	PDK3	sp|Q15120|PDK3_HUMAN [Pyruvate dehydrogenase (acetyl-transferring)] kinase isozyme 3, mitochondrial OS=Homo sapiens OX=9606 GN=PDK3 PE=1 SV=1	1	1	1	1	2.2	46.938	0	0	0	0	0	0	0	0	0
sp|Q15126|PMVK_HUMAN	PMVK	sp|Q15126|PMVK_HUMAN Phosphomevalonate kinase OS=Homo sapiens OX=9606 GN=PMVK PE=1 SV=3	1	6	6	6	29.7	21.995	0	0	0	0	0	0	38320000	33000000	36301000
sp|Q15149|PLEC_HUMAN;sp|P58107|EPIPL_HUMAN	PLEC	sp|Q15149|PLEC_HUMAN Plectin OS=Homo sapiens OX=9606 GN=PLEC PE=1 SV=3	2	19	19	19	5.9	531.78	0	22140000	0	0	0	0	128750000	69408000	62856000
sp|Q15166|PON3_HUMAN	PON3	sp|Q15166|PON3_HUMAN Serum paraoxonase/lactonase 3 OS=Homo sapiens OX=9606 GN=PON3 PE=1 SV=3	1	2	2	2	6.2	39.607	0	0	0	0	0	0	35938000	35959000	38601000
sp|Q15185|TEBP_HUMAN	PTGES3	sp|Q15185|TEBP_HUMAN Prostaglandin E synthase 3 OS=Homo sapiens OX=9606 GN=PTGES3 PE=1 SV=1	1	2	2	2	18.8	18.697	0	0	0	0	0	0	0	26495000	0
sp|Q15286|RAB35_HUMAN	RAB35	sp|Q15286|RAB35_HUMAN Ras-related protein Rab-35 OS=Homo sapiens OX=9606 GN=RAB35 PE=1 SV=1	1	3	3	3	19.4	23.025	118390000	89913000	0	0	0	0	67978000	92993000	107210000
sp|Q15365|PCBP1_HUMAN	PCBP1	sp|Q15365|PCBP1_HUMAN Poly(rC)-binding protein 1 OS=Homo sapiens OX=9606 GN=PCBP1 PE=1 SV=2	1	5	4	4	18.3	37.497	0	27973000	29255000	84798000	63325000	61264000	63192000	73250000	53843000
sp|Q15366|PCBP2_HUMAN;sp|P57721|PCBP3_HUMAN	PCBP2	sp|Q15366|PCBP2_HUMAN Poly(rC)-binding protein 2 OS=Homo sapiens OX=9606 GN=PCBP2 PE=1 SV=1	2	6	6	5	27.1	38.58	52660000	103570000	90674000	119750000	0	0	107430000	101500000	98507000
sp|Q15369|ELOC_HUMAN	ELOC	sp|Q15369|ELOC_HUMAN Elongin-C OS=Homo sapiens OX=9606 GN=ELOC PE=1 SV=1	1	1	1	1	8.9	12.473	0	0	0	0	0	0	0	0	11087000
sp|Q15382|RHEB_HUMAN	RHEB	sp|Q15382|RHEB_HUMAN GTP-binding protein Rheb OS=Homo sapiens OX=9606 GN=RHEB PE=1 SV=1	1	2	2	2	10.3	20.497	0	0	0	0	0	0	0	42611000	49155000
sp|Q15404|RSU1_HUMAN	RSU1	sp|Q15404|RSU1_HUMAN Ras suppressor protein 1 OS=Homo sapiens OX=9606 GN=RSU1 PE=1 SV=3	1	12	12	12	60.6	31.54	46272000	37646000	0	0	0	0	560930000	615640000	734180000
sp|Q15435|PP1R7_HUMAN	PPP1R7	sp|Q15435|PP1R7_HUMAN Protein phosphatase 1 regulatory subunit 7 OS=Homo sapiens OX=9606 GN=PPP1R7 PE=1 SV=1	1	2	2	2	10.3	41.564	7800000	0	0	0	0	0	8811200	7296400	7866600
sp|Q15436|SC23A_HUMAN;sp|Q15437|SC23B_HUMAN	SEC23A	sp|Q15436|SC23A_HUMAN Protein transport protein Sec23A OS=Homo sapiens OX=9606 GN=SEC23A PE=1 SV=2;sp|Q15437|SC23B_HUMAN Protein transport protein Sec23B OS=Homo sapiens OX=9606 GN=SEC23B PE=1 SV=2	2	2	2	2	4.1	86.16	0	0	0	0	0	0	17671000	0	12031000
sp|Q15438|CYH1_HUMAN;sp|Q99418|CYH2_HUMAN;sp|O43739|CYH3_HUMAN	CYTH1	sp|Q15438|CYH1_HUMAN Cytohesin-1 OS=Homo sapiens OX=9606 GN=CYTH1 PE=1 SV=1;sp|Q99418|CYH2_HUMAN Cytohesin-2 OS=Homo sapiens OX=9606 GN=CYTH2 PE=1 SV=2;sp|O43739|CYH3_HUMAN Cytohesin-3 OS=Homo sapiens OX=9606 GN=CYTH3 PE=1 SV=2	3	2	2	2	4.5	46.412	0	0	18872000	0	0	0	0	0	0
sp|Q15485|FCN2_HUMAN;sp|O00602|FCN1_HUMAN	FCN2	sp|Q15485|FCN2_HUMAN Ficolin-2 OS=Homo sapiens OX=9606 GN=FCN2 PE=1 SV=2	2	6	6	6	29.1	34.001	0	0	0	0	0	0	168840000	201560000	192900000
sp|Q15555|MARE2_HUMAN;sp|Q9UPY8|MARE3_HUMAN	MAPRE2	sp|Q15555|MARE2_HUMAN Microtubule-associated protein RP/EB family member 2 OS=Homo sapiens OX=9606 GN=MAPRE2 PE=1 SV=1	2	10	10	10	41.6	37.031	0	0	0	0	0	0	460640000	442700000	463970000
sp|Q15582|BGH3_HUMAN	TGFBI	sp|Q15582|BGH3_HUMAN Transforming growth factor-beta-induced protein ig-h3 OS=Homo sapiens OX=9606 GN=TGFBI PE=1 SV=1	1	25	25	25	52.3	74.68	76665000	29018000	21338000	0	0	0	4512800000	4886500000	4860700000
sp|Q15631|TSN_HUMAN	TSN	sp|Q15631|TSN_HUMAN Translin OS=Homo sapiens OX=9606 GN=TSN PE=1 SV=1	1	4	4	4	28.1	26.183	0	0	0	0	41189000	36169000	0	0	0
sp|Q15642|CIP4_HUMAN	TRIP10	sp|Q15642|CIP4_HUMAN Cdc42-interacting protein 4 OS=Homo sapiens OX=9606 GN=TRIP10 PE=1 SV=3	1	2	2	2	4.8	68.351	0	0	0	0	0	0	17697000	15835000	15486000
sp|Q15691|MARE1_HUMAN	MAPRE1	sp|Q15691|MARE1_HUMAN Microtubule-associated protein RP/EB family member 1 OS=Homo sapiens OX=9606 GN=MAPRE1 PE=1 SV=3	1	3	3	3	17.9	29.999	0	0	0	0	0	0	18109000	17104000	12942000
sp|Q15746|MYLK_HUMAN	MYLK	sp|Q15746|MYLK_HUMAN Myosin light chain kinase, smooth muscle OS=Homo sapiens OX=9606 GN=MYLK PE=1 SV=4	1	6	6	6	3.4	210.71	0	0	0	0	0	0	90653000	94018000	83745000
sp|Q15758|AAAT_HUMAN	SLC1A5	sp|Q15758|AAAT_HUMAN Neutral amino acid transporter B(0) OS=Homo sapiens OX=9606 GN=SLC1A5 PE=1 SV=2	1	12	12	12	26.8	56.598	974740000	869860000	911040000	844150000	632740000	522450000	1133900000	1347700000	1266100000
sp|Q15762|CD226_HUMAN	CD226	sp|Q15762|CD226_HUMAN CD226 antigen OS=Homo sapiens OX=9606 GN=CD226 PE=1 SV=2	1	3	3	3	13.4	38.614	0	0	0	0	0	0	32268000	0	27570000
sp|Q15819|UB2V2_HUMAN;sp|Q13404|UB2V1_HUMAN	UBE2V2	sp|Q15819|UB2V2_HUMAN Ubiquitin-conjugating enzyme E2 variant 2 OS=Homo sapiens OX=9606 GN=UBE2V2 PE=1 SV=4;sp|Q13404|UB2V1_HUMAN Ubiquitin-conjugating enzyme E2 variant 1 OS=Homo sapiens OX=9606 GN=UBE2V1 PE=1 SV=2	2	2	2	2	13.8	16.363	0	0	0	0	0	0	0	0	28587000
sp|Q15833|STXB2_HUMAN	STXBP2	sp|Q15833|STXB2_HUMAN Syntaxin-binding protein 2 OS=Homo sapiens OX=9606 GN=STXBP2 PE=1 SV=2	1	22	22	22	48.2	66.452	17001000	0	37374000	9907700	106290000	6458700	1086100000	739060000	595280000
sp|Q15836|VAMP3_HUMAN;sp|P63027|VAMP2_HUMAN	VAMP3	sp|Q15836|VAMP3_HUMAN Vesicle-associated membrane protein 3 OS=Homo sapiens OX=9606 GN=VAMP3 PE=1 SV=3	2	3	3	3	45	11.309	0	0	0	0	0	0	0	0	37942000
sp|Q15907|RB11B_HUMAN;sp|P62491|RB11A_HUMAN	RAB11B	sp|Q15907|RB11B_HUMAN Ras-related protein Rab-11B OS=Homo sapiens OX=9606 GN=RAB11B PE=1 SV=4;sp|P62491|RB11A_HUMAN Ras-related protein Rab-11A OS=Homo sapiens OX=9606 GN=RAB11A PE=1 SV=3	2	11	11	11	54.1	24.488	208980000	172440000	173370000	248000000	232130000	186940000	345490000	341280000	354450000
sp|Q15942|ZYX_HUMAN	ZYX	sp|Q15942|ZYX_HUMAN Zyxin OS=Homo sapiens OX=9606 GN=ZYX PE=1 SV=1	1	10	10	10	29.2	61.277	0	99076000	94384000	0	0	0	248550000	225470000	419740000
sp|Q16181|SEPT7_HUMAN;sp|Q6ZU15|SEP14_HUMAN	SEPTIN7	sp|Q16181|SEPT7_HUMAN Septin-7 OS=Homo sapiens OX=9606 GN=SEPTIN7 PE=1 SV=2	2	10	10	10	26.8	50.679	0	0	0	180770000	0	698330000	292610000	270130000	367100000
sp|Q16222|UAP1_HUMAN	UAP1	sp|Q16222|UAP1_HUMAN UDP-N-acetylhexosamine pyrophosphorylase OS=Homo sapiens OX=9606 GN=UAP1 PE=1 SV=3	1	2	2	2	4.6	58.768	0	0	0	0	0	0	0	8691900	0
sp|Q16270|IBP7_HUMAN	IGFBP7	sp|Q16270|IBP7_HUMAN Insulin-like growth factor-binding protein 7 OS=Homo sapiens OX=9606 GN=IGFBP7 PE=1 SV=1	1	1	1	1	4.6	29.13	0	0	10807000	0	0	0	0	0	0
sp|Q16401|PSMD5_HUMAN	PSMD5	sp|Q16401|PSMD5_HUMAN 26S proteasome non-ATPase regulatory subunit 5 OS=Homo sapiens OX=9606 GN=PSMD5 PE=1 SV=3	1	2	2	2	4.2	56.195	0	0	0	0	0	0	0	0	8035400
sp|Q16539|MK14_HUMAN	MAPK14	sp|Q16539|MK14_HUMAN Mitogen-activated protein kinase 14 OS=Homo sapiens OX=9606 GN=MAPK14 PE=1 SV=3	1	3	3	3	11.9	41.293	0	0	0	0	0	0	15871000	0	10431000
sp|Q16543|CDC37_HUMAN	CDC37	sp|Q16543|CDC37_HUMAN Hsp90 co-chaperone Cdc37 OS=Homo sapiens OX=9606 GN=CDC37 PE=1 SV=1	1	2	2	2	7.9	44.468	0	0	0	0	0	0	24600000	0	18253000
sp|Q16555|DPYL2_HUMAN	DPYSL2	sp|Q16555|DPYL2_HUMAN Dihydropyrimidinase-related protein 2 OS=Homo sapiens OX=9606 GN=DPYSL2 PE=1 SV=1	1	13	13	12	37.9	62.293	133180000	142270000	126910000	204790000	235150000	241610000	115530000	108940000	141850000
sp|Q16610|ECM1_HUMAN	ECM1	sp|Q16610|ECM1_HUMAN Extracellular matrix protein 1 OS=Homo sapiens OX=9606 GN=ECM1 PE=1 SV=2	1	5	5	5	13.5	60.673	0	0	0	0	0	0	72989000	68312000	68190000
sp|Q16643|DREB_HUMAN	DBN1	sp|Q16643|DREB_HUMAN Drebrin OS=Homo sapiens OX=9606 GN=DBN1 PE=1 SV=4	1	3	3	3	6.3	71.428	0	0	0	48418000	67809000	49404000	0	0	0
sp|Q16658|FSCN1_HUMAN	FSCN1	sp|Q16658|FSCN1_HUMAN Fascin OS=Homo sapiens OX=9606 GN=FSCN1 PE=1 SV=3	1	15	15	15	38.7	54.529	443770000	520680000	466070000	381760000	443910000	371410000	99923000	85610000	140240000
sp|Q16778|H2B2E_HUMAN;sp|P33778|H2B1B_HUMAN;sp|P23527|H2B1O_HUMAN;sp|P06899|H2B1J_HUMAN;sp|Q8N257|H2B3B_HUMAN;sp|Q6DRA6|H2B2D_HUMAN;sp|Q6DN03|H2B2C_HUMAN	H2BC21	sp|Q16778|H2B2E_HUMAN Histone H2B type 2-E OS=Homo sapiens OX=9606 GN=H2BC21 PE=1 SV=3;sp|P33778|H2B1B_HUMAN Histone H2B type 1-B OS=Homo sapiens OX=9606 GN=H2BC3 PE=1 SV=2;sp|P23527|H2B1O_HUMAN Histone H2B type 1-O OS=Homo sapiens OX=9606 GN=H2BC17 PE=1 S	7	6	1	1	47.6	13.92	0	0	75278000	0	0	0	0	0	0
sp|Q16851|UGPA_HUMAN	UGP2	sp|Q16851|UGPA_HUMAN UTP--glucose-1-phosphate uridylyltransferase OS=Homo sapiens OX=9606 GN=UGP2 PE=1 SV=5	1	11	11	11	30.9	56.94	111650000	54727000	81258000	475040000	578110000	418950000	35529000	59201000	55445000
sp|Q16881|TRXR1_HUMAN	TXNRD1	sp|Q16881|TRXR1_HUMAN Thioredoxin reductase 1, cytoplasmic OS=Homo sapiens OX=9606 GN=TXNRD1 PE=1 SV=3	1	3	3	3	7.6	70.905	0	0	0	0	0	0	21698000	0	18367000
sp|Q27J81|INF2_HUMAN	INF2	sp|Q27J81|INF2_HUMAN Inverted formin-2 OS=Homo sapiens OX=9606 GN=INF2 PE=1 SV=2	1	16	16	16	18.2	135.62	0	0	0	0	0	0	158300000	172970000	144450000
sp|Q3KR16|PKHG6_HUMAN	PLEKHG6	sp|Q3KR16|PKHG6_HUMAN Pleckstrin homology domain-containing family G member 6 OS=Homo sapiens OX=9606 GN=PLEKHG6 PE=1 SV=3	1	1	1	1	2.2	88.959	0	0	0	0	0	124420000	0	0	0
sp|Q3LXA3|TKFC_HUMAN	TKFC	sp|Q3LXA3|TKFC_HUMAN Triokinase/FMN cyclase OS=Homo sapiens OX=9606 GN=TKFC PE=1 SV=2	1	2	2	2	5	58.946	0	0	0	0	0	0	7918000	6761400	0
sp|Q3ZCM7|TBB8_HUMAN	TUBB8	sp|Q3ZCM7|TBB8_HUMAN Tubulin beta-8 chain OS=Homo sapiens OX=9606 GN=TUBB8 PE=1 SV=2	1	9	1	1	24.5	49.775	0	0	0	0	0	0	0	0	49618000
sp|Q3ZCW2|LEGL_HUMAN	LGALSL	sp|Q3ZCW2|LEGL_HUMAN Galectin-related protein OS=Homo sapiens OX=9606 GN=LGALSL PE=1 SV=2	1	5	5	5	35.5	18.986	0	0	0	0	0	0	379080000	386870000	454900000
sp|Q4G0P3|HYDIN_HUMAN	HYDIN	sp|Q4G0P3|HYDIN_HUMAN Hydrocephalus-inducing protein homolog OS=Homo sapiens OX=9606 GN=HYDIN PE=1 SV=3	1	1	1	1	0.2	575.89	0	0	0	0	0	0	0	0	802330000
sp|Q4KMQ2|ANO6_HUMAN	ANO6	sp|Q4KMQ2|ANO6_HUMAN Anoctamin-6 OS=Homo sapiens OX=9606 GN=ANO6 PE=1 SV=2	1	11	11	11	15.5	106.16	35024000	0	34552000	0	0	0	275880000	222990000	307240000
sp|Q53GQ0|DHB12_HUMAN	HSD17B12	sp|Q53GQ0|DHB12_HUMAN Very-long-chain 3-oxoacyl-CoA reductase OS=Homo sapiens OX=9606 GN=HSD17B12 PE=1 SV=2	1	1	1	1	4.8	34.324	0	0	0	0	0	0	0	0	787340
sp|Q562R1|ACTBL_HUMAN	ACTBL2	sp|Q562R1|ACTBL_HUMAN Beta-actin-like protein 2 OS=Homo sapiens OX=9606 GN=ACTBL2 PE=1 SV=2	1	5	1	1	16	42.003	0	0	0	0	0	0	0	7611500000	0
sp|Q58FF6|H90B4_HUMAN	HSP90AB4P	sp|Q58FF6|H90B4_HUMAN Putative heat shock protein HSP 90-beta 4 OS=Homo sapiens OX=9606 GN=HSP90AB4P PE=5 SV=1	1	6	2	2	12.5	58.264	30851000	0	30106000	105780000	0	0	0	0	0
sp|Q58FF8|H90B2_HUMAN	HSP90AB2P	sp|Q58FF8|H90B2_HUMAN Putative heat shock protein HSP 90-beta 2 OS=Homo sapiens OX=9606 GN=HSP90AB2P PE=1 SV=2	1	5	1	1	14.4	44.348	0	0	0	0	0	0	0	0	10329000
sp|Q5C9Z4|NOM1_HUMAN	NOM1	sp|Q5C9Z4|NOM1_HUMAN Nucleolar MIF4G domain-containing protein 1 OS=Homo sapiens OX=9606 GN=NOM1 PE=1 SV=1	1	1	1	1	1.9	96.256	0	0	0	0	0	25484000	0	0	0
sp|Q5H8C1|FREM1_HUMAN	FREM1	sp|Q5H8C1|FREM1_HUMAN FRAS1-related extracellular matrix protein 1 OS=Homo sapiens OX=9606 GN=FREM1 PE=1 SV=3	1	1	1	1	0.6	244.15	0	0	14111000	0	0	0	0	0	0
sp|Q5JSH3|WDR44_HUMAN	WDR44	sp|Q5JSH3|WDR44_HUMAN WD repeat-containing protein 44 OS=Homo sapiens OX=9606 GN=WDR44 PE=1 SV=1	1	4	4	4	5.4	101.37	0	0	0	0	0	0	0	0	38086000
sp|Q5JTB6|PLAC9_HUMAN	PLAC9	sp|Q5JTB6|PLAC9_HUMAN Placenta-specific protein 9 OS=Homo sapiens OX=9606 GN=PLAC9 PE=1 SV=1	1	2	2	2	21.6	10.309	0	0	0	0	0	0	20912000	17431000	0
sp|Q5JWF2|GNAS1_HUMAN;sp|P63092|GNAS2_HUMAN;sp|P38405|GNAL_HUMAN	GNAS	sp|Q5JWF2|GNAS1_HUMAN Guanine nucleotide-binding protein G(s) subunit alpha isoforms XLas OS=Homo sapiens OX=9606 GN=GNAS PE=1 SV=2;sp|P63092|GNAS2_HUMAN Guanine nucleotide-binding protein G(s) subunit alpha isoforms short OS=Homo sapiens OX=9606 GN=GNAS P	3	9	8	8	12	111.02	63374000	73913000	68538000	79882000	0	0	76956000	78503000	80534000
sp|Q5SQ64|LY66F_HUMAN	LY6G6F	sp|Q5SQ64|LY66F_HUMAN Lymphocyte antigen 6 complex locus protein G6f OS=Homo sapiens OX=9606 GN=LY6G6F PE=1 SV=2	1	1	1	1	7.1	32.464	0	0	0	0	0	0	0	0	7176900
sp|Q5T4S7|UBR4_HUMAN	UBR4	sp|Q5T4S7|UBR4_HUMAN E3 ubiquitin-protein ligase UBR4 OS=Homo sapiens OX=9606 GN=UBR4 PE=1 SV=1	1	2	2	2	0.6	573.83	0	0	0	0	0	0	7371700	0	0
sp|Q5TEC6|H3PS2_HUMAN	H3-2	sp|Q5TEC6|H3PS2_HUMAN Histone HIST2H3PS2 OS=Homo sapiens OX=9606 GN=H3-2 PE=1 SV=1	1	2	2	1	13.2	15.43	3313100000	1398200000	506000000	0	153790000	173090000	183170000	238910000	201300000
sp|Q5TF21|SOGA3_HUMAN	SOGA3	sp|Q5TF21|SOGA3_HUMAN Protein SOGA3 OS=Homo sapiens OX=9606 GN=SOGA3 PE=3 SV=1	1	1	1	1	2.3	103.2	0	0	0	0	0	770920000	0	0	0
sp|Q5VT25|MRCKA_HUMAN	CDC42BPA	sp|Q5VT25|MRCKA_HUMAN Serine/threonine-protein kinase MRCK alpha OS=Homo sapiens OX=9606 GN=CDC42BPA PE=1 SV=1	1	1	1	1	0.7	197.3	0	0	0	0	0	53722000	0	0	0
sp|Q5VV43|K0319_HUMAN	KIAA0319	sp|Q5VV43|K0319_HUMAN Dyslexia-associated protein KIAA0319 OS=Homo sapiens OX=9606 GN=KIAA0319 PE=1 SV=1	1	1	1	1	1	117.76	0	0	0	0	0	66617000	0	0	0
sp|Q5ZPR3|CD276_HUMAN	CD276	sp|Q5ZPR3|CD276_HUMAN CD276 antigen OS=Homo sapiens OX=9606 GN=CD276 PE=1 SV=1	1	5	5	5	16.9	57.235	157340000	149720000	131170000	0	0	0	108830000	102840000	116120000
sp|Q658P3|STEA3_HUMAN	STEAP3	sp|Q658P3|STEA3_HUMAN Metalloreductase STEAP3 OS=Homo sapiens OX=9606 GN=STEAP3 PE=1 SV=2	1	2	2	2	4.7	54.6	0	0	0	0	0	0	0	0	13520000
sp|Q684P5|RPGP2_HUMAN	RAP1GAP2	sp|Q684P5|RPGP2_HUMAN Rap1 GTPase-activating protein 2 OS=Homo sapiens OX=9606 GN=RAP1GAP2 PE=1 SV=2	1	2	2	2	4.1	80.055	0	0	0	0	0	0	23333000	28696000	35240000
sp|Q68EM7|RHG17_HUMAN	ARHGAP17	sp|Q68EM7|RHG17_HUMAN Rho GTPase-activating protein 17 OS=Homo sapiens OX=9606 GN=ARHGAP17 PE=1 SV=1	1	2	2	2	2.7	95.436	0	0	0	0	0	0	0	95368000	0
sp|Q6IBS0|TWF2_HUMAN	TWF2	sp|Q6IBS0|TWF2_HUMAN Twinfilin-2 OS=Homo sapiens OX=9606 GN=TWF2 PE=1 SV=2	1	6	6	6	30.4	39.548	0	0	0	103640000	0	0	82083000	63108000	63495000
sp|Q6N069|NAA16_HUMAN;sp|Q9BXJ9|NAA15_HUMAN	NAA16	sp|Q6N069|NAA16_HUMAN N-alpha-acetyltransferase 16, NatA auxiliary subunit OS=Homo sapiens OX=9606 GN=NAA16 PE=1 SV=2;sp|Q9BXJ9|NAA15_HUMAN N-alpha-acetyltransferase 15, NatA auxiliary subunit OS=Homo sapiens OX=9606 GN=NAA15 PE=1 SV=1	2	1	1	1	1.2	101.46	0	0	3667700	0	0	0	0	0	0
sp|Q6P2I7|EBLN2_HUMAN	EBLN2	sp|Q6P2I7|EBLN2_HUMAN Endogenous Bornavirus-like nucleoprotein 2 OS=Homo sapiens OX=9606 GN=EBLN2 PE=2 SV=1	1	1	1	1	4	30.45	0	0	0	0	0	0	0	0	0
sp|Q6P387|CP046_HUMAN	C16orf46	sp|Q6P387|CP046_HUMAN Uncharacterized protein C16orf46 OS=Homo sapiens OX=9606 GN=C16orf46 PE=2 SV=2	1	1	1	1	2.5	43.417	0	0	0	0	0	0	0	0	21892000
sp|Q6P3W7|SCYL2_HUMAN	SCYL2	sp|Q6P3W7|SCYL2_HUMAN SCY1-like protein 2 OS=Homo sapiens OX=9606 GN=SCYL2 PE=1 SV=1	1	1	1	1	1.5	103.71	0	0	0	0	0	0	0	0	12025000
sp|Q6P9B6|MEAK7_HUMAN	MEAK7	sp|Q6P9B6|MEAK7_HUMAN MTOR-associated protein MEAK7 OS=Homo sapiens OX=9606 GN=MEAK7 PE=1 SV=2	1	2	2	2	7.9	50.993	0	0	0	0	0	0	0	0	2024400
sp|Q6PCB0|VWA1_HUMAN	VWA1	sp|Q6PCB0|VWA1_HUMAN von Willebrand factor A domain-containing protein 1 OS=Homo sapiens OX=9606 GN=VWA1 PE=1 SV=1	1	5	5	5	19.3	46.804	47372000	55807000	56785000	0	0	0	0	0	0
sp|Q6Q788|APOA5_HUMAN	APOA5	sp|Q6Q788|APOA5_HUMAN Apolipoprotein A-V OS=Homo sapiens OX=9606 GN=APOA5 PE=1 SV=1	1	2	2	2	9.8	41.212	0	0	0	0	0	0	0	9966700	7518000
sp|Q6UVK1|CSPG4_HUMAN	CSPG4	sp|Q6UVK1|CSPG4_HUMAN Chondroitin sulfate proteoglycan 4 OS=Homo sapiens OX=9606 GN=CSPG4 PE=1 SV=2	1	7	7	7	4.2	250.53	0	0	0	0	0	0	62903000	57744000	52506000
sp|Q6UWL2|SUSD1_HUMAN	SUSD1	sp|Q6UWL2|SUSD1_HUMAN Sushi domain-containing protein 1 OS=Homo sapiens OX=9606 GN=SUSD1 PE=1 SV=1	1	5	5	5	9.1	82.709	0	0	0	0	0	0	51421000	55629000	58901000
sp|Q6XQN6|PNCB_HUMAN	NAPRT	sp|Q6XQN6|PNCB_HUMAN Nicotinate phosphoribosyltransferase OS=Homo sapiens OX=9606 GN=NAPRT PE=1 SV=2	1	2	2	2	7.1	57.578	0	0	0	0	0	0	0	0	13662000
sp|Q6YHK3|CD109_HUMAN	CD109	sp|Q6YHK3|CD109_HUMAN CD109 antigen OS=Homo sapiens OX=9606 GN=CD109 PE=1 SV=2	1	2	2	2	2.1	161.69	0	0	0	0	0	0	0	0	1156900
sp|Q6ZMP0|THSD4_HUMAN	THSD4	sp|Q6ZMP0|THSD4_HUMAN Thrombospondin type-1 domain-containing protein 4 OS=Homo sapiens OX=9606 GN=THSD4 PE=2 SV=2	1	3	3	3	3.2	112.45	0	0	0	0	0	0	15287000	0	15277000
sp|Q6ZMS4|ZN852_HUMAN	ZNF852	sp|Q6ZMS4|ZN852_HUMAN Zinc finger protein 852 OS=Homo sapiens OX=9606 GN=ZNF852 PE=1 SV=4	1	1	1	1	1.3	62.083	0	0	0	0	0	512400000	0	0	0
sp|Q6ZNJ1|NBEL2_HUMAN	NBEAL2	sp|Q6ZNJ1|NBEL2_HUMAN Neurobeachin-like protein 2 OS=Homo sapiens OX=9606 GN=NBEAL2 PE=1 SV=2	1	7	7	7	3.4	302.51	0	0	0	0	0	0	21481000	26524000	25360000
sp|Q6ZTA4|TRI67_HUMAN	TRIM67	sp|Q6ZTA4|TRI67_HUMAN Tripartite motif-containing protein 67 OS=Homo sapiens OX=9606 GN=TRIM67 PE=2 SV=3	1	1	1	1	1.4	83.822	0	0	0	0	0	0	0	0	0
sp|Q6ZUX7|LHPL2_HUMAN	LHFPL2	sp|Q6ZUX7|LHPL2_HUMAN LHFPL tetraspan subfamily member 2 protein OS=Homo sapiens OX=9606 GN=LHFPL2 PE=1 SV=2	1	3	3	3	18.9	24.486	0	0	0	0	0	0	90895000	109010000	119050000
sp|Q70IA8|MOB3C_HUMAN	MOB3C	sp|Q70IA8|MOB3C_HUMAN MOB kinase activator 3C OS=Homo sapiens OX=9606 GN=MOB3C PE=1 SV=1	1	3	3	3	19.9	25.622	0	0	0	0	0	0	31292000	42005000	60928000
sp|Q70J99|UN13D_HUMAN	UNC13D	sp|Q70J99|UN13D_HUMAN Protein unc-13 homolog D OS=Homo sapiens OX=9606 GN=UNC13D PE=1 SV=1	1	19	19	19	26.6	123.28	0	126020000	0	0	0	0	268830000	267880000	407780000
sp|Q71DI3|H32_HUMAN	H3C15	sp|Q71DI3|H32_HUMAN Histone H3.2 OS=Homo sapiens OX=9606 GN=H3C15 PE=1 SV=3	1	2	1	1	28.7	15.388	149350000	123890000	87456000	0	0	0	0	0	34781000
sp|Q71U36|TBA1A_HUMAN;sp|P0DPH8|TBA3D_HUMAN;sp|P0DPH7|TBA3C_HUMAN;sp|Q6PEY2|TBA3E_HUMAN	TUBA1A	sp|Q71U36|TBA1A_HUMAN Tubulin alpha-1A chain OS=Homo sapiens OX=9606 GN=TUBA1A PE=1 SV=1;sp|P0DPH8|TBA3D_HUMAN Tubulin alpha-3D chain OS=Homo sapiens OX=9606 GN=TUBA3D PE=1 SV=1;sp|P0DPH7|TBA3C_HUMAN Tubulin alpha-3C chain OS=Homo sapiens OX=9606 GN=TUBA3C	4	20	2	1	58.3	50.135	32551000	0	0	0	0	73919000	71762000	0	51127000
sp|Q71UI9|H2AV_HUMAN;sp|P0C0S5|H2AZ_HUMAN	H2AZ2	sp|Q71UI9|H2AV_HUMAN Histone H2A.V OS=Homo sapiens OX=9606 GN=H2AZ2 PE=1 SV=3;sp|P0C0S5|H2AZ_HUMAN Histone H2A.Z OS=Homo sapiens OX=9606 GN=H2AZ1 PE=1 SV=2	2	4	2	2	31.2	13.509	77131000	117800000	110210000	0	0	0	0	0	0
sp|Q76M96|CCD80_HUMAN	CCDC80	sp|Q76M96|CCD80_HUMAN Coiled-coil domain-containing protein 80 OS=Homo sapiens OX=9606 GN=CCDC80 PE=1 SV=1	1	3	3	3	4.3	108.17	0	0	0	0	0	0	16099000	13429000	24138000
sp|Q7KZF4|SND1_HUMAN	SND1	sp|Q7KZF4|SND1_HUMAN Staphylococcal nuclease domain-containing protein 1 OS=Homo sapiens OX=9606 GN=SND1 PE=1 SV=1	1	15	15	15	24.2	102	65197000	48058000	0	93799000	0	0	201280000	573310000	197800000
sp|Q7L1Q6|BZW1_HUMAN	BZW1	sp|Q7L1Q6|BZW1_HUMAN Basic leucine zipper and W2 domain-containing protein 1 OS=Homo sapiens OX=9606 GN=BZW1 PE=1 SV=1	1	2	2	2	4.5	48.043	0	0	0	0	0	0	10521000	5365800	0
sp|Q7L2H7|EIF3M_HUMAN	EIF3M	sp|Q7L2H7|EIF3M_HUMAN Eukaryotic translation initiation factor 3 subunit M OS=Homo sapiens OX=9606 GN=EIF3M PE=1 SV=1	1	1	1	1	3.5	42.502	0	0	0	0	0	4822300	0	0	0
sp|Q7L576|CYFP1_HUMAN	CYFIP1	sp|Q7L576|CYFP1_HUMAN Cytoplasmic FMR1-interacting protein 1 OS=Homo sapiens OX=9606 GN=CYFIP1 PE=1 SV=1	1	38	38	23	36	145.18	51705000	152620000	105690000	19390000	0	0	971700000	1133200000	748130000
sp|Q7L591|DOK3_HUMAN	DOK3	sp|Q7L591|DOK3_HUMAN Docking protein 3 OS=Homo sapiens OX=9606 GN=DOK3 PE=1 SV=2	1	1	1	1	3	53.288	0	0	0	0	0	0	0	0	3909900
sp|Q7L7X3|TAOK1_HUMAN	TAOK1	sp|Q7L7X3|TAOK1_HUMAN Serine/threonine-protein kinase TAO1 OS=Homo sapiens OX=9606 GN=TAOK1 PE=1 SV=1	1	5	3	3	5.2	116.07	0	0	0	0	0	0	28436000	26304000	24008000
sp|Q7LDG7|GRP2_HUMAN	RASGRP2	sp|Q7LDG7|GRP2_HUMAN RAS guanyl-releasing protein 2 OS=Homo sapiens OX=9606 GN=RASGRP2 PE=1 SV=1	1	18	18	18	42.4	69.248	0	76988000	0	0	0	0	306720000	300460000	566420000
sp|Q7Z2W4|ZCCHV_HUMAN	ZC3HAV1	sp|Q7Z2W4|ZCCHV_HUMAN Zinc finger CCCH-type antiviral protein 1 OS=Homo sapiens OX=9606 GN=ZC3HAV1 PE=1 SV=3	1	4	4	4	6.1	101.43	0	0	0	0	0	0	21035000	18539000	14736000
sp|Q7Z3U7|MON2_HUMAN	MON2	sp|Q7Z3U7|MON2_HUMAN Protein MON2 homolog OS=Homo sapiens OX=9606 GN=MON2 PE=1 SV=3	1	1	1	1	0.7	190.36	0	0	66896000	0	0	0	0	0	0
sp|Q7Z406|MYH14_HUMAN	MYH14	sp|Q7Z406|MYH14_HUMAN Myosin-14 OS=Homo sapiens OX=9606 GN=MYH14 PE=1 SV=2	1	7	1	1	3.6	227.87	0	0	0	0	0	0	0	0	57156000
sp|Q7Z4I7|LIMS2_HUMAN	LIMS2	sp|Q7Z4I7|LIMS2_HUMAN LIM and senescent cell antigen-like-containing domain protein 2 OS=Homo sapiens OX=9606 GN=LIMS2 PE=1 SV=1	1	7	1	1	20.5	38.916	0	0	0	0	0	0	0	0	2049100
sp|Q7Z6I6|RHG30_HUMAN	ARHGAP30	sp|Q7Z6I6|RHG30_HUMAN Rho GTPase-activating protein 30 OS=Homo sapiens OX=9606 GN=ARHGAP30 PE=1 SV=3	1	1	1	1	0.6	118.58	0	0	0	0	0	6226900	0	0	0
sp|Q86TP1|PRUN1_HUMAN	PRUNE1	sp|Q86TP1|PRUN1_HUMAN Exopolyphosphatase PRUNE1 OS=Homo sapiens OX=9606 GN=PRUNE1 PE=1 SV=2	1	2	2	2	7.1	50.199	0	0	0	0	0	0	0	0	4092500
sp|Q86UD1|OAF_HUMAN	OAF	sp|Q86UD1|OAF_HUMAN Out at first protein homolog OS=Homo sapiens OX=9606 GN=OAF PE=2 SV=1	1	2	2	2	7.3	30.688	0	0	0	0	0	0	7808400	0	0
sp|Q86UF1|TSN33_HUMAN	TSPAN33	sp|Q86UF1|TSN33_HUMAN Tetraspanin-33 OS=Homo sapiens OX=9606 GN=TSPAN33 PE=1 SV=1	1	5	5	5	16.3	31.538	0	0	0	0	0	0	550950000	455030000	598820000
sp|Q86UX7|URP2_HUMAN;sp|Q9BQL6|FERM1_HUMAN	FERMT3	sp|Q86UX7|URP2_HUMAN Fermitin family homolog 3 OS=Homo sapiens OX=9606 GN=FERMT3 PE=1 SV=1	2	39	39	39	73.3	75.952	37802000	34910000	37498000	0	13657000	0	24540000000	16900000000	16994000000
sp|Q86VE9|SERC5_HUMAN	SERINC5	sp|Q86VE9|SERC5_HUMAN Serine incorporator 5 OS=Homo sapiens OX=9606 GN=SERINC5 PE=2 SV=1	1	2	2	2	5	47.009	0	0	0	0	0	9392400	0	0	0
sp|Q86VP6|CAND1_HUMAN	CAND1	sp|Q86VP6|CAND1_HUMAN Cullin-associated NEDD8-dissociated protein 1 OS=Homo sapiens OX=9606 GN=CAND1 PE=1 SV=2	1	17	17	17	18.1	136.37	61644000	31256000	71360000	0	102500000	95848000	160280000	154690000	196910000
sp|Q86VR8|FJX1_HUMAN	FJX1	sp|Q86VR8|FJX1_HUMAN Four-jointed box protein 1 OS=Homo sapiens OX=9606 GN=FJX1 PE=2 SV=1	1	2	2	2	8.5	48.506	30509000	8391700	0	0	0	0	0	0	0
sp|Q86X29|LSR_HUMAN	LSR	sp|Q86X29|LSR_HUMAN Lipolysis-stimulated lipoprotein receptor OS=Homo sapiens OX=9606 GN=LSR PE=1 SV=4	1	3	3	3	6.2	71.438	44096000	29140000	39405000	0	0	0	0	0	0
sp|Q86XH1|DRC11_HUMAN	IQCA1	sp|Q86XH1|DRC11_HUMAN Dynein regulatory complex protein 11 OS=Homo sapiens OX=9606 GN=IQCA1 PE=2 SV=1	1	1	1	1	1.5	95.34	0	0	19642000	0	0	0	0	0	0
sp|Q8IUX7|AEBP1_HUMAN	AEBP1	sp|Q8IUX7|AEBP1_HUMAN Adipocyte enhancer-binding protein 1 OS=Homo sapiens OX=9606 GN=AEBP1 PE=1 SV=1	1	6	6	6	8.1	130.93	80756000	89055000	100960000	0	0	42818000	0	0	0
sp|Q8IWA5|CTL2_HUMAN	SLC44A2	sp|Q8IWA5|CTL2_HUMAN Choline transporter-like protein 2 OS=Homo sapiens OX=9606 GN=SLC44A2 PE=1 SV=3	1	12	12	12	21.2	80.123	87681000	90323000	100000000	189590000	121040000	123250000	339580000	274510000	384160000
sp|Q8IWU5|SULF2_HUMAN	SULF2	sp|Q8IWU5|SULF2_HUMAN Extracellular sulfatase Sulf-2 OS=Homo sapiens OX=9606 GN=SULF2 PE=1 SV=1	1	3	3	3	4.3	100.45	84345000	70412000	90344000	0	0	0	0	0	0
sp|Q8IY22|CMIP_HUMAN	CMIP	sp|Q8IY22|CMIP_HUMAN C-Maf-inducing protein OS=Homo sapiens OX=9606 GN=CMIP PE=1 SV=3	1	3	3	3	6.7	86.33	0	0	0	0	0	0	37744000	36835000	38296000
sp|Q8IYB1|M21D2_HUMAN	MB21D2	sp|Q8IYB1|M21D2_HUMAN Protein MB21D2 OS=Homo sapiens OX=9606 GN=MB21D2 PE=1 SV=3	1	1	1	1	1.8	55.8	0	0	0	0	0	0	0	0	0
sp|Q8IYB8|SUV3_HUMAN	SUPV3L1	sp|Q8IYB8|SUV3_HUMAN ATP-dependent RNA helicase SUPV3L1, mitochondrial OS=Homo sapiens OX=9606 GN=SUPV3L1 PE=1 SV=1	1	2	2	2	3.7	87.99	0	0	0	0	0	0	14120000	0	0
sp|Q8IYD1|ERF3B_HUMAN;sp|P15170|ERF3A_HUMAN	GSPT2	sp|Q8IYD1|ERF3B_HUMAN Eukaryotic peptide chain release factor GTP-binding subunit ERF3B OS=Homo sapiens OX=9606 GN=GSPT2 PE=1 SV=2;sp|P15170|ERF3A_HUMAN Eukaryotic peptide chain release factor GTP-binding subunit ERF3A OS=Homo sapiens OX=9606 GN=GSPT1 PE=1	2	3	3	3	5.7	68.882	0	0	0	0	0	0	22280000	8572800	23781000
sp|Q8IYT4|KATL2_HUMAN	KATNAL2	sp|Q8IYT4|KATL2_HUMAN Katanin p60 ATPase-containing subunit A-like 2 OS=Homo sapiens OX=9606 GN=KATNAL2 PE=1 SV=3	1	1	1	1	2.2	61.252	0	0	0	0	0	0	0	0	20055000
sp|Q8IZ83|A16A1_HUMAN	ALDH16A1	sp|Q8IZ83|A16A1_HUMAN Aldehyde dehydrogenase family 16 member A1 OS=Homo sapiens OX=9606 GN=ALDH16A1 PE=1 SV=2	1	7	7	7	12.1	85.126	0	78185000	0	0	0	0	95914000	91532000	87182000
sp|Q8IZP0|ABI1_HUMAN;sp|Q9NYB9|ABI2_HUMAN	ABI1	sp|Q8IZP0|ABI1_HUMAN Abl interactor 1 OS=Homo sapiens OX=9606 GN=ABI1 PE=1 SV=4	2	3	3	3	9.3	55.08	0	0	0	0	0	0	69130000	48561000	65367000
sp|Q8N1G4|LRC47_HUMAN	LRRC47	sp|Q8N1G4|LRC47_HUMAN Leucine-rich repeat-containing protein 47 OS=Homo sapiens OX=9606 GN=LRRC47 PE=1 SV=1	1	2	2	2	6.2	63.472	0	0	0	0	0	0	7613900	0	3367900
sp|Q8N392|RHG18_HUMAN	ARHGAP18	sp|Q8N392|RHG18_HUMAN Rho GTPase-activating protein 18 OS=Homo sapiens OX=9606 GN=ARHGAP18 PE=1 SV=3	1	7	7	7	12.2	74.976	0	0	0	0	0	0	174040000	152700000	168030000
sp|Q8N474|SFRP1_HUMAN	SFRP1	sp|Q8N474|SFRP1_HUMAN Secreted frizzled-related protein 1 OS=Homo sapiens OX=9606 GN=SFRP1 PE=1 SV=1	1	9	9	9	40.4	35.385	1588200000	1681800000	1684400000	776260000	790740000	749770000	0	0	0
sp|Q8N5C1|CAHM5_HUMAN	CALHM5	sp|Q8N5C1|CAHM5_HUMAN Calcium homeostasis modulator protein 5 OS=Homo sapiens OX=9606 GN=CALHM5 PE=2 SV=1	1	2	2	2	8.1	35.17	0	0	0	0	0	0	15757000	0	17602000
sp|Q8N699|MYCT1_HUMAN	MYCT1	sp|Q8N699|MYCT1_HUMAN Myc target protein 1 OS=Homo sapiens OX=9606 GN=MYCT1 PE=1 SV=1	1	5	5	5	26	26.592	0	0	0	0	0	0	201390000	183650000	204000000
sp|Q8N6H7|ARFG2_HUMAN	ARFGAP2	sp|Q8N6H7|ARFG2_HUMAN ADP-ribosylation factor GTPase-activating protein 2 OS=Homo sapiens OX=9606 GN=ARFGAP2 PE=1 SV=1	1	1	1	1	1.5	56.72	0	0	0	0	0	0	0	0	37977000
sp|Q8N6Y2|LRC17_HUMAN	LRRC17	sp|Q8N6Y2|LRC17_HUMAN Leucine-rich repeat-containing protein 17 OS=Homo sapiens OX=9606 GN=LRRC17 PE=2 SV=1	1	6	6	6	17.7	51.799	0	38521000	0	0	0	0	149380000	149970000	138240000
sp|Q8NBF2|NHLC2_HUMAN	NHLRC2	sp|Q8NBF2|NHLC2_HUMAN NHL repeat-containing protein 2 OS=Homo sapiens OX=9606 GN=NHLRC2 PE=1 SV=1	1	3	3	3	6.6	79.443	0	0	0	0	0	0	7480800	0	5325100
sp|Q8NBI5|S43A3_HUMAN	SLC43A3	sp|Q8NBI5|S43A3_HUMAN Solute carrier family 43 member 3 OS=Homo sapiens OX=9606 GN=SLC43A3 PE=1 SV=2	1	4	4	4	9.4	54.528	0	0	0	0	0	0	121190000	118790000	167650000
sp|Q8NBZ7|UXS1_HUMAN	UXS1	sp|Q8NBZ7|UXS1_HUMAN UDP-glucuronic acid decarboxylase 1 OS=Homo sapiens OX=9606 GN=UXS1 PE=1 SV=1	1	5	5	5	20.7	47.576	104820000	118450000	112400000	0	0	0	33396000	28093000	32041000
sp|Q8NC51|PAIRB_HUMAN	SERBP1	sp|Q8NC51|PAIRB_HUMAN Plasminogen activator inhibitor 1 RNA-binding protein OS=Homo sapiens OX=9606 GN=SERBP1 PE=1 SV=2	1	1	1	1	3.9	44.965	0	0	0	0	0	0	0	0	451810
sp|Q8NEU8|DP13B_HUMAN	APPL2	sp|Q8NEU8|DP13B_HUMAN DCC-interacting protein 13-beta OS=Homo sapiens OX=9606 GN=APPL2 PE=1 SV=3	1	8	8	8	16.9	74.493	0	0	0	0	0	0	36441000	43072000	44193000
sp|Q8NEY8|PPHLN_HUMAN	PPHLN1	sp|Q8NEY8|PPHLN_HUMAN Periphilin-1 OS=Homo sapiens OX=9606 GN=PPHLN1 PE=1 SV=2	1	1	1	1	2.4	52.736	0	0	0	0	0	0	0	0	0
sp|Q8NFJ5|RAI3_HUMAN	GPRC5A	sp|Q8NFJ5|RAI3_HUMAN Retinoic acid-induced protein 3 OS=Homo sapiens OX=9606 GN=GPRC5A PE=1 SV=2	1	2	2	2	8.7	40.251	0	0	0	0	0	0	0	0	45036000
sp|Q8NFZ3|NLGNY_HUMAN;sp|Q8N0W4|NLGNX_HUMAN;sp|Q8NFZ4|NLGN2_HUMAN;sp|Q9NZ94|NLGN3_HUMAN;sp|Q8N2Q7|NLGN1_HUMAN	NLGN4Y	sp|Q8NFZ3|NLGNY_HUMAN Neuroligin-4, Y-linked OS=Homo sapiens OX=9606 GN=NLGN4Y PE=2 SV=1;sp|Q8N0W4|NLGNX_HUMAN Neuroligin-4, X-linked OS=Homo sapiens OX=9606 GN=NLGN4X PE=1 SV=1;sp|Q8NFZ4|NLGN2_HUMAN Neuroligin-2 OS=Homo sapiens OX=9606 GN=NLGN2 PE=1 SV=1;	5	2	2	2	3.2	92.019	0	0	0	0	0	0	0	0	577140
sp|Q8NG06|TRI58_HUMAN	TRIM58	sp|Q8NG06|TRI58_HUMAN E3 ubiquitin-protein ligase TRIM58 OS=Homo sapiens OX=9606 GN=TRIM58 PE=2 SV=2	1	8	8	8	21.4	54.766	0	0	0	0	0	0	93559000	106170000	111130000
sp|Q8NG11|TSN14_HUMAN	TSPAN14	sp|Q8NG11|TSN14_HUMAN Tetraspanin-14 OS=Homo sapiens OX=9606 GN=TSPAN14 PE=1 SV=1	1	7	7	7	25.2	30.69	0	0	56526000	0	0	0	329650000	366090000	176900000
sp|Q8NI99|ANGL6_HUMAN	ANGPTL6	sp|Q8NI99|ANGL6_HUMAN Angiopoietin-related protein 6 OS=Homo sapiens OX=9606 GN=ANGPTL6 PE=1 SV=1	1	2	2	2	6	51.694	0	0	0	0	0	0	28364000	28429000	24293000
sp|Q8TAD7|OCC1_HUMAN	OCC1	sp|Q8TAD7|OCC1_HUMAN Overexpressed in colon carcinoma 1 protein OS=Homo sapiens OX=9606 GN=OCC1 PE=1 SV=2	1	1	1	1	20.6	6.4069	0	0	0	0	0	0	0	0	11065000
sp|Q8TAT2|FGFP3_HUMAN	FGFBP3	sp|Q8TAT2|FGFP3_HUMAN Fibroblast growth factor-binding protein 3 OS=Homo sapiens OX=9606 GN=FGFBP3 PE=1 SV=1	1	3	3	3	23.6	27.59	388320000	381670000	347400000	0	0	0	0	0	0
sp|Q8TCZ2|C99L2_HUMAN	CD99L2	sp|Q8TCZ2|C99L2_HUMAN CD99 antigen-like protein 2 OS=Homo sapiens OX=9606 GN=CD99L2 PE=1 SV=1	1	1	1	1	7.3	27.986	0	0	0	0	0	0	0	10746000	0
sp|Q8TD08|MK15_HUMAN	MAPK15	sp|Q8TD08|MK15_HUMAN Mitogen-activated protein kinase 15 OS=Homo sapiens OX=9606 GN=MAPK15 PE=1 SV=1	1	1	1	1	1.5	59.831	0	0	0	0	0	0	0	0	45870000
sp|Q8TD10|MIPO1_HUMAN	MIPOL1	sp|Q8TD10|MIPO1_HUMAN Mirror-image polydactyly gene 1 protein OS=Homo sapiens OX=9606 GN=MIPOL1 PE=1 SV=1	1	1	1	1	1.8	51.537	0	0	0	0	0	476480000	0	0	0
sp|Q8TD55|PKHO2_HUMAN	PLEKHO2	sp|Q8TD55|PKHO2_HUMAN Pleckstrin homology domain-containing family O member 2 OS=Homo sapiens OX=9606 GN=PLEKHO2 PE=1 SV=1	1	1	1	1	4.7	53.349	0	0	0	0	0	0	0	0	3065400
sp|Q8TF42|UBS3B_HUMAN	UBASH3B	sp|Q8TF42|UBS3B_HUMAN Ubiquitin-associated and SH3 domain-containing protein B OS=Homo sapiens OX=9606 GN=UBASH3B PE=1 SV=2	1	7	7	7	16.3	72.695	0	0	0	0	0	0	149370000	139160000	131070000
sp|Q8WU68|U2AF4_HUMAN;sp|Q01081|U2AF1_HUMAN;sp|P0DN76|U2AF5_HUMAN	U2AF1L4	sp|Q8WU68|U2AF4_HUMAN Splicing factor U2AF 26 kDa subunit OS=Homo sapiens OX=9606 GN=U2AF1L4 PE=1 SV=2;sp|Q01081|U2AF1_HUMAN Splicing factor U2AF 35 kDa subunit OS=Homo sapiens OX=9606 GN=U2AF1 PE=1 SV=3;sp|P0DN76|U2AF5_HUMAN Splicing factor U2AF 35 kDa su	3	1	1	1	5.5	25.743	0	0	0	0	0	0	0	0	374930
sp|Q8WUA8|TSK_HUMAN	TSKU	sp|Q8WUA8|TSK_HUMAN Tsukushin OS=Homo sapiens OX=9606 GN=TSKU PE=2 SV=3	1	2	2	2	7.9	37.807	0	0	0	0	0	0	0	0	20655000
sp|Q8WUJ3|CEMIP_HUMAN	CEMIP	sp|Q8WUJ3|CEMIP_HUMAN Cell migration-inducing and hyaluronan-binding protein OS=Homo sapiens OX=9606 GN=CEMIP PE=1 SV=2	1	36	36	36	32.2	153	0	8970000	8596800	14158000	12765000	17753000	4089100000	1928900000	1249400000
sp|Q8WUM4|PDC6I_HUMAN	PDCD6IP	sp|Q8WUM4|PDC6I_HUMAN Programmed cell death 6-interacting protein OS=Homo sapiens OX=9606 GN=PDCD6IP PE=1 SV=1	1	35	35	35	53.7	96.022	516990000	608760000	591830000	563580000	536930000	505470000	944140000	940540000	967060000
sp|Q8WUW1|BRK1_HUMAN	BRK1	sp|Q8WUW1|BRK1_HUMAN Protein BRICK1 OS=Homo sapiens OX=9606 GN=BRK1 PE=1 SV=1	1	3	3	3	42.7	8.7448	0	0	0	0	0	0	51823000	54559000	58827000
sp|Q8WUX1|S38A5_HUMAN	SLC38A5	sp|Q8WUX1|S38A5_HUMAN Sodium-coupled neutral amino acid transporter 5 OS=Homo sapiens OX=9606 GN=SLC38A5 PE=1 SV=1	1	2	2	2	4.2	51.457	25354000	24951000	26725000	0	0	0	37079000	40711000	34937000
sp|Q8WVM8|SCFD1_HUMAN	SCFD1	sp|Q8WVM8|SCFD1_HUMAN Sec1 family domain-containing protein 1 OS=Homo sapiens OX=9606 GN=SCFD1 PE=1 SV=4	1	4	4	4	9.2	72.379	0	0	0	0	0	0	6224000	6004000	9651400
sp|Q8WWA0|ITLN1_HUMAN;sp|Q8WWU7|ITLN2_HUMAN	ITLN1	sp|Q8WWA0|ITLN1_HUMAN Intelectin-1 OS=Homo sapiens OX=9606 GN=ITLN1 PE=1 SV=1	2	6	6	6	24.9	34.961	0	0	0	0	0	0	123560000	127820000	111920000
sp|Q8WWI5|CTL1_HUMAN	SLC44A1	sp|Q8WWI5|CTL1_HUMAN Choline transporter-like protein 1 OS=Homo sapiens OX=9606 GN=SLC44A1 PE=1 SV=1	1	14	14	14	26	73.301	32460000	43933000	13312000	10833000	13009000	11432000	609740000	613500000	538870000
sp|Q8WXD2|SCG3_HUMAN	SCG3	sp|Q8WXD2|SCG3_HUMAN Secretogranin-3 OS=Homo sapiens OX=9606 GN=SCG3 PE=1 SV=3	1	1	1	1	2.8	53.005	0	0	0	0	0	73605000	0	0	0
sp|Q8WXE9|STON2_HUMAN	STON2	sp|Q8WXE9|STON2_HUMAN Stonin-2 OS=Homo sapiens OX=9606 GN=STON2 PE=1 SV=1	1	1	1	1	2.1	101.16	0	0	0	0	0	0	0	0	4172600
sp|Q8WY07|CTR3_HUMAN	SLC7A3	sp|Q8WY07|CTR3_HUMAN Cationic amino acid transporter 3 OS=Homo sapiens OX=9606 GN=SLC7A3 PE=1 SV=1	1	4	4	4	8.6	67.168	53464000	54782000	0	225690000	126950000	128320000	0	0	0
sp|Q8WZ42|TITIN_HUMAN	TTN	sp|Q8WZ42|TITIN_HUMAN Titin OS=Homo sapiens OX=9606 GN=TTN PE=1 SV=4	1	2	2	2	0.1	3816	0	0	382570000	0	0	0	0	0	0
sp|Q8WZA2|RPGF4_HUMAN	RAPGEF4	sp|Q8WZA2|RPGF4_HUMAN Rap guanine nucleotide exchange factor 4 OS=Homo sapiens OX=9606 GN=RAPGEF4 PE=1 SV=1	1	1	1	1	1.8	115.52	0	0	0	1008700	0	0	0	0	0
sp|Q92485|ASM3B_HUMAN	SMPDL3B	sp|Q92485|ASM3B_HUMAN Acid sphingomyelinase-like phosphodiesterase 3b OS=Homo sapiens OX=9606 GN=SMPDL3B PE=1 SV=2	1	4	4	4	12.3	50.813	0	19535000	0	60111000	0	0	0	0	0
sp|Q92499|DDX1_HUMAN	DDX1	sp|Q92499|DDX1_HUMAN ATP-dependent RNA helicase DDX1 OS=Homo sapiens OX=9606 GN=DDX1 PE=1 SV=2	1	1	1	1	2.4	82.431	0	0	0	0	0	0	0	0	3040100
sp|Q92542|NICA_HUMAN	NCSTN	sp|Q92542|NICA_HUMAN Nicastrin OS=Homo sapiens OX=9606 GN=NCSTN PE=1 SV=2	1	3	3	3	6.3	78.41	0	38028000	0	47345000	0	0	0	28555000	20564000
sp|Q92556|ELMO1_HUMAN	ELMO1	sp|Q92556|ELMO1_HUMAN Engulfment and cell motility protein 1 OS=Homo sapiens OX=9606 GN=ELMO1 PE=1 SV=2	1	2	2	2	4.4	83.829	0	0	0	0	0	0	0	0	14004000
sp|Q92598|HS105_HUMAN	HSPH1	sp|Q92598|HS105_HUMAN Heat shock protein 105 kDa OS=Homo sapiens OX=9606 GN=HSPH1 PE=1 SV=1	1	3	2	2	5.6	96.864	0	0	0	0	0	0	7319000	6790900	0
sp|Q92619|HMHA1_HUMAN	ARHGAP45	sp|Q92619|HMHA1_HUMAN Rho GTPase-activating protein 45 OS=Homo sapiens OX=9606 GN=ARHGAP45 PE=1 SV=2	1	3	3	3	3.7	124.61	0	0	0	0	0	0	30110000	26146000	30302000
sp|Q92626|PXDN_HUMAN	PXDN	sp|Q92626|PXDN_HUMAN Peroxidasin homolog OS=Homo sapiens OX=9606 GN=PXDN PE=1 SV=2	1	58	58	58	57	165.27	8534100000	9109700000	9115600000	1135400000	1045400000	920050000	2658300000	2799800000	2679400000
sp|Q92692|NECT2_HUMAN	NECTIN2	sp|Q92692|NECT2_HUMAN Nectin-2 OS=Homo sapiens OX=9606 GN=NECTIN2 PE=1 SV=1	1	1	1	1	3.5	57.741	0	0	0	0	0	0	0	0	7985700
sp|Q92783|STAM1_HUMAN	STAM	sp|Q92783|STAM1_HUMAN Signal transducing adapter molecule 1 OS=Homo sapiens OX=9606 GN=STAM PE=1 SV=3	1	6	6	4	15.2	59.179	0	0	28942000	200440000	146530000	145060000	0	0	0
sp|Q92819|HYAS2_HUMAN;sp|O00219|HYAS3_HUMAN	HAS2	sp|Q92819|HYAS2_HUMAN Hyaluronan synthase 2 OS=Homo sapiens OX=9606 GN=HAS2 PE=1 SV=1	2	3	3	3	6.7	63.566	0	0	0	0	0	0	18760000	16961000	21686000
sp|Q92882|OSTF1_HUMAN	OSTF1	sp|Q92882|OSTF1_HUMAN Osteoclast-stimulating factor 1 OS=Homo sapiens OX=9606 GN=OSTF1 PE=1 SV=2	1	1	1	1	5.6	23.787	0	0	0	0	0	0	0	0	4283600
sp|Q92896|GSLG1_HUMAN	GLG1	sp|Q92896|GSLG1_HUMAN Golgi apparatus protein 1 OS=Homo sapiens OX=9606 GN=GLG1 PE=1 SV=2	1	1	1	1	0.9	134.55	0	0	0	0	0	0	0	0	5653100
sp|Q92905|CSN5_HUMAN	COPS5	sp|Q92905|CSN5_HUMAN COP9 signalosome complex subunit 5 OS=Homo sapiens OX=9606 GN=COPS5 PE=1 SV=4	1	1	1	1	4.2	37.578	0	0	0	0	0	0	0	0	11784000
sp|Q92930|RAB8B_HUMAN	RAB8B	sp|Q92930|RAB8B_HUMAN Ras-related protein Rab-8B OS=Homo sapiens OX=9606 GN=RAB8B PE=1 SV=2	1	5	2	2	29	23.584	39414000	0	0	0	0	0	75488000	80724000	79963000
sp|Q92954|PRG4_HUMAN	PRG4	sp|Q92954|PRG4_HUMAN Proteoglycan 4 OS=Homo sapiens OX=9606 GN=PRG4 PE=1 SV=3	1	5	5	5	5	151.06	0	0	0	0	0	0	40930000	34096000	31316000
sp|Q92973|TNPO1_HUMAN	TNPO1	sp|Q92973|TNPO1_HUMAN Transportin-1 OS=Homo sapiens OX=9606 GN=TNPO1 PE=1 SV=2	1	1	1	1	1.2	102.35	0	0	0	0	0	0	0	0	7989100
sp|Q93052|LPP_HUMAN	LPP	sp|Q93052|LPP_HUMAN Lipoma-preferred partner OS=Homo sapiens OX=9606 GN=LPP PE=1 SV=1	1	1	1	1	3.8	65.746	0	0	0	0	0	0	0	0	4989100
sp|Q93070|NAR4_HUMAN	ART4	sp|Q93070|NAR4_HUMAN Ecto-ADP-ribosyltransferase 4 OS=Homo sapiens OX=9606 GN=ART4 PE=2 SV=2	1	1	1	1	2.2	35.877	944420000	1679700000	868280000	9447300000	7423400000	3373700000	0	0	0
sp|Q93084|AT2A3_HUMAN;sp|P16615|AT2A2_HUMAN	ATP2A3	sp|Q93084|AT2A3_HUMAN Sarcoplasmic/endoplasmic reticulum calcium ATPase 3 OS=Homo sapiens OX=9606 GN=ATP2A3 PE=1 SV=3;sp|P16615|AT2A2_HUMAN Sarcoplasmic/endoplasmic reticulum calcium ATPase 2 OS=Homo sapiens OX=9606 GN=ATP2A2 PE=1 SV=1	2	3	3	3	4.2	109.25	0	0	0	0	0	0	12684000	0	0
sp|Q969P0|IGSF8_HUMAN	IGSF8	sp|Q969P0|IGSF8_HUMAN Immunoglobulin superfamily member 8 OS=Homo sapiens OX=9606 GN=IGSF8 PE=1 SV=1	1	9	9	9	21.7	65.033	117070000	176450000	127020000	0	0	0	99494000	114610000	92966000
sp|Q969X1|LFG3_HUMAN	TMBIM1	sp|Q969X1|LFG3_HUMAN Protein lifeguard 3 OS=Homo sapiens OX=9606 GN=TMBIM1 PE=1 SV=2	1	2	2	2	8.4	34.607	0	0	0	0	0	0	0	49519000	40257000
sp|Q96A65|EXOC4_HUMAN	EXOC4	sp|Q96A65|EXOC4_HUMAN Exocyst complex component 4 OS=Homo sapiens OX=9606 GN=EXOC4 PE=1 SV=1	1	4	4	4	5.7	110.5	0	0	0	0	0	0	5920800	5785800	6875900
sp|Q96A83|COQA1_HUMAN	COL26A1	sp|Q96A83|COQA1_HUMAN Collagen alpha-1(XXVI) chain OS=Homo sapiens OX=9606 GN=COL26A1 PE=1 SV=1	1	1	1	1	2.9	45.381	0	0	31791000	0	0	0	0	0	0
sp|Q96AX2|RAB37_HUMAN	RAB37	sp|Q96AX2|RAB37_HUMAN Ras-related protein Rab-37 OS=Homo sapiens OX=9606 GN=RAB37 PE=1 SV=3	1	1	1	1	6.3	24.815	0	0	0	0	0	0	0	0	2597600
sp|Q96BJ3|AIDA_HUMAN	AIDA	sp|Q96BJ3|AIDA_HUMAN Axin interactor, dorsalization-associated protein OS=Homo sapiens OX=9606 GN=AIDA PE=1 SV=1	1	2	2	2	7.8	35.023	0	0	0	0	0	0	0	0	6861600
sp|Q96BY6|DOC10_HUMAN	DOCK10	sp|Q96BY6|DOC10_HUMAN Dedicator of cytokinesis protein 10 OS=Homo sapiens OX=9606 GN=DOCK10 PE=1 SV=3	1	4	4	4	3.1	249.53	0	0	0	0	0	0	9226300	0	0
sp|Q96C24|SYTL4_HUMAN	SYTL4	sp|Q96C24|SYTL4_HUMAN Synaptotagmin-like protein 4 OS=Homo sapiens OX=9606 GN=SYTL4 PE=1 SV=2	1	4	4	4	7.5	76.023	0	0	0	0	0	0	94949000	63370000	0
sp|Q96CW1|AP2M1_HUMAN	AP2M1	sp|Q96CW1|AP2M1_HUMAN AP-2 complex subunit mu OS=Homo sapiens OX=9606 GN=AP2M1 PE=1 SV=2	1	4	4	4	12.9	49.654	31436000	35171000	33367000	0	0	0	25271000	27724000	26256000
sp|Q96DZ9|CKLF5_HUMAN	CMTM5	sp|Q96DZ9|CKLF5_HUMAN CKLF-like MARVEL transmembrane domain-containing protein 5 OS=Homo sapiens OX=9606 GN=CMTM5 PE=1 SV=2	1	2	2	2	14.3	24.652	0	37006000	0	0	0	0	59029000	43114000	42513000
sp|Q96F07|CYFP2_HUMAN	CYFIP2	sp|Q96F07|CYFP2_HUMAN Cytoplasmic FMR1-interacting protein 2 OS=Homo sapiens OX=9606 GN=CYFIP2 PE=1 SV=2	1	17	2	2	14.6	148.4	0	0	0	0	0	0	0	10736000	0
sp|Q96FW1|OTUB1_HUMAN	OTUB1	sp|Q96FW1|OTUB1_HUMAN Ubiquitin thioesterase OTUB1 OS=Homo sapiens OX=9606 GN=OTUB1 PE=1 SV=2	1	6	6	6	29.2	31.284	0	0	0	0	0	0	39488000	38350000	43130000
sp|Q96FZ7|CHMP6_HUMAN	CHMP6	sp|Q96FZ7|CHMP6_HUMAN Charged multivesicular body protein 6 OS=Homo sapiens OX=9606 GN=CHMP6 PE=1 SV=3	1	1	1	1	6.5	23.485	0	0	0	0	0	0	0	0	8549200
sp|Q96G03|PGM2_HUMAN	PGM2	sp|Q96G03|PGM2_HUMAN Phosphoglucomutase-2 OS=Homo sapiens OX=9606 GN=PGM2 PE=1 SV=4	1	2	2	2	4.7	68.283	0	0	0	0	0	0	0	0	16700000
sp|Q96H79|ZCCHL_HUMAN	ZC3HAV1L	sp|Q96H79|ZCCHL_HUMAN Zinc finger CCCH-type antiviral protein 1-like OS=Homo sapiens OX=9606 GN=ZC3HAV1L PE=1 SV=2	1	2	2	2	11	32.962	0	0	0	0	0	0	12107000	10271000	0
sp|Q96HC4|PDLI5_HUMAN	PDLIM5	sp|Q96HC4|PDLI5_HUMAN PDZ and LIM domain protein 5 OS=Homo sapiens OX=9606 GN=PDLIM5 PE=1 SV=5	1	3	3	3	5	63.944	0	0	0	0	0	0	40714000	34465000	42267000
sp|Q96HF1|SFRP2_HUMAN	SFRP2	sp|Q96HF1|SFRP2_HUMAN Secreted frizzled-related protein 2 OS=Homo sapiens OX=9606 GN=SFRP2 PE=1 SV=2	1	9	9	9	35.3	33.49	636900000	796260000	744690000	1028600000	909360000	843350000	0	0	0
sp|Q96IY4|CBPB2_HUMAN	CPB2	sp|Q96IY4|CBPB2_HUMAN Carboxypeptidase B2 OS=Homo sapiens OX=9606 GN=CPB2 PE=1 SV=2	1	3	3	3	9.5	48.424	0	0	0	0	0	0	58751000	56655000	54083000
sp|Q96J66|ABCCB_HUMAN	ABCC11	sp|Q96J66|ABCCB_HUMAN ATP-binding cassette sub-family C member 11 OS=Homo sapiens OX=9606 GN=ABCC11 PE=1 SV=1	1	1	1	1	0.7	154.3	0	0	0	0	0	22666000	0	0	0
sp|Q96K17|BT3L4_HUMAN	BTF3L4	sp|Q96K17|BT3L4_HUMAN Transcription factor BTF3 homolog 4 OS=Homo sapiens OX=9606 GN=BTF3L4 PE=1 SV=1	1	1	1	1	13.9	17.27	0	0	0	1617200	0	0	0	0	0
sp|Q96KG9|SCYL1_HUMAN	SCYL1	sp|Q96KG9|SCYL1_HUMAN N-terminal kinase-like protein OS=Homo sapiens OX=9606 GN=SCYL1 PE=1 SV=1	1	1	1	1	1.4	89.63	0	0	0	0	0	0	0	0	4605700
sp|Q96KN2|CNDP1_HUMAN	CNDP1	sp|Q96KN2|CNDP1_HUMAN Beta-Ala-His dipeptidase OS=Homo sapiens OX=9606 GN=CNDP1 PE=1 SV=4	1	12	12	12	33.5	56.705	0	0	0	0	0	0	270720000	248920000	233740000
sp|Q96KP4|CNDP2_HUMAN	CNDP2	sp|Q96KP4|CNDP2_HUMAN Cytosolic non-specific dipeptidase OS=Homo sapiens OX=9606 GN=CNDP2 PE=1 SV=2	1	11	11	11	33.1	52.878	72448000	64684000	73209000	133250000	177830000	118230000	114720000	104150000	141780000
sp|Q96MT7|CFA44_HUMAN	CFAP44	sp|Q96MT7|CFA44_HUMAN Cilia- and flagella-associated protein 44 OS=Homo sapiens OX=9606 GN=CFAP44 PE=1 SV=2	1	1	1	1	0.5	213.86	0	0	0	0	0	0	0	0	0
sp|Q96N16|JKIP1_HUMAN	JAKMIP1	sp|Q96N16|JKIP1_HUMAN Janus kinase and microtubule-interacting protein 1 OS=Homo sapiens OX=9606 GN=JAKMIP1 PE=1 SV=1	1	1	1	1	1.4	73.208	0	0	0	18161000	0	0	0	0	0
sp|Q96P48|ARAP1_HUMAN	ARAP1	sp|Q96P48|ARAP1_HUMAN Arf-GAP with Rho-GAP domain, ANK repeat and PH domain-containing protein 1 OS=Homo sapiens OX=9606 GN=ARAP1 PE=1 SV=3	1	3	3	3	3.5	162.19	0	0	0	0	0	0	9335000	10296000	7003900
sp|Q96P70|IPO9_HUMAN	IPO9	sp|Q96P70|IPO9_HUMAN Importin-9 OS=Homo sapiens OX=9606 GN=IPO9 PE=1 SV=3	1	1	1	1	1.7	115.96	0	0	0	0	0	0	0	0	931430
sp|Q96PD5|PGRP2_HUMAN;CON__ENSEMBL:ENSBTAP00000016285	PGLYRP2	sp|Q96PD5|PGRP2_HUMAN N-acetylmuramoyl-L-alanine amidase OS=Homo sapiens OX=9606 GN=PGLYRP2 PE=1 SV=1	2	12	12	12	37.3	62.216	0	0	0	0	0	0	590930000	546860000	663070000
sp|Q96QD8|S38A2_HUMAN	SLC38A2	sp|Q96QD8|S38A2_HUMAN Sodium-coupled neutral amino acid transporter 2 OS=Homo sapiens OX=9606 GN=SLC38A2 PE=1 SV=2	1	4	4	4	12.6	56.025	142230000	133230000	175590000	103370000	105910000	128040000	166290000	152860000	136230000
sp|Q96QK1|VPS35_HUMAN	VPS35	sp|Q96QK1|VPS35_HUMAN Vacuolar protein sorting-associated protein 35 OS=Homo sapiens OX=9606 GN=VPS35 PE=1 SV=2	1	6	6	6	10.2	91.706	0	0	0	19630000	0	14619000	20457000	18775000	19802000
sp|Q96QS1|TSN32_HUMAN	TSPAN32	sp|Q96QS1|TSN32_HUMAN Tetraspanin-32 OS=Homo sapiens OX=9606 GN=TSPAN32 PE=2 SV=1	1	2	2	2	10	34.631	0	0	0	0	0	0	26241000	19352000	31987000
sp|Q96RT1|ERBIN_HUMAN	ERBIN	sp|Q96RT1|ERBIN_HUMAN Erbin OS=Homo sapiens OX=9606 GN=ERBIN PE=1 SV=2	1	4	4	4	5.1	158.3	0	0	0	0	0	0	27821000	26483000	24535000
sp|Q96S86|HPLN3_HUMAN	HAPLN3	sp|Q96S86|HPLN3_HUMAN Hyaluronan and proteoglycan link protein 3 OS=Homo sapiens OX=9606 GN=HAPLN3 PE=2 SV=1	1	1	1	1	3.3	40.894	0	0	0	18626000	0	0	0	0	0
sp|Q96S97|MYADM_HUMAN	MYADM	sp|Q96S97|MYADM_HUMAN Myeloid-associated differentiation marker OS=Homo sapiens OX=9606 GN=MYADM PE=1 SV=2	1	4	4	4	19.3	35.273	44940000	39168000	49422000	0	0	0	175760000	228690000	218650000
sp|Q96SJ8|TSN18_HUMAN	TSPAN18	sp|Q96SJ8|TSN18_HUMAN Tetraspanin-18 OS=Homo sapiens OX=9606 GN=TSPAN18 PE=2 SV=1	1	1	1	1	6	27.71	0	0	0	0	0	0	0	0	8821600
sp|Q96SM3|CPXM1_HUMAN	CPXM1	sp|Q96SM3|CPXM1_HUMAN Probable carboxypeptidase X1 OS=Homo sapiens OX=9606 GN=CPXM1 PE=2 SV=2	1	9	9	9	21.8	81.667	147680000	144750000	128900000	0	0	0	0	0	0
sp|Q96TA1|NIBA2_HUMAN	NIBAN2	sp|Q96TA1|NIBA2_HUMAN Protein Niban 2 OS=Homo sapiens OX=9606 GN=NIBAN2 PE=1 SV=3	1	3	3	3	9.1	84.137	12309000	8960800	0	0	22635000	0	13049000	24344000	18409000
sp|Q99436|PSB7_HUMAN	PSMB7	sp|Q99436|PSB7_HUMAN Proteasome subunit beta type-7 OS=Homo sapiens OX=9606 GN=PSMB7 PE=1 SV=1	1	2	2	2	7.6	29.965	0	0	0	0	0	0	0	0	19436000
sp|Q99439|CNN2_HUMAN;sp|Q15417|CNN3_HUMAN	CNN2	sp|Q99439|CNN2_HUMAN Calponin-2 OS=Homo sapiens OX=9606 GN=CNN2 PE=1 SV=4	2	7	7	7	30.1	33.697	312760000	158300000	294680000	538060000	116550000	0	327180000	640160000	420950000
sp|Q99497|PARK7_HUMAN	PARK7	sp|Q99497|PARK7_HUMAN Parkinson disease protein 7 OS=Homo sapiens OX=9606 GN=PARK7 PE=1 SV=2	1	8	8	8	55	19.891	91978000	112930000	95387000	194540000	187380000	218040000	69591000	77329000	105700000
sp|Q99536|VAT1_HUMAN	VAT1	sp|Q99536|VAT1_HUMAN Synaptic vesicle membrane protein VAT-1 homolog OS=Homo sapiens OX=9606 GN=VAT1 PE=1 SV=2	1	7	7	7	27.5	41.92	62920000	102970000	165690000	133640000	109140000	77275000	49065000	35677000	38098000
sp|Q99613|EIF3C_HUMAN;sp|B5ME19|EIFCL_HUMAN	EIF3C	sp|Q99613|EIF3C_HUMAN Eukaryotic translation initiation factor 3 subunit C OS=Homo sapiens OX=9606 GN=EIF3C PE=1 SV=1;sp|B5ME19|EIFCL_HUMAN Eukaryotic translation initiation factor 3 subunit C-like protein OS=Homo sapiens OX=9606 GN=EIF3CL PE=1 SV=1	2	1	1	1	1.1	105.34	0	0	0	0	0	0	0	0	4248600
sp|Q99653|CHP1_HUMAN	CHP1	sp|Q99653|CHP1_HUMAN Calcineurin B homologous protein 1 OS=Homo sapiens OX=9606 GN=CHP1 PE=1 SV=3	1	1	1	1	6.2	22.456	0	0	0	0	0	0	0	3313300	0
sp|Q99685|MGLL_HUMAN	MGLL	sp|Q99685|MGLL_HUMAN Monoglyceride lipase OS=Homo sapiens OX=9606 GN=MGLL PE=1 SV=2	1	10	10	10	50.2	33.261	0	0	0	0	0	0	178400000	217880000	235800000
sp|Q99715|COCA1_HUMAN	COL12A1	sp|Q99715|COCA1_HUMAN Collagen alpha-1(XII) chain OS=Homo sapiens OX=9606 GN=COL12A1 PE=1 SV=2	1	63	63	63	28.3	333.14	1938200000	1739200000	2463800000	73454000	30368000	329840000	402510000	394830000	695370000
sp|Q99719|SEPT5_HUMAN	SEPTIN5	sp|Q99719|SEPT5_HUMAN Septin-5 OS=Homo sapiens OX=9606 GN=SEPTIN5 PE=1 SV=1	1	4	4	4	11.7	42.777	0	0	0	0	0	0	79933000	111070000	90728000
sp|Q99733|NP1L4_HUMAN	NAP1L4	sp|Q99733|NP1L4_HUMAN Nucleosome assembly protein 1-like 4 OS=Homo sapiens OX=9606 GN=NAP1L4 PE=1 SV=1	1	3	2	2	8.3	42.823	0	0	0	0	0	0	27497000	0	0
sp|Q99808|S29A1_HUMAN	SLC29A1	sp|Q99808|S29A1_HUMAN Equilibrative nucleoside transporter 1 OS=Homo sapiens OX=9606 GN=SLC29A1 PE=1 SV=3	1	8	8	8	19.3	50.219	79885000	0	87278000	203940000	175030000	364060000	117870000	182050000	127850000
sp|Q99816|TS101_HUMAN	TSG101	sp|Q99816|TS101_HUMAN Tumor susceptibility gene 101 protein OS=Homo sapiens OX=9606 GN=TSG101 PE=1 SV=2	1	2	2	2	8.5	43.944	0	0	0	0	0	0	38892000	28029000	29062000
sp|Q99829|CPNE1_HUMAN	CPNE1	sp|Q99829|CPNE1_HUMAN Copine-1 OS=Homo sapiens OX=9606 GN=CPNE1 PE=1 SV=1	1	2	2	2	6.7	59.058	0	0	0	0	0	0	13829000	4650000	5811900
sp|Q99832|TCPH_HUMAN	CCT7	sp|Q99832|TCPH_HUMAN T-complex protein 1 subunit eta OS=Homo sapiens OX=9606 GN=CCT7 PE=1 SV=2	1	17	17	17	47.7	59.366	164360000	154000000	147280000	158500000	160080000	112350000	153120000	174530000	224130000
sp|Q99878|H2A1J_HUMAN;sp|Q96KK5|H2A1H_HUMAN;sp|Q9BTM1|H2AJ_HUMAN;sp|Q16777|H2A2C_HUMAN;sp|Q93077|H2A1C_HUMAN;sp|Q7L7L0|H2A3_HUMAN;sp|Q6FI13|H2A2A_HUMAN;sp|P20671|H2A1D_HUMAN;sp|P0C0S8|H2A1_HUMAN;sp|P04908|H2A1B_HUMAN;REV__sp|Q8NB25|F184A_HUMAN	H2AC14	sp|Q99878|H2A1J_HUMAN Histone H2A type 1-J OS=Homo sapiens OX=9606 GN=H2AC14 PE=1 SV=3;sp|Q96KK5|H2A1H_HUMAN Histone H2A type 1-H OS=Homo sapiens OX=9606 GN=H2AC12 PE=1 SV=3;sp|Q9BTM1|H2AJ_HUMAN Histone H2A.J OS=Homo sapiens OX=9606 GN=H2AJ PE=1 SV=1;sp|Q1	11	4	4	1	32.8	13.936	3396200000	3607600000	3257900000	100130000	117680000	0	108540000	158340000	167900000
sp|Q99880|H2B1L_HUMAN;sp|Q99879|H2B1M_HUMAN;sp|Q99877|H2B1N_HUMAN;sp|Q93079|H2B1H_HUMAN;sp|Q5QNW6|H2B2F_HUMAN;sp|P62807|H2B1C_HUMAN;sp|P58876|H2B1D_HUMAN;sp|P57053|H2BFS_HUMAN;sp|O60814|H2B1K_HUMAN;sp|Q96A08|H2B1A_HUMAN;sp|A0A2R8Y619|H2BE1_HUMAN	H2BC13	sp|Q99880|H2B1L_HUMAN Histone H2B type 1-L OS=Homo sapiens OX=9606 GN=H2BC13 PE=1 SV=3;sp|Q99879|H2B1M_HUMAN Histone H2B type 1-M OS=Homo sapiens OX=9606 GN=H2BC14 PE=1 SV=3;sp|Q99877|H2B1N_HUMAN Histone H2B type 1-N OS=Homo sapiens OX=9606 GN=H2BC15 PE=1	11	6	6	1	47.6	13.952	10052000000	7693800000	10259000000	278500000	649860000	1014300000	456270000	410240000	446910000
sp|Q99988|GDF15_HUMAN	GDF15	sp|Q99988|GDF15_HUMAN Growth/differentiation factor 15 OS=Homo sapiens OX=9606 GN=GDF15 PE=1 SV=3	1	2	2	2	8.1	34.14	51737000	53412000	46554000	0	0	0	0	0	0
sp|Q99996|AKAP9_HUMAN	AKAP9	sp|Q99996|AKAP9_HUMAN A-kinase anchor protein 9 OS=Homo sapiens OX=9606 GN=AKAP9 PE=1 SV=4	1	1	1	1	0.4	452.98	581100000	851800000	554590000	301430000	0	0	0	0	0
sp|Q9BQE3|TBA1C_HUMAN	TUBA1C	sp|Q9BQE3|TBA1C_HUMAN Tubulin alpha-1C chain OS=Homo sapiens OX=9606 GN=TUBA1C PE=1 SV=1	1	20	2	2	58.6	49.895	23972000	0	18032000	0	0	0	36358000	33320000	36260000
sp|Q9BR76|COR1B_HUMAN	CORO1B	sp|Q9BR76|COR1B_HUMAN Coronin-1B OS=Homo sapiens OX=9606 GN=CORO1B PE=1 SV=1	1	5	5	5	10.4	54.234	0	0	16178000	0	0	0	63309000	44335000	61820000
sp|Q9BRA2|TXD17_HUMAN	TXNDC17	sp|Q9BRA2|TXD17_HUMAN Thioredoxin domain-containing protein 17 OS=Homo sapiens OX=9606 GN=TXNDC17 PE=1 SV=1	1	1	1	1	11.4	13.941	0	0	0	0	0	0	0	0	4275800
sp|Q9BRK3|MXRA8_HUMAN	MXRA8	sp|Q9BRK3|MXRA8_HUMAN Matrix remodeling-associated protein 8 OS=Homo sapiens OX=9606 GN=MXRA8 PE=1 SV=1	1	2	2	2	6.6	49.131	0	0	0	0	0	0	0	0	17165000
sp|Q9BS26|ERP44_HUMAN	ERP44	sp|Q9BS26|ERP44_HUMAN Endoplasmic reticulum resident protein 44 OS=Homo sapiens OX=9606 GN=ERP44 PE=1 SV=1	1	2	2	2	7.4	46.971	0	0	0	0	0	0	18489000	0	26616000
sp|Q9BSQ5|CCM2_HUMAN	CCM2	sp|Q9BSQ5|CCM2_HUMAN Cerebral cavernous malformations 2 protein OS=Homo sapiens OX=9606 GN=CCM2 PE=1 SV=1	1	3	3	3	10.1	48.836	0	0	0	0	0	0	7704400	5617700	0
sp|Q9BUD6|SPON2_HUMAN	SPON2	sp|Q9BUD6|SPON2_HUMAN Spondin-2 OS=Homo sapiens OX=9606 GN=SPON2 PE=1 SV=3	1	2	2	2	9.1	35.846	0	0	0	0	0	0	24008000	15372000	18397000
sp|Q9BUF5|TBB6_HUMAN	TUBB6	sp|Q9BUF5|TBB6_HUMAN Tubulin beta-6 chain OS=Homo sapiens OX=9606 GN=TUBB6 PE=1 SV=1	1	13	3	3	35.2	49.857	51411000	0	87896000	0	41144000	37952000	45659000	14857000	0
sp|Q9BVA1|TBB2B_HUMAN;sp|Q13885|TBB2A_HUMAN	TUBB2B	sp|Q9BVA1|TBB2B_HUMAN Tubulin beta-2B chain OS=Homo sapiens OX=9606 GN=TUBB2B PE=1 SV=1;sp|Q13885|TBB2A_HUMAN Tubulin beta-2A chain OS=Homo sapiens OX=9606 GN=TUBB2A PE=1 SV=1	2	20	4	4	58.7	49.953	91960000	103620000	110790000	118860000	88385000	59116000	8332000	13938000	0
sp|Q9BWD1|THIC_HUMAN	ACAT2	sp|Q9BWD1|THIC_HUMAN Acetyl-CoA acetyltransferase, cytosolic OS=Homo sapiens OX=9606 GN=ACAT2 PE=1 SV=2	1	3	3	3	12.3	41.35	0	0	0	0	0	0	6220000	0	0
sp|Q9BWP8|COL11_HUMAN	COLEC11	sp|Q9BWP8|COL11_HUMAN Collectin-11 OS=Homo sapiens OX=9606 GN=COLEC11 PE=1 SV=1	1	1	1	1	6.3	28.665	0	0	0	0	0	0	0	0	20412000
sp|Q9BX10|GTPB2_HUMAN	GTPBP2	sp|Q9BX10|GTPB2_HUMAN GTP-binding protein 2 OS=Homo sapiens OX=9606 GN=GTPBP2 PE=1 SV=1	1	3	3	3	5.5	65.768	0	0	0	0	0	0	24747000	0	30008000
sp|Q9BX67|JAM3_HUMAN	JAM3	sp|Q9BX67|JAM3_HUMAN Junctional adhesion molecule C OS=Homo sapiens OX=9606 GN=JAM3 PE=1 SV=1	1	5	5	5	24.2	35.02	0	0	0	0	0	0	256150000	238650000	266750000
sp|Q9BXS5|AP1M1_HUMAN;sp|Q9Y6Q5|AP1M2_HUMAN	AP1M1	sp|Q9BXS5|AP1M1_HUMAN AP-1 complex subunit mu-1 OS=Homo sapiens OX=9606 GN=AP1M1 PE=1 SV=3	2	3	3	3	7.8	48.586	15311000	0	0	0	0	0	38770000	28436000	13510000
sp|Q9BXX0|EMIL2_HUMAN	EMILIN2	sp|Q9BXX0|EMIL2_HUMAN EMILIN-2 OS=Homo sapiens OX=9606 GN=EMILIN2 PE=1 SV=3	1	10	10	10	12.3	115.69	160120000	341710000	282000000	0	21106000	0	0	0	0
sp|Q9BY76|ANGL4_HUMAN	ANGPTL4	sp|Q9BY76|ANGL4_HUMAN Angiopoietin-related protein 4 OS=Homo sapiens OX=9606 GN=ANGPTL4 PE=1 SV=2	1	2	2	2	8.9	45.214	0	0	0	0	0	0	5307100	5604100	0
sp|Q9BZG1|RAB34_HUMAN	RAB34	sp|Q9BZG1|RAB34_HUMAN Ras-related protein Rab-34 OS=Homo sapiens OX=9606 GN=RAB34 PE=1 SV=1	1	3	3	3	12.7	29.044	0	0	0	0	0	0	0	0	10770000
sp|Q9BZQ8|NIBA1_HUMAN	NIBAN1	sp|Q9BZQ8|NIBA1_HUMAN Protein Niban 1 OS=Homo sapiens OX=9606 GN=NIBAN1 PE=1 SV=1	1	3	3	3	4	103.13	0	0	0	0	0	0	20832000	22439000	21485000
sp|Q9C002|NMES1_HUMAN	NMES1	sp|Q9C002|NMES1_HUMAN Normal mucosa of esophagus-specific gene 1 protein OS=Homo sapiens OX=9606 GN=NMES1 PE=2 SV=1	1	1	1	1	10.8	9.6172	0	0	0	0	0	0	0	0	0
sp|Q9C0B5|ZDHC5_HUMAN	ZDHHC5	sp|Q9C0B5|ZDHC5_HUMAN Palmitoyltransferase ZDHHC5 OS=Homo sapiens OX=9606 GN=ZDHHC5 PE=1 SV=2	1	1	1	1	2.2	77.544	0	0	0	0	0	0	0	0	9612900
sp|Q9C0C9|UBE2O_HUMAN	UBE2O	sp|Q9C0C9|UBE2O_HUMAN (E3-independent) E2 ubiquitin-conjugating enzyme OS=Homo sapiens OX=9606 GN=UBE2O PE=1 SV=3	1	3	3	3	3.5	141.29	0	0	0	0	0	0	11546000	9804700	12027000
sp|Q9C0H2|TTYH3_HUMAN	TTYH3	sp|Q9C0H2|TTYH3_HUMAN Protein tweety homolog 3 OS=Homo sapiens OX=9606 GN=TTYH3 PE=1 SV=3	1	8	8	8	19.3	57.544	14656000	40590000	22896000	0	0	0	536510000	295080000	550320000
sp|Q9C0I1|MTMRC_HUMAN	MTMR12	sp|Q9C0I1|MTMRC_HUMAN Myotubularin-related protein 12 OS=Homo sapiens OX=9606 GN=MTMR12 PE=1 SV=2	1	1	1	1	2.8	86.147	0	0	0	0	0	0	0	0	2659400
sp|Q9H000|MKRN2_HUMAN	MKRN2	sp|Q9H000|MKRN2_HUMAN Probable E3 ubiquitin-protein ligase makorin-2 OS=Homo sapiens OX=9606 GN=MKRN2 PE=1 SV=2	1	2	2	2	5	46.94	0	0	0	0	0	121020000	0	0	0
sp|Q9H0E2|TOLIP_HUMAN	TOLLIP	sp|Q9H0E2|TOLIP_HUMAN Toll-interacting protein OS=Homo sapiens OX=9606 GN=TOLLIP PE=1 SV=1	1	2	2	2	9.9	30.281	5964300	8447900	0	9145600	0	5889200	9301100	11781000	20605000
sp|Q9H0U4|RAB1B_HUMAN;sp|Q92928|RAB1C_HUMAN	RAB1B	sp|Q9H0U4|RAB1B_HUMAN Ras-related protein Rab-1B OS=Homo sapiens OX=9606 GN=RAB1B PE=1 SV=1	2	8	4	4	52.7	22.171	42085000	45429000	38352000	0	0	0	463370000	446330000	486590000
sp|Q9H0X4|F234A_HUMAN	FAM234A	sp|Q9H0X4|F234A_HUMAN Protein FAM234A OS=Homo sapiens OX=9606 GN=FAM234A PE=1 SV=1	1	2	2	2	6.5	59.659	30233000	0	0	0	0	0	16227000	0	0
sp|Q9H1J7|WNT5B_HUMAN	WNT5B	sp|Q9H1J7|WNT5B_HUMAN Protein Wnt-5b OS=Homo sapiens OX=9606 GN=WNT5B PE=2 SV=2	1	5	5	3	18.7	40.323	0	0	0	0	0	0	42102000	66453000	42839000
sp|Q9H223|EHD4_HUMAN	EHD4	sp|Q9H223|EHD4_HUMAN EH domain-containing protein 4 OS=Homo sapiens OX=9606 GN=EHD4 PE=1 SV=1	1	10	7	7	20.9	61.174	0	0	0	0	0	0	73017000	60985000	64391000
sp|Q9H299|SH3L3_HUMAN	SH3BGRL3	sp|Q9H299|SH3L3_HUMAN SH3 domain-binding glutamic acid-rich-like protein 3 OS=Homo sapiens OX=9606 GN=SH3BGRL3 PE=1 SV=1	1	4	4	4	39.8	10.438	0	0	0	0	0	0	266400000	249860000	297190000
sp|Q9H2G4|TSYL2_HUMAN	TSPYL2	sp|Q9H2G4|TSYL2_HUMAN Testis-specific Y-encoded-like protein 2 OS=Homo sapiens OX=9606 GN=TSPYL2 PE=1 SV=1	1	1	1	1	1	79.434	0	0	0	0	0	66540000	0	0	0
sp|Q9H2H9|S38A1_HUMAN	SLC38A1	sp|Q9H2H9|S38A1_HUMAN Sodium-coupled neutral amino acid transporter 1 OS=Homo sapiens OX=9606 GN=SLC38A1 PE=1 SV=1	1	1	1	1	2.3	54.047	0	0	38630000	0	0	0	0	0	0
sp|Q9H2K8|TAOK3_HUMAN;sp|Q9UL54|TAOK2_HUMAN	TAOK3	sp|Q9H2K8|TAOK3_HUMAN Serine/threonine-protein kinase TAO3 OS=Homo sapiens OX=9606 GN=TAOK3 PE=1 SV=2	2	6	6	4	7.1	105.4	104540000	76368000	0	0	0	0	42380000	47823000	58041000
sp|Q9H3Z4|DNJC5_HUMAN	DNAJC5	sp|Q9H3Z4|DNJC5_HUMAN DnaJ homolog subfamily C member 5 OS=Homo sapiens OX=9606 GN=DNAJC5 PE=1 SV=1	1	1	1	1	7.1	22.149	0	0	0	0	0	0	0	0	19630000
sp|Q9H444|CHM4B_HUMAN	CHMP4B	sp|Q9H444|CHM4B_HUMAN Charged multivesicular body protein 4b OS=Homo sapiens OX=9606 GN=CHMP4B PE=1 SV=1	1	1	1	1	6.2	24.95	0	0	0	0	0	0	0	0	6624800
sp|Q9H479|FN3K_HUMAN	FN3K	sp|Q9H479|FN3K_HUMAN Fructosamine-3-kinase OS=Homo sapiens OX=9606 GN=FN3K PE=1 SV=1	1	4	4	4	17.2	35.171	0	0	0	0	0	60778000	71478000	89148000	89205000
sp|Q9H4B7|TBB1_HUMAN;CON__ENSEMBL:ENSBTAP00000025008	TUBB1	sp|Q9H4B7|TBB1_HUMAN Tubulin beta-1 chain OS=Homo sapiens OX=9606 GN=TUBB1 PE=1 SV=1	2	24	24	19	81.2	50.326	440100000	422650000	442340000	490060000	468980000	442770000	6904000000	6294900000	6102900000
sp|Q9H4G4|GAPR1_HUMAN	GLIPR2	sp|Q9H4G4|GAPR1_HUMAN Golgi-associated plant pathogenesis-related protein 1 OS=Homo sapiens OX=9606 GN=GLIPR2 PE=1 SV=3	1	2	2	2	16.9	17.218	0	0	36295000	0	0	0	75807000	67899000	64789000
sp|Q9H4M9|EHD1_HUMAN	EHD1	sp|Q9H4M9|EHD1_HUMAN EH domain-containing protein 1 OS=Homo sapiens OX=9606 GN=EHD1 PE=1 SV=2	1	28	17	17	65.5	60.626	62774000	54570000	34506000	0	0	0	617350000	498370000	636300000
sp|Q9H5V8|CDCP1_HUMAN	CDCP1	sp|Q9H5V8|CDCP1_HUMAN CUB domain-containing protein 1 OS=Homo sapiens OX=9606 GN=CDCP1 PE=1 SV=3	1	4	4	4	6.3	92.931	32605000	0	33947000	0	0	0	38071000	31484000	32626000
sp|Q9H8S9|MOB1A_HUMAN;sp|Q7L9L4|MOB1B_HUMAN	MOB1A	sp|Q9H8S9|MOB1A_HUMAN MOB kinase activator 1A OS=Homo sapiens OX=9606 GN=MOB1A PE=1 SV=4;sp|Q7L9L4|MOB1B_HUMAN MOB kinase activator 1B OS=Homo sapiens OX=9606 GN=MOB1B PE=1 SV=3	2	3	3	3	17.1	25.079	0	0	0	0	0	0	125780000	124860000	133340000
sp|Q9H939|PPIP2_HUMAN	PSTPIP2	sp|Q9H939|PPIP2_HUMAN Proline-serine-threonine phosphatase-interacting protein 2 OS=Homo sapiens OX=9606 GN=PSTPIP2 PE=1 SV=4	1	10	10	10	37.1	38.858	0	0	0	0	0	0	482330000	504150000	545770000
sp|Q9H9H4|VP37B_HUMAN	VPS37B	sp|Q9H9H4|VP37B_HUMAN Vacuolar protein sorting-associated protein 37B OS=Homo sapiens OX=9606 GN=VPS37B PE=1 SV=1	1	3	3	3	18.9	31.307	0	0	0	0	0	0	15750000	0	17138000
sp|Q9HAV0|GBB4_HUMAN	GNB4	sp|Q9HAV0|GBB4_HUMAN Guanine nucleotide-binding protein subunit beta-4 OS=Homo sapiens OX=9606 GN=GNB4 PE=1 SV=3	1	10	5	5	43.5	37.567	60663000	44694000	69171000	0	0	0	55936000	67294000	46895000
sp|Q9HB71|CYBP_HUMAN	CACYBP	sp|Q9HB71|CYBP_HUMAN Calcyclin-binding protein OS=Homo sapiens OX=9606 GN=CACYBP PE=1 SV=2	1	1	1	1	8.8	26.21	0	0	0	0	0	0	0	0	4821400
sp|Q9HBH0|RHOF_HUMAN	RHOF	sp|Q9HBH0|RHOF_HUMAN Rho-related GTP-binding protein RhoF OS=Homo sapiens OX=9606 GN=RHOF PE=1 SV=1	1	2	2	2	14.2	23.625	0	0	0	0	0	0	7319400	6413700	0
sp|Q9HBI1|PARVB_HUMAN;sp|Q9NVD7|PARVA_HUMAN	PARVB	sp|Q9HBI1|PARVB_HUMAN Beta-parvin OS=Homo sapiens OX=9606 GN=PARVB PE=1 SV=1	2	14	14	14	48.9	41.714	4283100	0	0	13109000	19729000	0	1954600000	1935300000	2188300000
sp|Q9HCK8|CHD8_HUMAN;sp|Q3L8U1|CHD9_HUMAN;sp|Q9P2D1|CHD7_HUMAN	CHD8	sp|Q9HCK8|CHD8_HUMAN Chromodomain-helicase-DNA-binding protein 8 OS=Homo sapiens OX=9606 GN=CHD8 PE=1 SV=5;sp|Q3L8U1|CHD9_HUMAN Chromodomain-helicase-DNA-binding protein 9 OS=Homo sapiens OX=9606 GN=CHD9 PE=1 SV=2;sp|Q9P2D1|CHD7_HUMAN Chromodomain-helicase	3	2	2	2	1.1	290.52	416720000	0	0	0	0	49440000	0	0	0
sp|Q9HCM3|K1549_HUMAN	KIAA1549	sp|Q9HCM3|K1549_HUMAN UPF0606 protein KIAA1549 OS=Homo sapiens OX=9606 GN=KIAA1549 PE=1 SV=4	1	1	1	1	0.6	210.75	0	0	43373000	0	0	0	0	0	0
sp|Q9HDC9|APMAP_HUMAN	APMAP	sp|Q9HDC9|APMAP_HUMAN Adipocyte plasma membrane-associated protein OS=Homo sapiens OX=9606 GN=APMAP PE=1 SV=2	1	6	6	6	20.4	46.48	0	0	0	0	0	0	63001000	71495000	80990000
sp|Q9NP72|RAB18_HUMAN	RAB18	sp|Q9NP72|RAB18_HUMAN Ras-related protein Rab-18 OS=Homo sapiens OX=9606 GN=RAB18 PE=1 SV=1	1	2	2	2	11.7	22.977	0	0	0	0	0	0	10860000	11249000	9339400
sp|Q9NP79|VTA1_HUMAN	VTA1	sp|Q9NP79|VTA1_HUMAN Vacuolar protein sorting-associated protein VTA1 homolog OS=Homo sapiens OX=9606 GN=VTA1 PE=1 SV=1	1	2	2	2	7.8	33.879	0	0	0	0	0	0	10332000	11115000	0
sp|Q9NQ75|CASS4_HUMAN	CASS4	sp|Q9NQ75|CASS4_HUMAN Cas scaffolding protein family member 4 OS=Homo sapiens OX=9606 GN=CASS4 PE=1 SV=2	1	1	1	1	2.8	87.143	0	0	0	0	0	0	0	0	6114600
sp|Q9NQ79|CRAC1_HUMAN	CRTAC1	sp|Q9NQ79|CRAC1_HUMAN Cartilage acidic protein 1 OS=Homo sapiens OX=9606 GN=CRTAC1 PE=1 SV=2	1	3	3	3	8	71.42	0	0	0	0	0	0	24755000	20402000	27056000
sp|Q9NQC3|RTN4_HUMAN	RTN4	sp|Q9NQC3|RTN4_HUMAN Reticulon-4 OS=Homo sapiens OX=9606 GN=RTN4 PE=1 SV=2	1	3	3	3	3.4	129.93	83734000	0	173970000	0	0	0	62139000	60474000	50581000
sp|Q9NR12|PDLI7_HUMAN	PDLIM7	sp|Q9NR12|PDLI7_HUMAN PDZ and LIM domain protein 7 OS=Homo sapiens OX=9606 GN=PDLIM7 PE=1 SV=1	1	7	7	7	18.4	49.844	0	0	0	0	0	0	272560000	208620000	246610000
sp|Q9NR31|SAR1A_HUMAN	SAR1A	sp|Q9NR31|SAR1A_HUMAN GTP-binding protein SAR1a OS=Homo sapiens OX=9606 GN=SAR1A PE=1 SV=1	1	7	7	6	58.6	22.367	42990000	0	79860000	0	0	0	162200000	190580000	198550000
sp|Q9NRN5|OLFL3_HUMAN	OLFML3	sp|Q9NRN5|OLFL3_HUMAN Olfactomedin-like protein 3 OS=Homo sapiens OX=9606 GN=OLFML3 PE=2 SV=1	1	10	10	10	28.8	46.01	793330000	397860000	705700000	46165000	0	0	22472000	26780000	33428000
sp|Q9NRN7|ADPPT_HUMAN	AASDHPPT	sp|Q9NRN7|ADPPT_HUMAN L-aminoadipate-semialdehyde dehydrogenase-phosphopantetheinyl transferase OS=Homo sapiens OX=9606 GN=AASDHPPT PE=1 SV=2	1	1	1	1	4.9	35.776	0	0	0	0	0	0	0	0	18817000
sp|Q9NRW1|RAB6B_HUMAN;sp|Q9H0N0|RAB6C_HUMAN	RAB6B	sp|Q9NRW1|RAB6B_HUMAN Ras-related protein Rab-6B OS=Homo sapiens OX=9606 GN=RAB6B PE=1 SV=1	2	8	8	4	49.5	23.461	0	0	0	0	0	0	375680000	431620000	291000000
sp|Q9NRW3|ABC3C_HUMAN	APOBEC3C	sp|Q9NRW3|ABC3C_HUMAN DNA dC->dU-editing enzyme APOBEC-3C OS=Homo sapiens OX=9606 GN=APOBEC3C PE=1 SV=2	1	1	1	1	6.8	22.826	0	0	0	0	0	0	0	0	12828000
sp|Q9NTK5|OLA1_HUMAN	OLA1	sp|Q9NTK5|OLA1_HUMAN Obg-like ATPase 1 OS=Homo sapiens OX=9606 GN=OLA1 PE=1 SV=2	1	6	6	6	19.9	44.743	0	37303000	34927000	0	0	0	57581000	58350000	91483000
sp|Q9NUQ9|CYRIB_HUMAN	CYRIB	sp|Q9NUQ9|CYRIB_HUMAN CYFIP-related Rac1 interactor B OS=Homo sapiens OX=9606 GN=CYRIB PE=1 SV=1	1	3	3	3	11.7	36.748	0	0	0	0	0	0	5475800	0	0
sp|Q9NV70|EXOC1_HUMAN	EXOC1	sp|Q9NV70|EXOC1_HUMAN Exocyst complex component 1 OS=Homo sapiens OX=9606 GN=EXOC1 PE=1 SV=4	1	1	1	1	1.8	101.98	0	0	0	0	0	0	0	0	3092700
sp|Q9NVA2|SEP11_HUMAN	SEPTIN11	sp|Q9NVA2|SEP11_HUMAN Septin-11 OS=Homo sapiens OX=9606 GN=SEPTIN11 PE=1 SV=3	1	5	5	2	14.9	49.398	0	0	0	0	0	0	79273000	64965000	78071000
sp|Q9NVJ2|ARL8B_HUMAN;sp|Q96BM9|ARL8A_HUMAN	ARL8B	sp|Q9NVJ2|ARL8B_HUMAN ADP-ribosylation factor-like protein 8B OS=Homo sapiens OX=9606 GN=ARL8B PE=1 SV=1;sp|Q96BM9|ARL8A_HUMAN ADP-ribosylation factor-like protein 8A OS=Homo sapiens OX=9606 GN=ARL8A PE=1 SV=1	2	1	1	1	12.4	21.539	0	0	0	0	0	0	0	0	16594000
sp|Q9NWZ3|IRAK4_HUMAN	IRAK4	sp|Q9NWZ3|IRAK4_HUMAN Interleukin-1 receptor-associated kinase 4 OS=Homo sapiens OX=9606 GN=IRAK4 PE=1 SV=1	1	2	2	2	3.9	51.529	0	0	0	0	0	0	0	7227700	0
sp|Q9NY12|GAR1_HUMAN	GAR1	sp|Q9NY12|GAR1_HUMAN H/ACA ribonucleoprotein complex subunit 1 OS=Homo sapiens OX=9606 GN=GAR1 PE=1 SV=1	1	1	1	1	8.3	22.348	4579100	0	0	0	0	0	0	0	0
sp|Q9NY33|DPP3_HUMAN	DPP3	sp|Q9NY33|DPP3_HUMAN Dipeptidyl peptidase 3 OS=Homo sapiens OX=9606 GN=DPP3 PE=1 SV=2	1	1	1	1	2.7	82.588	0	0	0	0	0	0	624220	0	0
sp|Q9NY35|CLDN1_HUMAN	CLDND1	sp|Q9NY35|CLDN1_HUMAN Claudin domain-containing protein 1 OS=Homo sapiens OX=9606 GN=CLDND1 PE=1 SV=1	1	2	2	2	10.7	28.603	0	0	0	0	0	0	0	0	15056000
sp|Q9NY65|TBA8_HUMAN	TUBA8	sp|Q9NY65|TBA8_HUMAN Tubulin alpha-8 chain OS=Homo sapiens OX=9606 GN=TUBA8 PE=1 SV=1	1	14	4	4	41.9	50.093	0	0	0	0	0	0	83317000	68999000	95331000
sp|Q9NZH0|GPC5B_HUMAN	GPRC5B	sp|Q9NZH0|GPC5B_HUMAN G-protein coupled receptor family C group 5 member B OS=Homo sapiens OX=9606 GN=GPRC5B PE=2 SV=2	1	1	1	1	3	44.794	0	0	0	0	0	0	0	0	2972200
sp|Q9NZM1|MYOF_HUMAN	MYOF	sp|Q9NZM1|MYOF_HUMAN Myoferlin OS=Homo sapiens OX=9606 GN=MYOF PE=1 SV=1	1	2	2	2	1.4	234.71	0	0	0	0	0	0	0	6235000	0
sp|Q9NZN3|EHD3_HUMAN	EHD3	sp|Q9NZN3|EHD3_HUMAN EH domain-containing protein 3 OS=Homo sapiens OX=9606 GN=EHD3 PE=1 SV=2	1	28	28	16	67.5	60.886	15001000	11444000	15480000	0	0	0	1946900000	1840700000	1915200000
sp|Q9NZN4|EHD2_HUMAN	EHD2	sp|Q9NZN4|EHD2_HUMAN EH domain-containing protein 2 OS=Homo sapiens OX=9606 GN=EHD2 PE=1 SV=2	1	8	7	7	17.5	61.161	0	50322000	0	0	0	0	49414000	53423000	47033000
sp|Q9NZP8|C1RL_HUMAN	C1RL	sp|Q9NZP8|C1RL_HUMAN Complement C1r subcomponent-like protein OS=Homo sapiens OX=9606 GN=C1RL PE=1 SV=2	1	2	1	1	4.7	53.498	0	0	0	0	0	0	0	0	10275000
sp|Q9NZW5|MPP6_HUMAN	MPP6	sp|Q9NZW5|MPP6_HUMAN MAGUK p55 subfamily member 6 OS=Homo sapiens OX=9606 GN=MPP6 PE=1 SV=2	1	1	1	1	2.2	61.116	0	0	0	0	0	0	0	0	2285600
sp|Q9P0L0|VAPA_HUMAN	VAPA	sp|Q9P0L0|VAPA_HUMAN Vesicle-associated membrane protein-associated protein A OS=Homo sapiens OX=9606 GN=VAPA PE=1 SV=3	1	1	1	1	6.4	27.893	0	0	0	0	0	0	0	0	9440300
sp|Q9P0V3|SH3B4_HUMAN	SH3BP4	sp|Q9P0V3|SH3B4_HUMAN SH3 domain-binding protein 4 OS=Homo sapiens OX=9606 GN=SH3BP4 PE=1 SV=1	1	2	2	2	3.3	107.49	0	0	0	0	0	0	8322400	12514000	0
sp|Q9P126|CLC1B_HUMAN	CLEC1B	sp|Q9P126|CLC1B_HUMAN C-type lectin domain family 1 member B OS=Homo sapiens OX=9606 GN=CLEC1B PE=1 SV=2	1	2	2	2	8.7	26.595	0	0	0	0	0	0	0	0	47640000
sp|Q9P1F3|ABRAL_HUMAN	ABRACL	sp|Q9P1F3|ABRAL_HUMAN Costars family protein ABRACL OS=Homo sapiens OX=9606 GN=ABRACL PE=1 SV=1	1	2	2	2	35.8	9.0564	0	0	0	48163000	49781000	0	0	12294000	6022200
sp|Q9P258|RCC2_HUMAN	RCC2	sp|Q9P258|RCC2_HUMAN Protein RCC2 OS=Homo sapiens OX=9606 GN=RCC2 PE=1 SV=2	1	2	2	2	5.9	56.084	0	0	0	29663000	45755000	48580000	0	0	0
sp|Q9P265|DIP2B_HUMAN	DIP2B	sp|Q9P265|DIP2B_HUMAN Disco-interacting protein 2 homolog B OS=Homo sapiens OX=9606 GN=DIP2B PE=1 SV=3	1	3	3	3	2.6	171.49	0	0	0	0	0	0	0	1867800	0
sp|Q9P2B2|FPRP_HUMAN	PTGFRN	sp|Q9P2B2|FPRP_HUMAN Prostaglandin F2 receptor negative regulator OS=Homo sapiens OX=9606 GN=PTGFRN PE=1 SV=2	1	15	15	15	22.3	98.555	396360000	273310000	339720000	0	0	0	237640000	235940000	222200000
sp|Q9P2E9|RRBP1_HUMAN	RRBP1	sp|Q9P2E9|RRBP1_HUMAN Ribosome-binding protein 1 OS=Homo sapiens OX=9606 GN=RRBP1 PE=1 SV=5	1	4	4	4	15	152.45	228530000	251090000	283080000	108040000	0	111450000	0	37929000	0
sp|Q9P2J5|SYLC_HUMAN	LARS1	sp|Q9P2J5|SYLC_HUMAN Leucine--tRNA ligase, cytoplasmic OS=Homo sapiens OX=9606 GN=LARS1 PE=1 SV=2	1	2	2	2	3.9	134.46	0	0	0	0	0	0	0	2190700	0
sp|Q9UBI6|GBG12_HUMAN	GNG12	sp|Q9UBI6|GBG12_HUMAN Guanine nucleotide-binding protein G(I)/G(S)/G(O) subunit gamma-12 OS=Homo sapiens OX=9606 GN=GNG12 PE=1 SV=3	1	3	3	3	56.9	8.0061	127790000	93800000	97024000	69285000	74580000	0	171460000	162000000	156310000
sp|Q9UBN7|HDAC6_HUMAN	HDAC6	sp|Q9UBN7|HDAC6_HUMAN Histone deacetylase 6 OS=Homo sapiens OX=9606 GN=HDAC6 PE=1 SV=2	1	2	2	2	2.9	131.42	0	0	0	0	0	0	6893600	6105700	0
sp|Q9UBQ7|GRHPR_HUMAN	GRHPR	sp|Q9UBQ7|GRHPR_HUMAN Glyoxylate reductase/hydroxypyruvate reductase OS=Homo sapiens OX=9606 GN=GRHPR PE=1 SV=1	1	4	4	4	21.3	35.668	0	0	0	0	0	0	16093000	0	19458000
sp|Q9UBV8|PEF1_HUMAN	PEF1	sp|Q9UBV8|PEF1_HUMAN Peflin OS=Homo sapiens OX=9606 GN=PEF1 PE=1 SV=1	1	2	2	2	7.7	30.381	0	0	17758000	0	0	0	0	0	0
sp|Q9UBW5|BIN2_HUMAN	BIN2	sp|Q9UBW5|BIN2_HUMAN Bridging integrator 2 OS=Homo sapiens OX=9606 GN=BIN2 PE=1 SV=3	1	4	4	4	10.8	61.874	0	0	0	0	0	0	0	71860000	86021000
sp|Q9UDY2|ZO2_HUMAN	TJP2	sp|Q9UDY2|ZO2_HUMAN Tight junction protein ZO-2 OS=Homo sapiens OX=9606 GN=TJP2 PE=1 SV=2	1	2	2	2	2.4	133.96	0	0	0	0	0	0	0	10388000	22848000
sp|Q9UEU0|VTI1B_HUMAN	VTI1B	sp|Q9UEU0|VTI1B_HUMAN Vesicle transport through interaction with t-SNAREs homolog 1B OS=Homo sapiens OX=9606 GN=VTI1B PE=1 SV=3	1	1	1	1	5.6	26.688	0	0	0	0	0	0	0	0	44621000
sp|Q9UEW8|STK39_HUMAN	STK39	sp|Q9UEW8|STK39_HUMAN STE20/SPS1-related proline-alanine-rich protein kinase OS=Homo sapiens OX=9606 GN=STK39 PE=1 SV=3	1	2	2	2	4.6	59.473	0	0	0	0	0	0	7010300	7614500	7745900
sp|Q9UEY8|ADDG_HUMAN	ADD3	sp|Q9UEY8|ADDG_HUMAN Gamma-adducin OS=Homo sapiens OX=9606 GN=ADD3 PE=1 SV=1	1	2	2	2	4	79.154	0	0	0	0	0	0	0	0	7998900
sp|Q9UGM5|FETUB_HUMAN	FETUB	sp|Q9UGM5|FETUB_HUMAN Fetuin-B OS=Homo sapiens OX=9606 GN=FETUB PE=1 SV=2	1	2	2	2	5	42.054	0	0	0	0	0	0	0	0	44452000
sp|Q9UHD8|SEPT9_HUMAN	SEPTIN9	sp|Q9UHD8|SEPT9_HUMAN Septin-9 OS=Homo sapiens OX=9606 GN=SEPTIN9 PE=1 SV=2	1	2	2	2	3.6	65.401	0	0	0	0	0	0	0	16225000	0
sp|Q9UHG3|PCYOX_HUMAN	PCYOX1	sp|Q9UHG3|PCYOX_HUMAN Prenylcysteine oxidase 1 OS=Homo sapiens OX=9606 GN=PCYOX1 PE=1 SV=3	1	6	6	6	14.1	56.639	0	55249000	41147000	0	0	0	72963000	95841000	116390000
sp|Q9UHI8|ATS1_HUMAN;sp|Q8TE58|ATS15_HUMAN	ADAMTS1	sp|Q9UHI8|ATS1_HUMAN A disintegrin and metalloproteinase with thrombospondin motifs 1 OS=Homo sapiens OX=9606 GN=ADAMTS1 PE=1 SV=4	2	20	20	20	30.8	105.36	882110000	377580000	624070000	0	0	0	42968000	0	15725000
sp|Q9UI40|NCKX2_HUMAN	SLC24A2	sp|Q9UI40|NCKX2_HUMAN Sodium/potassium/calcium exchanger 2 OS=Homo sapiens OX=9606 GN=SLC24A2 PE=1 SV=1	1	1	1	1	2.1	73.663	0	0	0	0	0	0	0	0	0
sp|Q9UIA9|XPO7_HUMAN;sp|Q9H2T7|RBP17_HUMAN	XPO7	sp|Q9UIA9|XPO7_HUMAN Exportin-7 OS=Homo sapiens OX=9606 GN=XPO7 PE=1 SV=3	2	8	8	8	8.8	123.91	0	0	0	0	0	0	30252000	21575000	31480000
sp|Q9UIW2|PLXA1_HUMAN	PLXNA1	sp|Q9UIW2|PLXA1_HUMAN Plexin-A1 OS=Homo sapiens OX=9606 GN=PLXNA1 PE=1 SV=3	1	2	2	2	1.1	211.06	0	0	0	0	0	0	0	0	3731100
sp|Q9UK41|VPS28_HUMAN	VPS28	sp|Q9UK41|VPS28_HUMAN Vacuolar protein sorting-associated protein 28 homolog OS=Homo sapiens OX=9606 GN=VPS28 PE=1 SV=1	1	1	1	1	6.3	25.425	0	0	0	0	0	0	0	0	7222100
sp|Q9UK55|ZPI_HUMAN;CON__ENSEMBL:ENSBTAP00000013050	SERPINA10	sp|Q9UK55|ZPI_HUMAN Protein Z-dependent protease inhibitor OS=Homo sapiens OX=9606 GN=SERPINA10 PE=1 SV=1	2	10	10	10	31.5	50.706	0	0	0	0	0	0	165580000	204210000	162050000
sp|Q9UKE5|TNIK_HUMAN	TNIK	sp|Q9UKE5|TNIK_HUMAN TRAF2 and NCK-interacting protein kinase OS=Homo sapiens OX=9606 GN=TNIK PE=1 SV=1	1	4	4	1	3	154.94	0	0	0	0	0	0	55131000	53945000	52353000
sp|Q9UKV8|AGO2_HUMAN;sp|Q9UL18|AGO1_HUMAN;sp|Q9H9G7|AGO3_HUMAN;sp|Q9HCK5|AGO4_HUMAN	AGO2	sp|Q9UKV8|AGO2_HUMAN Protein argonaute-2 OS=Homo sapiens OX=9606 GN=AGO2 PE=1 SV=3;sp|Q9UL18|AGO1_HUMAN Protein argonaute-1 OS=Homo sapiens OX=9606 GN=AGO1 PE=1 SV=3;sp|Q9H9G7|AGO3_HUMAN Protein argonaute-3 OS=Homo sapiens OX=9606 GN=AGO3 PE=1 SV=2;sp|Q9HC	4	3	3	3	4.3	97.207	0	0	0	0	0	0	9903800	10274000	12935000
sp|Q9UKW4|VAV3_HUMAN	VAV3	sp|Q9UKW4|VAV3_HUMAN Guanine nucleotide exchange factor VAV3 OS=Homo sapiens OX=9606 GN=VAV3 PE=1 SV=1	1	2	1	1	2.7	97.775	0	0	0	0	0	0	0	0	824540
sp|Q9UL25|RAB21_HUMAN	RAB21	sp|Q9UL25|RAB21_HUMAN Ras-related protein Rab-21 OS=Homo sapiens OX=9606 GN=RAB21 PE=1 SV=3	1	6	6	6	32.9	24.347	0	0	0	0	0	0	74410000	65486000	69698000
sp|Q9UL42|PNMA2_HUMAN	PNMA2	sp|Q9UL42|PNMA2_HUMAN Paraneoplastic antigen Ma2 OS=Homo sapiens OX=9606 GN=PNMA2 PE=1 SV=2	1	1	1	1	2.7	41.509	0	0	915120	0	0	0	0	0	0
sp|Q9UL46|PSME2_HUMAN	PSME2	sp|Q9UL46|PSME2_HUMAN Proteasome activator complex subunit 2 OS=Homo sapiens OX=9606 GN=PSME2 PE=1 SV=4	1	3	3	3	21.3	27.401	3512600	0	0	0	0	0	16409000	8319600	7379800
sp|Q9ULE4|F184B_HUMAN	FAM184B	sp|Q9ULE4|F184B_HUMAN Protein FAM184B OS=Homo sapiens OX=9606 GN=FAM184B PE=2 SV=3	1	1	1	1	0.9	121.04	0	0	56521000	0	0	0	0	0	0
sp|Q9ULF5|S39AA_HUMAN	SLC39A10	sp|Q9ULF5|S39AA_HUMAN Zinc transporter ZIP10 OS=Homo sapiens OX=9606 GN=SLC39A10 PE=1 SV=2	1	3	3	3	5.7	94.131	0	0	0	0	0	0	0	26463000	25581000
sp|Q9ULH1|ASAP1_HUMAN	ASAP1	sp|Q9ULH1|ASAP1_HUMAN Arf-GAP with SH3 domain, ANK repeat and PH domain-containing protein 1 OS=Homo sapiens OX=9606 GN=ASAP1 PE=1 SV=4	1	6	3	3	5.4	125.5	0	0	0	0	0	0	10661000	18997000	16448000
sp|Q9ULI3|HEG1_HUMAN	HEG1	sp|Q9ULI3|HEG1_HUMAN Protein HEG homolog 1 OS=Homo sapiens OX=9606 GN=HEG1 PE=1 SV=3	1	4	4	4	4.5	147.46	0	0	0	0	0	0	26431000	30414000	29890000
sp|Q9ULV4|COR1C_HUMAN	CORO1C	sp|Q9ULV4|COR1C_HUMAN Coronin-1C OS=Homo sapiens OX=9606 GN=CORO1C PE=1 SV=1	1	14	14	14	41.6	53.248	32826000	0	0	21292000	26090000	24457000	1234800000	1379100000	1950900000
sp|Q9UN81|LORF1_HUMAN	L1RE1	sp|Q9UN81|LORF1_HUMAN LINE-1 retrotransposable element ORF1 protein OS=Homo sapiens OX=9606 GN=L1RE1 PE=1 SV=1	1	2	2	2	8.3	40.055	173770000	0	121330000	0	0	0	0	0	0
sp|Q9UNF0|PACN2_HUMAN	PACSIN2	sp|Q9UNF0|PACN2_HUMAN Protein kinase C and casein kinase substrate in neurons protein 2 OS=Homo sapiens OX=9606 GN=PACSIN2 PE=1 SV=2	1	3	3	3	6	55.738	0	0	0	0	0	0	0	50219000	53130000
sp|Q9UNF1|MAGD2_HUMAN;sp|Q9Y5V3|MAGD1_HUMAN	MAGED2	sp|Q9UNF1|MAGD2_HUMAN Melanoma-associated antigen D2 OS=Homo sapiens OX=9606 GN=MAGED2 PE=1 SV=2	2	5	5	5	10.2	64.953	45910000	0	0	0	0	0	67220000	64412000	88471000
sp|Q9UNM6|PSD13_HUMAN	PSMD13	sp|Q9UNM6|PSD13_HUMAN 26S proteasome non-ATPase regulatory subunit 13 OS=Homo sapiens OX=9606 GN=PSMD13 PE=1 SV=2	1	3	3	3	11.7	42.945	0	0	20627000	0	0	0	26389000	20103000	22257000
sp|Q9UNS2|CSN3_HUMAN	COPS3	sp|Q9UNS2|CSN3_HUMAN COP9 signalosome complex subunit 3 OS=Homo sapiens OX=9606 GN=COPS3 PE=1 SV=3	1	2	2	2	7.6	47.873	0	0	5531300	0	0	0	10051000	13231000	10997000
sp|Q9UNX3|RL26L_HUMAN;sp|P61254|RL26_HUMAN	RPL26L1	sp|Q9UNX3|RL26L_HUMAN 60S ribosomal protein L26-like 1 OS=Homo sapiens OX=9606 GN=RPL26L1 PE=1 SV=1;sp|P61254|RL26_HUMAN 60S ribosomal protein L26 OS=Homo sapiens OX=9606 GN=RPL26 PE=1 SV=1	2	2	2	2	12.4	17.256	0	0	0	65515000	0	0	0	0	0
sp|Q9UPY5|XCT_HUMAN	SLC7A11	sp|Q9UPY5|XCT_HUMAN Cystine/glutamate transporter OS=Homo sapiens OX=9606 GN=SLC7A11 PE=1 SV=1	1	2	2	2	4.6	55.422	0	4306100	0	0	0	0	0	0	0
sp|Q9UQ16|DYN3_HUMAN	DNM3	sp|Q9UQ16|DYN3_HUMAN Dynamin-3 OS=Homo sapiens OX=9606 GN=DNM3 PE=1 SV=4	1	7	3	1	10.1	97.745	0	0	0	0	0	0	31339000	7239100	12731000
sp|Q9UQ80|PA2G4_HUMAN	PA2G4	sp|Q9UQ80|PA2G4_HUMAN Proliferation-associated protein 2G4 OS=Homo sapiens OX=9606 GN=PA2G4 PE=1 SV=3	1	8	8	8	26.4	43.786	68005000	75787000	0	0	0	0	108490000	98505000	131850000
sp|Q9Y251|HPSE_HUMAN	HPSE	sp|Q9Y251|HPSE_HUMAN Heparanase OS=Homo sapiens OX=9606 GN=HPSE PE=1 SV=2	1	6	6	6	14.5	61.148	54187000	0	68181000	0	0	0	113260000	108800000	184510000
sp|Q9Y262|EIF3L_HUMAN	EIF3L	sp|Q9Y262|EIF3L_HUMAN Eukaryotic translation initiation factor 3 subunit L OS=Homo sapiens OX=9606 GN=EIF3L PE=1 SV=1	1	3	3	3	6.4	66.726	0	0	19311000	0	0	0	0	0	0
sp|Q9Y285|SYFA_HUMAN	FARSA	sp|Q9Y285|SYFA_HUMAN Phenylalanine--tRNA ligase alpha subunit OS=Homo sapiens OX=9606 GN=FARSA PE=1 SV=3	1	3	3	3	6.5	57.563	0	0	0	0	0	0	2467300	2805100	0
sp|Q9Y2A7|NCKP1_HUMAN	NCKAP1	sp|Q9Y2A7|NCKP1_HUMAN Nck-associated protein 1 OS=Homo sapiens OX=9606 GN=NCKAP1 PE=1 SV=1	1	20	20	20	25.5	128.79	91527000	139810000	119230000	0	0	0	237390000	283190000	277180000
sp|Q9Y2Q3|GSTK1_HUMAN	GSTK1	sp|Q9Y2Q3|GSTK1_HUMAN Glutathione S-transferase kappa 1 OS=Homo sapiens OX=9606 GN=GSTK1 PE=1 SV=3	1	2	2	2	13.3	25.497	0	0	0	0	0	0	0	0	0
sp|Q9Y2X7|GIT1_HUMAN;sp|Q14161|GIT2_HUMAN	GIT1	sp|Q9Y2X7|GIT1_HUMAN ARF GTPase-activating protein GIT1 OS=Homo sapiens OX=9606 GN=GIT1 PE=1 SV=2;sp|Q14161|GIT2_HUMAN ARF GTPase-activating protein GIT2 OS=Homo sapiens OX=9606 GN=GIT2 PE=1 SV=2	2	2	2	2	2.6	84.34	0	0	0	0	0	0	22033000	0	0
sp|Q9Y316|MEMO1_HUMAN	MEMO1	sp|Q9Y316|MEMO1_HUMAN Protein MEMO1 OS=Homo sapiens OX=9606 GN=MEMO1 PE=1 SV=1	1	1	1	1	4.7	33.733	0	0	0	0	0	0	0	0	8526200
sp|Q9Y376|CAB39_HUMAN	CAB39	sp|Q9Y376|CAB39_HUMAN Calcium-binding protein 39 OS=Homo sapiens OX=9606 GN=CAB39 PE=1 SV=1	1	4	4	4	12.9	39.869	0	27650000	27124000	0	0	0	26493000	20068000	20946000
sp|Q9Y383|LC7L2_HUMAN	LUC7L2	sp|Q9Y383|LC7L2_HUMAN Putative RNA-binding protein Luc7-like 2 OS=Homo sapiens OX=9606 GN=LUC7L2 PE=1 SV=2	1	3	3	2	8.7	46.513	39130000	26504000	28160000	0	0	0	0	0	0
sp|Q9Y3A5|SBDS_HUMAN	SBDS	sp|Q9Y3A5|SBDS_HUMAN Ribosome maturation protein SBDS OS=Homo sapiens OX=9606 GN=SBDS PE=1 SV=4	1	2	2	2	8	28.763	0	0	0	0	0	0	0	13597000	6003700
sp|Q9Y3F4|STRAP_HUMAN	STRAP	sp|Q9Y3F4|STRAP_HUMAN Serine-threonine kinase receptor-associated protein OS=Homo sapiens OX=9606 GN=STRAP PE=1 SV=1	1	5	5	5	20.3	38.438	0	0	0	92225000	0	0	21667000	18694000	37871000
sp|Q9Y3I0|RTCB_HUMAN	RTCB	sp|Q9Y3I0|RTCB_HUMAN RNA-splicing ligase RtcB homolog OS=Homo sapiens OX=9606 GN=RTCB PE=1 SV=1	1	2	2	2	6.7	55.21	0	0	0	0	0	0	19735000	18255000	18874000
sp|Q9Y3M9|ZN337_HUMAN	ZNF337	sp|Q9Y3M9|ZN337_HUMAN Zinc finger protein 337 OS=Homo sapiens OX=9606 GN=ZNF337 PE=1 SV=2	1	1	1	1	1.9	86.874	0	0	0	0	0	47004000	0	0	0
sp|Q9Y3U8|RL36_HUMAN	RPL36	sp|Q9Y3U8|RL36_HUMAN 60S ribosomal protein L36 OS=Homo sapiens OX=9606 GN=RPL36 PE=1 SV=3	1	3	3	3	28.6	12.254	120810000	317670000	270370000	0	0	0	0	0	32510000
sp|Q9Y490|TLN1_HUMAN	TLN1	sp|Q9Y490|TLN1_HUMAN Talin-1 OS=Homo sapiens OX=9606 GN=TLN1 PE=1 SV=3	1	131	131	118	70.2	269.76	303840000	257000000	177180000	203450000	107180000	31369000	37719000000	32061000000	42441000000
sp|Q9Y4D1|DAAM1_HUMAN	DAAM1	sp|Q9Y4D1|DAAM1_HUMAN Disheveled-associated activator of morphogenesis 1 OS=Homo sapiens OX=9606 GN=DAAM1 PE=1 SV=2	1	4	4	4	3.5	123.47	0	0	0	0	0	0	26610000	0	32162000
sp|Q9Y4F1|FARP1_HUMAN	FARP1	sp|Q9Y4F1|FARP1_HUMAN FERM, ARHGEF and pleckstrin domain-containing protein 1 OS=Homo sapiens OX=9606 GN=FARP1 PE=1 SV=1	1	16	16	16	23.3	118.63	81764000	129010000	51873000	65418000	0	0	205040000	207510000	198650000
sp|Q9Y4G6|TLN2_HUMAN	TLN2	sp|Q9Y4G6|TLN2_HUMAN Talin-2 OS=Homo sapiens OX=9606 GN=TLN2 PE=1 SV=4	1	14	1	1	5.3	271.61	0	0	0	0	0	0	0	0	33549000
sp|Q9Y4K0|LOXL2_HUMAN	LOXL2	sp|Q9Y4K0|LOXL2_HUMAN Lysyl oxidase homolog 2 OS=Homo sapiens OX=9606 GN=LOXL2 PE=1 SV=1	1	6	6	6	11.1	86.724	219090000	153390000	164060000	0	0	0	103640000	142380000	132070000
sp|Q9Y4L1|HYOU1_HUMAN	HYOU1	sp|Q9Y4L1|HYOU1_HUMAN Hypoxia up-regulated protein 1 OS=Homo sapiens OX=9606 GN=HYOU1 PE=1 SV=1	1	13	13	13	20.8	111.33	63824000	72824000	61137000	0	0	0	91614000	74228000	49510000
sp|Q9Y5S2|MRCKB_HUMAN	CDC42BPB	sp|Q9Y5S2|MRCKB_HUMAN Serine/threonine-protein kinase MRCK beta OS=Homo sapiens OX=9606 GN=CDC42BPB PE=1 SV=2	1	5	5	5	4.6	194.31	0	0	0	0	0	0	29261000	26072000	30605000
sp|Q9Y5X1|SNX9_HUMAN	SNX9	sp|Q9Y5X1|SNX9_HUMAN Sorting nexin-9 OS=Homo sapiens OX=9606 GN=SNX9 PE=1 SV=1	1	2	2	2	4.9	66.591	0	4214100	0	0	0	0	0	0	0
sp|Q9Y5X9|LIPE_HUMAN	LIPG	sp|Q9Y5X9|LIPE_HUMAN Endothelial lipase OS=Homo sapiens OX=9606 GN=LIPG PE=1 SV=1	1	1	1	1	3.4	56.794	0	0	0	0	0	0	0	0	749640
sp|Q9Y613|FHOD1_HUMAN	FHOD1	sp|Q9Y613|FHOD1_HUMAN FH1/FH2 domain-containing protein 1 OS=Homo sapiens OX=9606 GN=FHOD1 PE=1 SV=3	1	9	9	9	10.9	126.55	0	0	0	0	0	0	65391000	99252000	93242000
sp|Q9Y617|SERC_HUMAN	PSAT1	sp|Q9Y617|SERC_HUMAN Phosphoserine aminotransferase OS=Homo sapiens OX=9606 GN=PSAT1 PE=1 SV=2	1	9	9	9	32.4	40.422	161260000	164090000	156170000	184890000	172510000	134540000	0	0	0
sp|Q9Y624|JAM1_HUMAN	F11R	sp|Q9Y624|JAM1_HUMAN Junctional adhesion molecule A OS=Homo sapiens OX=9606 GN=F11R PE=1 SV=1	1	9	9	9	33.1	32.583	211780000	210320000	234400000	245490000	293640000	135820000	284180000	266880000	295760000
sp|Q9Y625|GPC6_HUMAN	GPC6	sp|Q9Y625|GPC6_HUMAN Glypican-6 OS=Homo sapiens OX=9606 GN=GPC6 PE=1 SV=1	1	4	2	2	11	62.735	25767000	26440000	0	0	0	0	0	10077000	10656000
sp|Q9Y639|NPTN_HUMAN	NPTN	sp|Q9Y639|NPTN_HUMAN Neuroplastin OS=Homo sapiens OX=9606 GN=NPTN PE=1 SV=2	1	5	5	5	16.3	44.387	0	0	0	0	0	0	93842000	72158000	91383000
sp|Q9Y678|COPG1_HUMAN	COPG1	sp|Q9Y678|COPG1_HUMAN Coatomer subunit gamma-1 OS=Homo sapiens OX=9606 GN=COPG1 PE=1 SV=1	1	8	8	6	12.7	97.717	32563000	0	0	0	0	0	43017000	50752000	54664000
sp|Q9Y696|CLIC4_HUMAN	CLIC4	sp|Q9Y696|CLIC4_HUMAN Chloride intracellular channel protein 4 OS=Homo sapiens OX=9606 GN=CLIC4 PE=1 SV=4	1	11	11	11	52.2	28.772	132900000	147050000	223560000	407850000	477510000	368770000	156210000	211140000	229980000
sp|Q9Y6C2|EMIL1_HUMAN	EMILIN1	sp|Q9Y6C2|EMIL1_HUMAN EMILIN-1 OS=Homo sapiens OX=9606 GN=EMILIN1 PE=1 SV=3	1	30	30	30	45.7	106.69	45551000	31816000	0	101290000	68338000	0	3403600000	2305300000	3338400000
sp|Q9Y6E0|STK24_HUMAN;sp|Q9P289|STK26_HUMAN;sp|O00506|STK25_HUMAN	STK24	sp|Q9Y6E0|STK24_HUMAN Serine/threonine-protein kinase 24 OS=Homo sapiens OX=9606 GN=STK24 PE=1 SV=1	3	6	6	6	20.1	49.307	0	0	0	0	0	0	72039000	65144000	50755000
sp|Q9Y6F6|IRAG1_HUMAN	IRAG1	sp|Q9Y6F6|IRAG1_HUMAN Inositol 1,4,5-triphosphate receptor associated 1 OS=Homo sapiens OX=9606 GN=IRAG1 PE=1 SV=4	1	1	1	1	1	97.956	0	0	0	0	0	301160000	0	0	0
sp|Q9Y6M7|S4A7_HUMAN	SLC4A7	sp|Q9Y6M7|S4A7_HUMAN Sodium bicarbonate cotransporter 3 OS=Homo sapiens OX=9606 GN=SLC4A7 PE=1 SV=2	1	4	4	4	5.4	136.04	28811000	27750000	33011000	0	0	0	0	13002000	0
sp|Q9Y6R7|FCGBP_HUMAN	FCGBP	sp|Q9Y6R7|FCGBP_HUMAN IgGFc-binding protein OS=Homo sapiens OX=9606 GN=FCGBP PE=1 SV=3	1	33	33	33	13.7	572.01	29962000	34690000	49040000	16832000	0	0	887180000	676830000	1534200000
sp|Q9Y6W5|WASF2_HUMAN	WASF2	sp|Q9Y6W5|WASF2_HUMAN Wiskott-Aldrich syndrome protein family member 2 OS=Homo sapiens OX=9606 GN=WASF2 PE=1 SV=3	1	6	6	6	14.3	54.283	73408000	187620000	163750000	119750000	0	108210000	71919000	106010000	118180000
