# Supplementary material for: Systemic proteomics and miRNA profile analysis of exosomes derived from human pluripotent stem cells
Source: Stem Cell Res Ther. 2022 Sep 5;13:449. doi: 10.1186/s13287-022-03142-1 (PMC9444124; doi:10.1186/s13287-022-03142-1)
Supplement: Supplementary file 4 — Additional file 4. The protein clusters in Figure 4E. [file 13287_2022_3142_MOESM4_ESM.xlsx]

## Sheet: Sheet1
Cluster 1	Cluster 2	Cluster 3	Cluster 4	Cluster 5	Cluster 6
SLC44A2	PRKAR28	NUTF2	PGD	AHCY	GNAI2
TALDO1	PPPICB	ANXA3	VIM	JUP	PDCD6IP
YWHAZ	CORO1A	RAB1A	ATP6V1A	CTNNB1	RHOA
YWHAH	EMLIN1	C1R	CD44	EPB41L2	SLC2A3
PRDX6	GNAO	ANXA11	PDIA3	PSMA2	BSG
TSPAN4	FN1	CAPZA1	HSPG2	TNC	SLC3A2
LDHA	PYGB	CBR1	PXDN	KIF5B	EZR
CD81	OLFML3	AP1B1	ITGAV	PSMA5	CLIC4
MARCKS	APOE	ARF4	RAC1	FLOT2	PGAM1
SLC39A14	RABSA	CNN2	GNB2	RRBP1	SLC29A1
DSTN	APOC3	MME	COL18A1	THY1	HSP90AA1
CFL1	ITGA4	APOC1	NPEPPS	NACA	DPYSL3
CDC42	PLTP	COL6A1	COL12A1	GNAI3	CCN2
NRAS	NAPA	HP	RAB5C	GARS1	CCT4
NAP1L1	DNMIL	APOD	AP2A1	VCP	HSP90AB1
EIF4A1	FARP1	COL6A3		SLC7A5	HSPA4
PPIA	JCHAIN	CEMP		TUBB6	TXN TPI1
ENO1	C4B	SND1		YWHAB	TPP2
MSN		CAPNI		CAND1	EEF2
SRI		FCGBP		UBA1	SLC2A1
s100A11		TUBB1		ANXA2	RAN
RAB11B		F5		TUBB2B	EEF1A1
HSPAB		PFKP		MFGE8	CTNNA1
YWHAG		CYFIP1		MYL6	TUBB
CNDP2		HSP90B1		TKT	SLC38A2
SLC1A5		STOM		PAICS	EEF1G
		SERPINE2		VAT1	ATIC
		KIF2A		FASN	GSTP1
		ADAM10		DPYSL2	BASP1
		ANPEP		PRDX2	GNB1
		EDIL3		SDCBP	PPP2R1A
		RAB14		PABPC1	F11R
		COL6A2		SLC9A3R1	AP2B1
		HBA1		VCAN	PARK7
		SERPINA1		MDH1	LDHB
		APOA1		MYH9	GPI
		CP		CCT8	IPO5
		APOA4		PCBP1	TAGLN2
		Gc		TARS1	ANXA6
		PKM		CCT7	ALDOA
		RAP1B		CCT3	ATP1B3
		ROCK2		UCHL1	ANXA5
		CD9		CCT2	ACLY
		ITGA6		PRDX1
		ITGB1		MARCKSL1
		SERPIND1		EIF5A
		WDR1		UGP2
		ARPC2		MTHFD1
		SRC		YWHAQ
		LGALS1		YWHAE
		ARPC1B		PCBP2
		CLU		FLOT1
		CORO1C		PSMA3
		ITGA2		ATP1A1
		HLA-A		H4C1
		ANXA7		FABP5
		IIH1		IQGAP1
		F13A1		KPNB1
		RASA3		PLS3
		TAGLN2		ACTN4
		STXBP2		PHGDH
		IGHM		GNAS
		A2M		FTL
		ITIH4		FTH1
		C3		FBLN1
		SERPINE1		SLC16A1
		ACTC1		RRAS2
		LGALS3BP		CCT6A
		APOL1		FSCN1
		ITIH2		IDH1
		FGA		TCP1
		ACTR3		GDI2
		ILK ITGA2B		NPM1
		TLN1		KIF23
		APOB		HNRNPC
		FERMT3		TUBB3
		ADH5		RACK1
		CAPZB		FLNB
		CLIC1		NME1
		GNG12		PEBP1
		GAPDH		BCAT1
		ANXA1
		SLC44A1
		TPM4
		CCN1
		RAB7A
		ACTN1
		PGK1
		CAP1
		FLNA
		VCL
		CLTC
		WASF2
