# Supplementary material for: Systemic proteomics and miRNA profile analysis of exosomes derived from human pluripotent stem cells
Source: Stem Cell Res Ther. 2022 Sep 5;13:449. doi: 10.1186/s13287-022-03142-1 (PMC9444124; doi:10.1186/s13287-022-03142-1)
Supplement: Supplementary file 5 — Additional file 5. The top-loaded miRNAs derived from three types of exosomes and their regulated signalling pathways. [file 13287_2022_3142_MOESM5_ESM.xlsx]

## Sheet: hESC-Exos top5
node1	node2
hsa-miR-302	Hippo signaling pathway
hsa-miR-302	ErbB signaling pathway
hsa-miR-302	Wnt signaling pathway
hsa-miR-302	p53 signaling pathway
hsa-miR-302	AMPK signaling pathway
hsa-miR-302	Cell cycle
hsa-miR-302	Autophagy
hsa-miR-302	FoxO signaling pathway
hsa-miR-302	mTOR signaling pathway
hsa-miR-302	Longevity regulating pathway
has-miR-92a-3p	Hippo signaling pathway
has-miR-92a-3p	ErbB signaling pathway
has-miR-92a-3p	Wnt signaling pathway
has-miR-92a-3p	p53 signaling pathway
has-miR-92a-3p	AMPK signaling pathway
has-miR-92a-3p	Cell cycle
has-miR-92a-3p	Autophagy
has-miR-92a-3p	FoxO signaling pathway
has-miR-92a-3p	mTOR signaling pathway
has-miR-92a-3p	Longevity regulating pathway
has-miR-21-5p	Hippo signaling pathway
has-miR-21-5p	ErbB signaling pathway
has-miR-21-5p	Wnt signaling pathway
has-miR-21-5p	p53 signaling pathway
has-miR-21-5p	AMPK signaling pathway
has-miR-21-5p	Cell cycle
has-miR-21-5p	Autophagy
has-miR-21-5p	FoxO signaling pathway
has-miR-21-5p	mTOR signaling pathway
has-miR-21-5p	Longevity regulating pathway
hsa-miR-378a-3p	Hippo signaling pathway
hsa-miR-378a-3p	ErbB signaling pathway
hsa-miR-378a-3p	Wnt signaling pathway
hsa-miR-378a-3p	p53 signaling pathway
hsa-miR-378a-3p	AMPK signaling pathway
hsa-miR-378a-3p	Cell cycle
hsa-miR-378a-3p	Autophagy
hsa-miR-378a-3p	FoxO signaling pathway
hsa-miR-378a-3p	mTOR signaling pathway
hsa-miR-378a-3p	Longevity regulating pathway
hsa-miR-103a-3p	Hippo signaling pathway
hsa-miR-103a-3p	ErbB signaling pathway
hsa-miR-103a-3p	Wnt signaling pathway
hsa-miR-103a-3p	p53 signaling pathway
hsa-miR-103a-3p	AMPK signaling pathway
hsa-miR-103a-3p	Cell cycle
hsa-miR-103a-3p	Autophagy
hsa-miR-103a-3p	FoxO signaling pathway
hsa-miR-103a-3p	mTOR signaling pathway
hsa-miR-103a-3p	Longevity regulating pathway

## Sheet: hiPSC-Exos top5
node1	node2
hsa-miR-372-3p	Hippo signaling pathway
hsa-miR-372-3p	p53 signaling pathway
hsa-miR-372-3p	PI3K-Akt signaling pathway
hsa-miR-372-3p	Wnt signaling pathway
hsa-miR-372-3p	TGF-beta signaling pathway
hsa-miR-372-3p	AMPK signaling pathway
hsa-miR-372-3p	Cell cycle
hsa-miR-372-3p	mTOR signaling pathway
hsa-miR-372-3p	Longevity regulating pathway
hsa-miR-372-3p	Autophagy
hsa-miR-371a-5p	Hippo signaling pathway
hsa-miR-371a-5p	p53 signaling pathway
hsa-miR-371a-5p	PI3K-Akt signaling pathway
hsa-miR-371a-5p	Autophagy
hsa-miR-371a-5p	Wnt signaling pathway
hsa-miR-371a-5p	TGF-beta signaling pathway
hsa-miR-371a-5p	AMPK signaling pathway
hsa-miR-371a-5p	Cell cycle
hsa-miR-371a-5p	mTOR signaling pathway
hsa-miR-371a-5p	Longevity regulating pathway
hsa-miR-302	Hippo signaling pathway
hsa-miR-302	p53 signaling pathway
hsa-miR-302	Autophagy
hsa-miR-302	Wnt signaling pathway
hsa-miR-302	TGF-beta signaling pathway
hsa-miR-302	AMPK signaling pathway
hsa-miR-302	Cell cycle
hsa-miR-302	mTOR signaling pathway
hsa-miR-302	Longevity regulating pathway
has-miR-221-3p	Hippo signaling pathway
has-miR-221-3p	p53 signaling pathway
has-miR-221-3p	PI3K-Akt signaling pathway
has-miR-221-3p	Wnt signaling pathway
has-miR-221-3p	TGF-beta signaling pathway
has-miR-221-3p	AMPK signaling pathway
has-miR-221-3p	Cell cycle
has-miR-221-3p	mTOR signaling pathway
has-miR-221-3p	Longevity regulating pathway
has-miR-221-3p	Autophagy
has-miR-373-3p	Hippo signaling pathway
has-miR-373-3p	p53 signaling pathway
has-miR-373-3p	PI3K-Akt signaling pathway
has-miR-373-3p	Wnt signaling pathway
has-miR-373-3p	TGF-beta signaling pathway
has-miR-373-3p	AMPK signaling pathway
has-miR-373-3p	Cell cycle
has-miR-373-3p	mTOR signaling pathway
has-miR-373-3p	Longevity regulating pathway
has-miR-373-3p	Autophagy

## Sheet: hUC-MSC-Exos top 5
node1	node2
has-miR-21-5p	AMPK signaling pathway
has-miR-21-5p	Inflammatory mediator regulation
has-miR-21-5p	Cell cycle
has-miR-21-5p	mTOR signaling pathway
has-miR-21-5p	Jak-STAT signaling pathway
has-miR-21-5p	TNF signaling pathway
has-miR-21-5p	Hippo signaling pathway
has-miR-21-5p	Chemokine signaling pathway
has-miR-21-5p	Foxo signaling pathway
has-miR-21-5p	Rap1 signaling pathway
has-miR-146a-5p	AMPK signaling pathway
has-miR-146a-5p	Inflammatory mediator regulation
has-miR-146a-5p	Cell cycle
has-miR-146a-5p	mTOR signaling pathway
has-miR-146a-5p	Jak-STAT signaling pathway
has-miR-146a-5p	TNF signaling pathway
has-miR-146a-5p	Hippo signaling pathway
has-miR-146a-5p	Chemokine signaling pathway
has-miR-146a-5p	Foxo signaling pathway
has-miR-146a-5p	Rap1 signaling pathway
has-miR-423-5p	AMPK signaling pathway
has-miR-423-5p	Inflammatory mediator regulation
has-miR-423-5p	Cell cycle
has-miR-423-5p	mTOR signaling pathway
has-miR-423-5p	Jak-STAT signaling pathway
has-miR-423-5p	TNF signaling pathway
has-miR-423-5p	Hippo signaling pathway
has-miR-423-5p	Chemokine signaling pathway
has-miR-423-5p	Foxo signaling pathway
has-miR-423-5p	Rap1 signaling pathway
has-miR-320a-3p	AMPK signaling pathway
has-miR-320a-3p	Inflammatory mediator regulation
has-miR-320a-3p	Cell cycle
has-miR-320a-3p	mTOR signaling pathway
has-miR-320a-3p	Jak-STAT signaling pathway
has-miR-320a-3p	TNF signaling pathway
has-miR-320a-3p	Hippo signaling pathway
has-miR-320a-3p	Chemokine signaling pathway
has-miR-320a-3p	Foxo signaling pathway
has-miR-320a-3p	Rap1 signaling pathway
has-let-7i-5p	AMPK signaling pathway
has-let-7i-5p	Inflammatory mediator regulation
has-let-7i-5p	Cell cycle
has-let-7i-5p	mTOR signaling pathway
has-let-7i-5p	Jak-STAT signaling pathway
has-let-7i-5p	TNF signaling pathway
has-let-7i-5p	Hippo signaling pathway
has-let-7i-5p	Chemokine signaling pathway
has-let-7i-5p	Foxo signaling pathway
has-let-7i-5p	Rap1 signaling pathway
